# Supplementary material for: Genome-Wide Variation in Potyviruses
Source: Front Plant Sci. 2019 Nov 12;10:1439. doi: 10.3389/fpls.2019.01439 (PMC6863122; doi:10.3389/fpls.2019.01439)
Supplement: Supplementary Table S2 — Purine vs. Pyrimidine ratio for the 95 Potyvirus genomes included in the genomic variation study. [file Table_2.xlsx]

## Sheet: Table_S2_Pu_vs_Py_ratio_potyvir
						AG	CT
ACCESSION	Total Count	G Count	C Count	A Count	T Count	purine	pyrimidine	purine/pyrimidiane
KU870637.1	9939	2412	1725	3252	2548	5664	4273	1.33
KU708532.1	9734	2329	1759	3195	2449	5524	4208	1.31
KT289893.1	9874	2212	1872	3390	2400	5602	4272	1.31
DI144620.1	9759	2201	1869	3319	2366	5520	4235	1.3
KT992083.1	10145	2398	1782	3342	2623	5740	4405	1.3
NC_025254.1	9491	2170	1736	3199	2386	5369	4122	1.3
GU214748.1	9489	2412	1656	2955	2466	5367	4122	1.3
KX575832.1	9942	2428	1822	3195	2497	5623	4319	1.3
U34972.1	10086	2403	1782	3300	2601	5703	4383	1.3
AJ278854.1	10080	2407	2109	3292	2272	5699	4381	1.3
AJ865076.1	10429	2342	1824	3551	2712	5893	4536	1.3
MF962880.1	10000	2280	1787	3369	2564	5649	4351	1.3
AB027007.1	9760	2171	1850	3339	2400	5510	4250	1.3
NC_018093.1	10798	2507	1985	3579	2727	6086	4712	1.29
KU922565.1	9585	2200	1721	3201	2463	5401	4184	1.29
AY656816.1	9695	2189	1603	3273	2629	5462	4232	1.29
AY227024.1	9844	2393	2076	3153	2222	5546	4298	1.29
KM025054.1	9652	2063	1678	3372	2539	5435	4217	1.29
AM182028.1	9816	2328	1691	3199	2598	5527	4289	1.29
AY575773.1	9992	2391	1799	3235	2567	5626	4366	1.29
AB219545.1	9544	2315	1817	3052	2360	5367	4177	1.28
KX017447.1	10732	2481	1895	3554	2802	6035	4697	1.28
KC845322.1	10044	2425	1842	3214	2563	5639	4405	1.28
JX070139.1	9613	2040	1769	3356	2448	5396	4217	1.28
DQ641248.1	9512	2221	1698	3115	2478	5336	4176	1.28
NC_019412.1	9538	2099	1741	3242	2456	5341	4197	1.27
EF105297.1	9731	2362	1716	3085	2568	5447	4284	1.27
KX577780.1	9689	2283	1791	3139	2476	5422	4267	1.27
AJ851866.1	9723	2297	1775	3144	2507	5441	4282	1.27
HQ258894.1	10552	2305	1875	3599	2773	5904	4648	1.27
JQ807999.1	9842	2463	1786	3041	2552	5504	4338	1.27
AJ316084.1	9324	2147	1797	3067	2313	5214	4110	1.27
KX398054.1	9660	2279	1826	3119	2436	5398	4262	1.27
JN692500.2	9548	2232	1745	3100	2471	5332	4216	1.26
AM039800.1	9656	2334	1799	3052	2471	5386	4270	1.26
KP860936.1	9640	2101	1866	3276	2397	5377	4263	1.26
NC_013261.1	9502	2130	1804	3166	2400	5296	4204	1.26
DQ851494.1	9882	2358	1772	3150	2602	5508	4374	1.26
AY864314.2	9893	2342	1827	3169	2555	5511	4382	1.26
DQ299908.1	9548	2353	1886	2965	2344	5318	4230	1.26
JQ911732.1	9654	2279	1994	3098	2283	5377	4277	1.26
FJ155666.1	11004	2563	2053	3562	2826	6125	4879	1.26
KT899778.1	9544	2043	1806	3268	2427	5311	4233	1.25
NC_005028.1	10155	2252	1766	3393	2744	5645	4510	1.25
DQ986288.1	9539	2290	1822	3010	2417	5300	4239	1.25
HQ161081.1	9682	2245	1780	3134	2523	5379	4303	1.25
KP742991.1	9636	2097	1704	3252	2582	5349	4286	1.25
KP115613.1	10081	2390	1919	3205	2566	5595	4485	1.25
DQ851493.1	9689	2247	1728	3117	2597	5364	4325	1.24
NC_023628.1	9687	2272	1966	3090	2359	5362	4325	1.24
KP849483.1	9904	2410	1840	3066	2588	5476	4428	1.24
MF572064.1	10832	2554	2089	3423	2766	5977	4855	1.23
AJ437279.1	9878	2350	1815	3095	2618	5445	4433	1.23
FM883164.2	9554	2059	1858	3207	2430	5266	4288	1.23
KP462721.1	10349	2427	1897	3275	2750	5702	4647	1.23
AJ131403.1	9605	2205	1905	3085	2410	5290	4315	1.23
KY225544.1	9656	2267	1845	3050	2494	5317	4339	1.23
KC345608.1	10340	2460	1967	3233	2680	5693	4647	1.23
KY623505.1	10232	2414	2005	3216	2597	5630	4602	1.22
AJ298033.1	10038	2322	1980	3199	2537	5521	4517	1.22
JQ723474.1	9660	2384	1767	2927	2582	5311	4349	1.22
NC_021786.1	9499	2196	1892	3026	2385	5222	4277	1.22
KX258620.1	9652	2176	1875	3130	2471	5306	4346	1.22
EU564817.1	9742	2181	1843	3172	2546	5353	4389	1.22
KY614052.1	10169	2366	1791	3220	2792	5586	4583	1.22
U38621.1	9475	2193	1846	3011	2425	5204	4271	1.22
JQ807996.1	9447	2185	1745	3003	2514	5188	4259	1.22
EF579955.1	9730	2260	1829	3082	2559	5342	4388	1.22
NC_005304.1	9591	2281	1924	2984	2402	5265	4326	1.22
NC_025821.1	9741	2134	1832	3213	2562	5347	4394	1.22
AF501591.1	9717	2246	1762	3081	2628	5327	4390	1.21
EU410442.1	9842	2293	1877	3093	2574	5386	4451	1.21
KP258216.1	10341	2336	2051	3321	2633	5657	4684	1.21
AY626825.4	9973	2332	2048	3117	2476	5449	4524	1.2
KC711055.1	9741	2169	1795	3148	2629	5317	4424	1.2
KY499622.1	9596	2175	1830	3060	2531	5235	4361	1.2
AJ890347.1	9706	2270	1803	3023	2610	5293	4413	1.2
AJ437280.1	9899	2307	1767	3089	2736	5396	4503	1.2
KM401435.1	9696	2179	1743	3105	2669	5284	4412	1.2
KT456531.1	9713	2238	1786	3047	2642	5285	4428	1.19
NC_026615.1	9720	2162	1766	3126	2666	5288	4432	1.19
FJ214726.1	9773	2287	1820	3029	2637	5316	4457	1.19
FJ617225.2	9812	2243	1844	3091	2634	5334	4478	1.19
AM048875.1	9648	2395	2188	2846	2219	5241	4407	1.19
AM181350.1	9890	2299	1790	3062	2739	5361	4529	1.18
KU133475.1	9527	2125	1990	3038	2372	5163	4362	1.18
AY184478.1	9795	2355	2025	2954	2461	5309	4486	1.18
NC_014325.1	9741	2117	1941	3155	2528	5272	4469	1.18
NC_017824.1	10057	2381	1869	3035	2772	5416	4641	1.17
KY657266.1	9969	2230	1907	3103	2728	5333	4635	1.15
AF499738.1	9663	2241	2140	2877	2405	5118	4545	1.13
X00206.1	5889	1461	1030	1598	1800	3059	2830	1.08
NC_025321.1	9741	2134	1832	3213	2562	5347	4394	1.22
AF502591.1	9717	2246	1762	3081	2628	5327	4390	1.21
EU440442.1	9842	2291	1877	3193	2574	5386	4451	1.21
Average		2273.33	1837.04	3152.82	2527.41	5426.14	4364.46	1.24328
ID	Total Count	G Count	C Count	A Count	T Count	purine	pyrimidine	purine/pyrimidiane
		2273.33	1837.04	3152.82	2527.41	5426.14	4364.46	1.24328
The t-value is 25.89679. The p-value is < .00001. The result is significant at p < .05.

## Sheet: Sheet1
						Difference Scores Calculations Treatment 1 N1: 92 df1 = N - 1 = 92 - 1 = 91 M1: 5426.14 SS1: 9432597.16 s21 = SS1/(N - 1) = 9432597.16/(92-1) = 103654.91 Treatment 2 N2: 92 df2 = N - 1 = 92 - 1 = 91 M2: 4364.46 SS2: 4638516.83 s22 = SS2/(N - 1) = 4638516.83/(92-1) = 50972.71 T-value Calculation s2p = ((df1/(df1 + df2)) * s21) + ((df2/(df2 + df2)) * s22) = ((91/182) * 103654.91) + ((91/182) * 5097…
