# Supplementary material for: Genome-Wide Variation in Potyviruses
Source: Front Plant Sci. 2019 Nov 12;10:1439. doi: 10.3389/fpls.2019.01439 (PMC6863122; doi:10.3389/fpls.2019.01439)
Supplement: Supplementary Table S5 — Codon Usage Bias for 79 Potyviruses with three or more accessions. [file Table_5.xlsx]

## Sheet: Table_S5_CodonUsage
# of Codons		3170	3247	3236	3266	3203	3213	3056	3179	3234	3280	3237	3153	3163	3191	3332	3142	3195	3193	3220	3322	3302	3012	3213	3165	3189	3220	3181	2838	3204	3066	3168	3352	3207	3074	3232	3272	3235	3057	3255	3120	3346	3166	3226	3298	320	3344	2977	3236
Amino acid	Codons	Agropyron Mosaic Virus (AMV)	Asparagus virus 1	Banana Bract Mosaic Virus (BBMV)	Basella Rugose Mosaic Virus (BRMV)	Bean Common Mosaic Necrosis Virus (BCMNV)	Bean common mosaic virus (BCMV)	Bean Yellow Mosaic Virus (BYMV)	Beet mosaic virus (BMV)	Bidens mottle virus	Blue squill virus A	Calla lily latent virus	Canna yellow streak virus	Carrot thin leaf virus	Catharanthus mosaic virus	Celery mosaic virus	Chiili Veinal Mottel Virus (CVMV)	Chilli ringspot virus	Clover Yellow Vein Virus (CYVV)	Cocksfoot Streak Virus (CSV)	Cucurbit vein banding virus	Cyrtanthus elatus virus A	Dasheen Mosaic Virus (DasMV)	East Asian Passiflora Virus (EAPV)	Habenaria mosaic virus	Hardenbergia mosaic virus	Hippeastrum mosaic virus	Iranian johnsongrass mosaic virus	Japanese yam mosaic virus (JYMV)	Jasmine virus T	Johnsongrass mosaic virus (JGMV)	Leek Yellow Stripe Virus (LYSV)	Lettuce mosaic virus (LMV)	Lily Mottle Virus (LiMV)	Maize dwarf mosaic virus (MDMV)	Moroccan Watermelon Mosaic Virus (MWMV)	Narcissus Degeneration Virus (NDV)	Narcissus late season yellows virus	Narcissus yellow strip virus (NYSV)	Onion yellow dwarf virus (OYDV)	Ornithogalum mosaic virus	Papaya Leaf Distortion Mosaic Virus (PLDMV)	Papaya ringspot virus (PRSV)	Passion fruit woodiness virus	Pea Seed-Borne Mosaic Virus (PSBMV)	Peanut mottle virus (PMV)	Peanut Stripe virus (PSV)	Pennisetum mosaic virus (PeMV)	Pepper mottle virus (PepMV)
Val	GUA	1.21	1.77	1.77	1.58	1.46	1.27	1.44	1.21	1.98	1.39	1.94	1.95	1.21	1.77	1.77	1.58	1.46	1.27	1.44	1.24	1.05	1.18	1.4	1.34	1.17	1.07	1.36	1.89	1.12	1.85	1.3	1.41	1.72	1.56	1.08	1.77	1.83	1.7	1.67	1.01	1.67	1.85	1.51	1.78	1.89	1.88	1.91	1.71
Val	GUC	0.44	0.7	0.87	0.94	0.57	0.57	0.93	0.62	0.56	0.82	0.64	0.43	0.54	0.66	0.55	0.94	0.74	0.81	0.56	0.38	0.54	0.5	0.67	0.76	0.73	0.62	0.81	1.49	1.49	2.14	0.92	1	0.52	0.84	0.46	0.7	0.92	0.6	0.87	0.6	0.76	0.39	0.88	0.73	0.65	0.48	0.63	0.64
Val	GUG	2.12	1.2	1.01	1.6	1.31	1.31	1.97	1.45	1.02	1.31	1.87	1.7	1.17	1.09	1.96	1.65	1.1	1.91	1.59	1.76	1.95	1.82	1.6	1.66	1.83	1.93	1.64	1.11	1.88	1.11	1.7	1.66	1.92	1.84	1.56	1.38	1.78	1.53	1.83	1.69	1.62	1.66	1.11	1.14	1.89	1.86	1.57	1.56
Val	GUU	0.78	0.47	0.47	0.55	0.49	0.36	0.58	0.63	0.47	0.47	0.55	0.49	0.36	0.58	0.55	0.49	0.47	0.34	0.63	0.47	0.34	0.63	0.92	0.58	0.43	0.47	0.34	0.63	0.04	0.58	0.86	0.94	1.84	1.77	0.9	1.15	1.47	1.17	1.62	0.7	1.95	1.09	1.5	1.35	1.57	1.79	0.89	1.08
Tyr	UAC	0.23	0.75	0.6	0.71	0.96	0.91	0.97	0.58	0.63	1.11	0.77	0.89	0.93	0.91	0.73	0.71	0.85	1.11	0.99	1.22	0.86	1.24	1.07	1.01	0.88	0.98	1.23	0.93	1.29	0.71	0.99	1.08	0.64	1.03	1.99	1.98	1.6	1.72	0.93	1.08	0.62	1.18	1.15	0.67	0.78	0.71	1.23	0.94
Tyr	UAU	0.72	1.25	1.4	1.29	1.04	1.12	1.03	1.42	1.37	0.89	1.23	1.11	1.07	1.09	1.27	1.29	1.15	2.2	1	1	1	1	1	1	1	1	1	1	1	1	1	0.92	1.36	0.97	1.01	1.02	1.4	1.28	1.07	0.92	1.38	0.82	0.85	1.33	1.22	1.29	0.77	1.06
Thr	ACA	1.82	1.33	1.33	1.44	1.81	1.81	2	1.5	1.32	1.9	1.68	1.81	1.7	1.73	1.35	1.44	1.87	1.86	1.56	1.33	1.23	1.56	1.59	1.45	1.32	1.65	1.45	1.32	1.33	1.36	1.67	1.75	1.63	1.76	1.58	1.9	1.5	1.69	1.77	2	1.26	1.93	2.06	1.74	1.48	2.77	1.91	1.78
Thr	ACC	0.68	0.99	1.02	0.88	0.54	0.54	0.45	0.94	0.89	0.66	0.7	0.63	0.48	0.53	0.84	0.88	0.58	0.52	1.76	0.75	1.39	2	1.74	1.96	1.43	1.02	1.71	0.43	0.25	1.2	1.55	0.52	0.86	0.49	0.46	0.49	0.88	0.72	0.48	0.73	0.61	0.52	0.57	0.78	0.94	0.22	0.53	0.56
Thr	ACG	1.03	1.42	1.37	1.89	1.4	1.29	1.04	1.12	1.03	1.03	1.42	1.37	1.89	1.4	1.29	1.04	1.12	1.03	1.42	1.37	1.82	1.23	1.11	1.41	1.68	1.6	1.94	1.54	1.74	1.73	1.96	1.94	1.6	1.74	1.03	1.64	1.55	1.61	1.51	1.45	1.84	1.74	1.39	1.38	1.2	1.3	1.82	1.58
Thr	ACU	0.87	0.89	0.67	0.73	0.7	0.9	0.69	0.69	0.6	0.56	0.8	0.5	0.96	0.84	0.76	0.73	0.83	0.81	0.68	0.83	0.96	0.21	0.41	0.32	0.72	1.23	0.79	0.38	0.83	1.02	0.38	0.92	1.06	1.14	0.93	0.97	1.08	0.99	1.24	0.82	1.29	0.8	0.98	1.1	1.38	0.71	0.74	1.08
Ser	AGC	1.25	1.53	1.38	1.35	1.27	1.27	1.18	1.65	1.43	1.35	1.34	1.13	1.01	1.15	1.41	1.35	0.48	0.91	0.91	0.62	0.91	0.63	0.78	0.91	0.63	0.71	0.78	0.46	0.75	0.63	0.76	1.53	1.66	1.01	0.93	1.25	1.43	1.93	0.97	0.92	1.17	0.87	1.05	1.25	1.39	0.69	1.08	1.17
Ser	AGU	0.67	0.73	0.7	0.9	0.69	0.69	0.6	0.56	0.8	0.5	0.96	0.84	0.76	1.64	1.59	0.9	1.28	0.97	1.65	1.54	0.84	1.6	1.74	1.34	1.19	0.98	1.65	1.46	0.93	0.77	1.67	0.94	1.33	1.53	1.15	1.39	1.28	1.05	1.57	1.22	1.15	1.26	1	1.45	1.54	1.49	1.06	1.23
Ser	UCA	1.7	1.21	1.04	1.21	1.77	1.77	1.58	1.46	1.27	1.44	1.21	1.98	1.39	1.46	1.18	1.21	1.86	1.09	1.64	1.52	1.7	1.51	1.44	1.85	1.63	1.53	1.76	1.94	1.87	1.74	1.73	1.44	1.14	1.56	1.76	1.77	1.05	1.26	1.59	2.32	1.29	1.93	2.14	1.47	1.15	2.33	1.56	1.52
Ser	UCC	0.43	0.64	0.72	0.82	0.44	0.44	0.5	0.53	0.55	0.47	0.58	0.31	0.49	0.34	0.45	0.82	0.53	0.58	0.63	0.91	1.11	0.93	0.72	0.71	0.96	0.99	0.67	1.03	0.99	1.08	0.75	0.71	0.8	0.44	0.35	0.44	0.57	0.7	0.44	0.47	0.77	0.3	0.56	0.5	0.64	0.4	0.6	0.55
Ser	UCG	1.4	1.29	1.04	1.12	1.03	1.42	1.37	1.89	1.4	1.29	1.04	1.12	1.03	1.42	1.37	1.89	1.23	1.11	1.07	1.09	1.27	1.84	1.73	1.68	1.44	1.19	1.04	1.16	1.25	1.97	1.44	1.19	1.04	1.16	1.07	1.46	1.67	1.56	1.5	1.39	1.59	1.89	1.53	1.55	1.3	1.25	1.77	1.7
Ser	UCU	0.84	0.45	0.56	0.57	0.78	0.78	0.93	0.97	0.95	0.9	0.77	0.6	0.98	0.89	1	0.95	1.14	1.03	0.81	1.31	1.56	1.26	1.04	0.91	1.55	1.78	0.81	1.14	1.45	1.86	0.85	0.68	0.73	0.9	0.74	0.68	0.99	0.51	0.94	0.67	1.03	0.74	0.73	0.79	0.98	0.84	0.93	0.82
Pro	CCA	2.04	1.61	1.56	1.14	2.3	2.1	2.29	1.47	1.57	2.11	2.12	1.6	2.31	2.35	1.66	1.62	1.83	1.98	1.82	1.4	1.49	1.14	1.75	1.9	1.44	1.66	1.92	1.57	1.39	1.77	1.72	1.63	1.75	2.22	1.44	2.33	1.76	2.46	1.89	2.27	1.68	2.38	2.39	2.15	1.61	2.93	1.77	2.14
Pro	CCC	0.65	0.74	1	0.26	0.4	0.4	0.57	1.07	0.52	0.65	0.54	0.96	0.31	0.48	0.83	0.52	0.42	0.73	0.74	0.83	0.99	0.69	0.52	0.63	1.22	0.78	0.67	0.59	0.72	0.81	0.62	0.59	0.77	0.33	0.62	0.42	0.55	0.54	0.45	0.36	0.82	0.44	0.38	0.67	0.84	0.1	0.76	0.62
Pro	CCG	0.61	0.6	0.37	0.36	0.4	0.5	0.4	0.47	0.59	0.38	0.44	0.48	0.66	0.51	0.44	0.36	0.36	1.27	0.76	1.23	0.83	1.41	0.9	0.89	0.66	0.93	0.52	1.19	0.97	0.73	0.82	0.63	0.42	0.44	1.18	0.67	0.18	0.31	0.38	0.6	0.52	0.75	0.47	0.62	0.12	0.07	0.81	0.67
Pro	CCU	0.7	1.06	1.07	1.18	0.91	0.98	0.74	1	1.31	0.86	0.89	0.96	0.72	0.66	1.07	1.18	1.38	1.06	0.69	0.54	0.69	0.76	0.82	0.58	0.69	0.63	0.88	0.65	0.93	0.69	0.84	1.15	1.05	1	0.77	0.58	1.52	0.69	1.28	0.78	0.99	0.44	0.76	0.56	1.43	0.9	0.66	0.57
Phe	UUC	0.92	0.62	0.62	0.56	0.79	0.7	0.55	0.49	0.49	0.41	0.41	0.62	0.59	0.9	0.79	0.56	0.79	1	0.96	0.99	0.76	1.16	1.03	0.85	0.69	0.76	1.02	0.83	0.92	0.78	1.16	1.1	0.55	0.76	0.91	0.8	0.55	0.75	0.84	0.98	0.65	0.83	0.94	0.83	0.57	0.61	0.97	0.74
Phe	UUU	0.47	0.47	0.55	0.49	0.47	0.47	0.55	0.49	0.36	0.58	0.63	0.47	0.47	0.55	0.49	0.36	0.58	0.59	0.98	0.71	1.24	0.55	0.55	0.49	0.47	0.34	0.63	0.47	0.34	0.16	0.78	0.9	0.43	0.24	0.08	0.23	0.45	0.62	0.06	0.9	0.34	0.63	0.34	0.63	0.47	0.34	0.16	0.51
Lys	AAA	2.1	2.29	1.47	1.57	1.61	1.36	1.94	1.74	1.86	1.06	1.34	1.82	1.24	1.96	1.37	1.87	1.18	1.85	1.24	1.18	1.94	1.39	1.33	1.37	1.98	1.07	1.17	1.24	1.21	1.15	1.32	1.81	1.59	1.97	1.97	1.26	1.46	1.31	1.12	1.85	1.37	1.04	1	1.95	1.22	1.34	1.89	1.95
Lys	AAG	1.01	1.48	1.43	1.34	1.07	1.07	1.16	1.59	1.78	1.94	1.66	1.17	1.07	1.18	1.38	1.34	1.07	1.18	1.38	1.74	1.68	1.88	1.82	1.64	1.84	1.68	1.49	2.45	1.77	1.38	1.67	1.19	1.41	1.03	1.03	1.74	1.54	1.69	1.88	1.15	1.63	1.96	1	1.05	1.78	1.66	1.11	1.05
Leu	CUA	1.98	1.39	1.94	1.95	1.21	1.77	1.77	1.58	1.46	1.27	1.44	1.98	1.39	1.94	1.95	1.21	1.77	1.77	1.58	1.46	1.27	1.44	1.24	1.63	1.02	1.92	1.83	1.72	1.51	1.85	1.68	1.02	1.72	1.61	1.65	1.89	1.55	1.81	1.69	1.58	1.71	1.61	1.77	1.79	1.87	1.74	1.56	1.65
Leu	CUC	0.34	0.32	0.49	0.44	0.61	0.32	0.36	0.75	0.74	0.44	0.72	0.43	0.57	0.32	0.49	0.44	0.61	0.32	0.36	0.71	0.44	1.27	1.44	2	0.68	0.52	1.85	0.81	1	0.54	1.93	1.16	1.95	0.99	0.52	0.74	0.76	0.49	0.65	0.55	0.9	0.38	0.81	0.93	1.07	0.44	0.52	0.55
Leu	CUG	1.15	1.18	1.11	1.11	1.03	1.04	1.34	1.88	1.05	1.81	1.36	1.22	1.57	1.67	1.64	1.11	1.62	1.51	1.82	1	1.97	1.77	1.8	1.63	1.93	1.99	1.4	1.86	1.69	1.96	1.58	1.24	1.32	1.65	1.85	1.93	1.25	1.38	1.55	1.05	1.42	1.8	1.79	1	1.57	1.3	1.92	1.13
Leu	CUU	1.42	1.37	0.89	1.23	1.11	1.07	1.09	1.42	1.37	0.89	1.23	1.11	1.07	1.09	1.27	1.42	1.37	0.89	1.23	1.11	1.07	1.09	1.27	1.43	0.87	0.9	0.56	0.81	0.96	0.84	0.54	0.76	1.43	1.28	0.56	1.16	1.89	1	1.16	1.55	1.76	0.49	1.24	0.86	1.44	0.94	0.45	0.64
Leu	UUA	1.01	1.7	1.97	1.86	1.02	1.12	1.98	1.25	1.72	1.34	1.24	1.01	1.67	1.28	1.91	1.86	1.41	1.9	1.35	1.21	1.1	1.29	1.25	1.34	1.13	1.1	1.44	1.19	1.04	1.16	1.46	1.64	1.31	1.15	1.27	1.06	1.13	1.73	1.54	1.77	1.22	1.03	1.85	1.72	1.11	2.74	1.12	1.96
Leu	UUG	2.72	1.91	1.94	1.29	1.55	1.83	1.58	1.05	1.32	1.89	1.16	2.21	1.16	1.43	1.68	1.29	1.66	1.18	1.85	1.24	1.18	1.88	1.99	1.92	1.95	1.33	1.7	1.5	1.65	1.72	1.04	1.18	1.23	1.32	2.15	1.23	1.42	1.59	1.41	2.51	1.99	2.69	1.55	1.71	1.98	1.84	2.42	2.06
Ile	AUA	1.02	1.4	1.29	1.04	1.12	1.03	1.42	1.37	1.89	1.23	1.4	1.29	1.04	1.12	1.03	1.42	1.37	1.87	1.23	1.67	1.35	1.55	1.7	1.34	1.6	1.45	1.73	1.56	1	1.37	1.62	1.09	1.75	1.52	1.38	1.99	1.7	1.92	1.79	1.08	1.71	1.07	1.73	1.97	1.69	1.05	1.22	1.14
Ile	AUC	0.36	0.4	0.5	0.4	0.47	0.59	0.38	0.44	0.48	0.66	0.51	0.44	0.69	0.6	0.81	0.87	0.84	0.81	0.65	0.67	0.7	0.52	0.87	0.58	0.65	0.58	0.73	0.93	0.93	0.59	0.67	0.11	0.98	0.79	0.78	0.79	0.83	0.85	0.59	0.86	0.71	0.87	0.99	0.72	0.76	0.46	0.85	0.72
Ile	AUU	0.93	0.47	0.47	0.55	0.49	0.36	0.58	0.63	0.47	0.47	0.55	0.49	0.36	0.58	1.62	1.37	1.32	1.7	0.5	1.43	1.82	0.38	0.43	0.2	0.62	0.72	0.36	0.11	0.62	0.94	0.61	0.81	1.26	1.69	0.84	1.22	1.48	1.23	1.61	1.06	1.58	1.06	1.27	1.31	1.55	1.48	0.93	1.14
His	CAC	1.07	0.86	0.99	1.1	0.64	0.64	0.86	0.89	0.63	0.72	0.86	0.52	0.72	0.81	0.94	0.21	0.96	0.62	0.74	0.47	0.51	0.49	0.64	0.4	0.43	0.49	0.9	0.46	0.94	0.67	0.53	0.34	1.04	0.99	0.87	1.04	0.89	1.03	0.77	1.03	0.87	1.04	1.02	0.91	0.93	0.78	0.18	1.04
His	CAU	0.76	0.86	0.68	0.9	1.04	0.34	0.96	0.84	0.76	0.86	0.96	0.84	0.76	0.86	0.68	0.9	1.04	0.69	1.6	1.47	1.15	0.55	1.23	0.45	0.82	1	0.97	1.53	1.59	0.84	1.3	0.7	0.96	1.01	1.13	0.96	1.11	0.97	1.23	0.97	1.13	0.96	0.98	1.09	1.07	1.22	0.89	0.96
Gly	GGA	1.49	1.63	2.02	1.72	1.41	1.41	1.58	1.98	1.81	1.41	1.95	1.33	1.7	1.5	1.65	1.72	1.38	1.92	1.92	2.14	1.33	2.24	1.51	1.64	1.93	2.03	1.35	2.94	2.3	1.52	1.44	1.15	1.78	1.62	1.37	1.75	1.76	2.05	1.52	1.28	1.96	1.65	1.05	1.63	1.9	2.03	1.3	1.49
Gly	GGC	0.71	0.85	0.75	0.88	0.73	0.73	0.7	0.68	0.69	0.93	0.72	0.68	0.74	0.63	0.94	0.88	0.61	1.53	0.32	0.55	1.12	0.26	0.21	0.53	0.89	0.77	0.33	0.28	0.59	0.87	0.49	0.85	0.79	0.64	0.74	0.72	0.75	0.71	0.69	0.71	0.75	0.86	1.01	0.56	0.79	0.58	0.75	0.89
Gly	GGG	1.94	1.4	1.29	1.04	1.12	1.03	1.42	1.37	1.89	1.4	1.29	1.04	1.12	1.03	1.42	1.37	1.82	1.23	1.11	1.07	1.09	1.27	1.51	1.2	1.74	1.77	1.88	1.5	1.75	1.87	1.15	1.97	1.51	1.62	1.05	1.65	1.59	1.57	1.57	1.14	1.52	1.86	1.64	1.66	1.54	1.25	1.04	1.02
Gly	GGU	0.47	0.47	0.55	0.49	0.36	0.47	0.47	0.55	0.49	0.36	0.58	0.63	0.47	0.47	0.55	0.49	0.36	0.64	0.75	0.44	0.56	0.48	0.78	0.63	0.44	0.44	1.44	0.28	0.36	0.74	0.92	1.03	0.92	0.23	0.84	0.89	0.9	0.67	1.22	0.87	0.77	0.63	1.3	1.15	0.77	1.14	0.9	0.6
Glu	GAA	1.12	1.38	1.37	1.46	1.06	1.06	1	1.5	1.4	1.03	1.33	1	1.15	1.12	1.32	1.46	1.14	1.28	1.12	1.02	1.02	1.19	1.05	1.95	1.99	1.94	1.16	1.03	1.07	1.94	1.09	1.8	1.44	1.1	1.07	1.31	1.54	1.38	1.27	1.18	1.3	1.05	1.25	1.21	1.21	1.49	1.17	1.05
Glu	GAG	1.7	1.21	1.04	1.21	1.77	1.77	1.58	1.46	1.6	1.97	1.67	1	1.85	1.88	1.68	1.21	1.86	1.88	1.7	1.56	1.74	1.89	1.83	1.51	1.98	1.85	1.39	1.69	1.64	1.89	1.6	1.2	1.56	1.9	1.93	1.69	1.46	1.62	1.73	1.82	1.7	1.95	1.75	1.79	1.79	1.51	1.83	1.95
Gln	CAA	1.94	1.55	1.53	1.52	1.17	1.11	1.14	1.6	1.5	1.19	1.42	1.15	1.36	1.35	1.4	1.52	1.22	1.74	1.6	1.97	1.26	1.11	1.4	1.49	1.02	1.15	1.61	1.31	1.36	1.11	1.4	1.04	1.7	1.23	1.21	1.45	1.47	1.48	1.27	1.19	1.5	1.16	1.26	1.32	1.49	1.62	1.07	1.18
Gln	CAG	1.06	1.45	1.47	1.48	1.83	1.83	1.86	1.4	1.5	1.81	1.58	1.85	1.64	1.65	1.6	1.48	1.78	1.61	1.88	1.98	1.98	1.81	1.95	1.05	1.01	1.06	1.84	1.97	1.93	1.06	1.91	1.96	1.3	1.77	1.79	1.55	1.53	1.52	1.73	1.81	1.5	1.84	1.74	1.68	1.51	1.38	1.93	1.82
Cys	UGC	1.13	1.01	0.8	0.98	1.02	1.02	0.47	0.47	0.55	0.49	0.36	0.58	0.63	0.47	0.47	0.55	0.49	0.58	0.5	0.81	1.1	1.56	1.4	1.48	1.06	1.05	1.51	1.09	1.34	1.98	1.23	1.08	1.99	1.77	1.09	1.93	1.75	1.82	1.67	1.14	0.99	0.94	0.81	0.76	0.85	0.65	0.97	1.06
Cys	UGU	0.87	0.47	0.47	0.55	0.49	0.36	0.58	0.63	0.47	0.47	0.55	0.49	0.36	0.58	0.55	0.49	0.36	0.64	0.75	0.55	0.49	0.36	0.64	0.75	0.44	0.56	0.48	0.78	1	0.44	1	0.92	1.01	1.23	0.91	1.07	1.25	1.18	1.33	0.86	1.01	1.06	1.19	1.24	1.15	1.35	1.03	0.94
Asp	GAC	0.94	0.73	0.8	0.85	0.58	0.58	0.76	0.78	0.82	0.69	0.74	0.88	0.65	0.63	0.68	0.85	0.71	0.86	0.69	0.89	0.81	0.68	0.87	0.87	0.9	0.97	0.89	0.64	0.81	1.04	0.98	1.02	0.57	0.68	1.05	0.76	0.71	0.56	0.59	1	0.7	0.91	0.8	0.54	0.53	0.53	0.93	0.81
Asp	GAU	0.36	0.4	0.5	0.4	0.47	0.59	0.38	0.36	0.4	0.5	0.4	0.47	0.59	0.38	0.44	0.48	0.66	0.51	0.44	0.95	1.1	0.76	0.73	0.65	1.04	0.98	0.6	1.27	0.85	0.98	0.79	0.98	1.43	1.32	0.95	1.24	1.29	1.44	1.41	1	1.3	1.09	1.2	1.46	1.47	1.47	1.07	1.19
Asn	AAC	0.54	0.86	0.88	0.36	0.4	0.5	0.4	0.47	0.59	0.38	0.44	0.48	0.66	0.51	0.44	0.85	0.68	1.11	0.8	1.12	1.47	1.49	1.2	1.54	1.38	1.33	1.07	1.99	1.75	1.38	1.92	1.12	1.92	1.72	1.79	1.39	0.99	1.97	1.77	1.88	1.83	1.92	1.93	1.22	1.14	1.22	1.41	1.88
Asn	AAU	0.67	0.73	0.7	0.9	0.69	0.69	0.6	0.56	0.8	0.5	0.96	0.84	0.76	0.42	0.32	0.9	1.32	1	1.37	1.75	1.09	1.26	1.46	1.37	1.25	0.73	1.56	1.34	1.13	0.8	1.27	0.88	1.08	1.3	1.21	1.07	1.07	1.03	1.23	1.12	1.17	1.08	1.07	1.22	1.16	1.34	0.83	1.12
Arg	AGA	1.89	1.01	1.15	1.44	1.21	1.21	1.01	1.96	2.06	2.27	1.71	2.64	2.69	2.41	2.43	1.44	1.89	1.79	1.03	1.24	1.62	1.49	1.87	1.88	1.42	1.46	1.81	1.42	1.5	1.52	1.87	1.62	2.53	1.92	1.75	2.01	2.17	2.6	2.04	2.97	2.21	2.36	1.41	2.05	2.84	2.9	2.45	2.2
Arg	AGG	1.92	2.36	1.92	2.34	2.21	2.21	1.85	1.76	1.19	1.68	1.83	1.25	2.21	1.38	1.07	2.13	1.88	1.74	1.03	1.62	1.54	2.12	1.44	1.36	1.76	1.82	1.68	2.64	2.13	2.01	1.48	1.98	1.18	1.08	1.38	1.08	1.07	1.25	1.14	1.8	1.97	1.72	1.04	1.4	1.51	1.58	1.48	1.78
Arg	CGA	1.96	1.89	1	1.99	1.57	1.57	1.87	1.22	1.27	1.59	1.98	1.86	1.05	1.67	1.24	1.99	1.08	1.94	1.63	1.16	1.64	1.99	1.25	1.45	1.85	1.78	1.09	1.61	1.7	1.66	1.1	1.21	1.86	1.52	1.82	1.05	1.01	1.09	1.14	1.37	1.93	1.52	1.37	1.99	1.54	1.24	1.79	1.58
Arg	CGC	0.41	0.62	0.59	0.54	0.7	0.7	0.47	0.47	0.55	0.49	0.36	0.58	0.63	0.47	0.47	0.55	0.49	0.87	1.54	1.94	1.79	2.53	1.8	3.07	2.15	1.97	1.97	2.33	1.09	1.8	1.97	1.37	0.42	0.44	0.49	0.69	0.72	0.56	0.5	0.4	0.56	0.59	0.91	0.63	0.28	0.46	0.41	0.5
Arg	CGG	1.29	1.55	1.83	1.58	1.05	1.73	1.32	1.98	1.21	1.49	1.54	1.66	1.47	1.28	1.27	1.58	1.29	1.02	1.6	1.69	1.38	1.88	1.38	1.39	1.29	1.92	1.3	1.99	1.22	1.05	1.75	1.78	1.27	1.34	1.77	1.54	1.55	1.13	1.5	1.31	1.5	1.44	1.54	1.41	1.37	1.19	1.49	1.47
Arg	CGU	0.62	0.66	0.79	0.45	0.7	0.7	0.47	0.47	0.55	0.49	0.53	0.58	0.63	0.47	0.47	0.55	0.49	0.53	0.55	0.98	1.21	0.4	0.45	0.31	0.97	0.94	0.42	0.33	0.68	0.81	0.54	1.04	0.74	0.71	0.79	0.63	0.48	0.37	0.68	0.14	0.83	0.37	0.74	0.52	0.45	0.62	0.38	0.47
Ala	GCA	0.44	0.44	0.5	0.53	0.55	0.47	0.58	0.44	0.44	0.5	0.53	0.55	0.47	0.58	1.36	0.53	1.56	1.18	0.67	1.24	0.88	0.5	0.89	0.86	0.93	0.04	0.88	0.84	0.88	0.25	0.95	1.68	1.66	1.36	1.69	1.72	2.01	1.66	1.82	2.29	1.64	1.77	1.89	1.36	1.7	2.32	2.26	1.78
Ala	GCC	0.47	0.47	0.55	0.49	0.36	0.58	0.63	0.47	0.47	0.55	0.49	0.36	0.58	0.63	0.76	0.49	0.51	0.53	0.47	0.47	0.54	0.5	0.33	0.25	0.43	0.56	0.38	1.17	0.03	0.05	1.38	0.56	0.58	0.7	0.25	0.79	0.34	0.47	0.56	0.32	0.77	0.4	0.87	0.52	0.59	0.39	0.36	0.4
Ala	GCG	1.4	1.29	1.04	1.12	1.03	1.42	1.37	1.89	1.4	1.29	1.04	1.12	1.03	1.42	1.37	1.89	1.23	1.11	1.07	1.09	1.27	1.3	1.11	1.14	1.07	1.09	1.12	1.16	1.12	1.75	1.05	1.81	1.61	1.52	1.15	1.68	1.76	1.77	1.46	1.57	1.79	1.74	1.39	1.01	1.59	1.09	1.69	1.76
Ala	GCU	0.44	0.44	0.5	0.53	0.55	0.47	0.58	0.31	0.49	0.64	0.52	0.47	0.47	0.55	0.49	0.36	0.58	0.32	0.71	1	1.08	0.69	0.67	0.75	1.1	1.03	0.62	0.83	0.98	0.96	0.62	0.95	1.15	1.42	0.9	0.81	0.9	1.11	1.16	0.82	0.79	1.09	0.85	1.12	1.11	1.2	0.69	1.05
[truncated: 32 more columns]
