# Supplementary material for: Genome-Wide Variation in Potyviruses
Source: Front Plant Sci. 2019 Nov 12;10:1439. doi: 10.3389/fpls.2019.01439 (PMC6863122; doi:10.3389/fpls.2019.01439)
Supplement: Supplementary Table S6 — Amino acid profile of Polyproteins for Potyviruses in the genomic variation study. [file Table_6.xlsx]

## Sheet: Sheet2
Amino acid	Ala	Cys	Asp	Glu	Phe	Gly	His	Ile	Lys	Leu	Met	Asn	Pro	Gln	Arg	Ser	Thr	Val	Trp	Tyr
Average	6.375	1.743	5.364	6.681	4.602	5.847	2.702	5.923	7.21	8.831	2.983	4.751	3.583	3.982	5.296	6.602	6.064	6.778	1.234	3.448
Amino acid	Average
Leu	8.831
Lys	7.21
Val	6.778
Glu	6.681
Ser	6.602
Ala	6.375
Thr	6.064
Ile	5.923
Gly	5.847
Asp	5.364
Arg	5.296
Asn	4.751
Phe	4.602
Gln	3.982
Pro	3.583
Tyr	3.448
Met	2.983
His	2.702
Cys	1.743
Trp	1.234

## Sheet: AA_content
Acessions	Ala	Cys	Asp	Glu	Phe	Gly	His	Ile	Lys	Leu	Met	Asn	Pro	Gln	Arg	Ser	Thr	Val	Trp	Tyr
>AMV75279.1	6.766	1.683	5.374	6.734	4.467	5.536	3.108	6.118	7.09	9.323	2.687	4.176	3.561	4.047	5.601	7.446	5.374	6.572	1.133	3.205
>ALH24936.1	6.706	1.814	5.41	6.868	4.406	5.604	3.11	6.122	7.029	9.329	2.721	4.114	3.628	3.92	5.604	7.289	5.475	6.576	1.166	3.11
>NP_982308.1	6.574	1.749	5.538	6.671	4.404	5.57	3.076	6.185	6.865	9.132	2.526	4.307	3.756	4.145	5.699	7.383	5.44	6.801	1.101	3.076
>AGN92430.1	6.572	1.813	5.503	6.863	4.467	5.471	2.849	6.216	7.219	9.356	2.655	4.403	3.626	3.885	5.471	7.219	5.374	6.507	1.165	3.367
>AGN92431.1	6.507	1.845	5.503	6.863	4.403	5.439	2.849	6.216	7.316	9.323	2.622	4.338	3.658	3.852	5.439	7.252	5.374	6.636	1.165	3.399
>AGE47830.1	6.604	1.748	5.406	6.766	4.532	5.439	2.719	6.183	7.122	9.194	2.59	4.629	3.593	4.176	5.568	7.349	5.342	6.442	1.165	3.432
>ADP30807.1	6.904	1.977	5.348	6.84	4.668	5.543	2.95	5.9	6.904	9.141	2.561	4.246	3.63	4.019	5.446	7.261	5.575	6.807	1.102	3.177
>ADP30806.1	6.87	1.944	5.185	6.773	4.569	5.703	3.111	5.8	7.129	8.976	2.592	4.439	3.791	4.018	5.314	7.129	5.444	6.967	1.069	3.176
>ACX53640.1	6.766	1.716	5.374	6.766	4.37	5.633	3.14	6.28	7.057	9.259	2.655	4.208	3.658	3.949	5.698	7.219	5.374	6.507	1.133	3.237
>CAP39938.1	6.738	1.879	5.41	6.9	4.6	5.539	3.175	5.993	6.965	9.329	2.689	4.179	3.628	4.146	5.475	7.191	5.475	6.511	1.101	3.077
>CAI99860.1	6.77	1.879	5.345	6.738	4.503	5.604	3.175	5.96	7.029	9.297	2.689	4.244	3.596	4.082	5.507	7.256	5.507	6.576	1.166	3.077
>CAB43195.2	6.574	1.749	5.538	6.671	4.404	5.57	3.076	6.185	6.865	9.132	2.526	4.307	3.756	4.145	5.699	7.383	5.44	6.801	1.101	3.076
>AQY10116.1	6.087	1.66	5.599	6.315	4.622	5.599	2.539	5.827	7.715	9.18	3.353	5.046	3.353	4.004	5.273	7.357	5.794	6.413	1.107	3.158
>BAT50981.1	6.185	1.66	5.534	6.315	4.59	5.632	2.507	5.697	7.812	9.277	3.353	5.111	3.385	3.939	5.241	7.324	5.762	6.38	1.107	3.19
>NP_613273.1	6.12	1.66	5.566	6.413	4.59	5.664	2.539	5.957	7.812	9.277	3.32	5.078	3.32	3.939	5.111	7.357	5.729	6.283	1.107	3.158
>AHL28796.1	6.217	1.628	5.534	6.445	4.525	5.566	2.539	5.859	7.747	9.277	3.32	5.078	3.385	3.939	5.339	7.227	5.827	6.217	1.107	3.223
>CDO67700.1	6.12	1.66	5.534	6.445	4.59	5.664	2.572	5.892	7.78	9.245	3.353	5.013	3.353	3.874	5.273	7.357	5.762	6.25	1.107	3.158
>BAM48928.1	6.283	1.66	5.501	6.478	4.59	5.566	2.572	5.827	7.78	9.212	3.385	5.078	3.353	3.906	5.241	7.324	5.697	6.25	1.107	3.19
>BAA25147.1	6.12	1.66	5.566	6.413	4.59	5.664	2.539	5.957	7.812	9.277	3.32	5.078	3.32	3.939	5.111	7.357	5.729	6.283	1.107	3.158
>NP_620483.1	6.701	1.619	5.989	6.021	4.5	5.406	2.719	6.054	6.442	8.644	2.849	4.565	4.662	4.014	5.892	6.054	6.377	7.057	1.263	3.173
>AAM19343.1	6.701	1.619	5.989	6.021	4.5	5.406	2.719	6.054	6.442	8.644	2.849	4.565	4.662	4.014	5.892	6.054	6.377	7.057	1.263	3.173
>ABV21734.1	6.572	1.683	6.021	6.086	4.532	5.406	2.849	5.957	6.507	8.805	2.881	4.403	4.565	3.982	5.86	6.118	6.539	6.895	1.263	3.075
>sp|P03600.1|POL1_CPMVS	7.181	2.733	4.984	6.538	4.823	6.324	1.822	4.984	6.056	9.539	3.162	4.287	4.126	4.234	4.341	7.128	4.126	8.253	1.608	3.751
>NP_613283.1	7.181	2.733	4.984	6.538	4.823	6.324	1.822	4.984	6.056	9.539	3.162	4.287	4.126	4.234	4.341	7.128	4.126	8.253	1.608	3.751
>CAA25029.1	7.181	2.733	4.984	6.538	4.823	6.324	1.822	4.984	6.056	9.539	3.162	4.287	4.126	4.234	4.341	7.128	4.126	8.253	1.608	3.751
>YP_610949.1	6.675	1.824	5.633	6.773	4.363	6.122	2.572	6.219	7.034	8.108	3.093	4.982	3.321	3.256	5.926	7.327	5.764	6.35	1.107	3.549
>ABC25565.1	6.675	1.824	5.633	6.773	4.363	6.122	2.572	6.219	7.034	8.108	3.093	4.982	3.321	3.256	5.926	7.327	5.764	6.35	1.107	3.549
>ARQ88053.1	6.552	1.599	4.796	6.959	5.047	5.831	2.414	6.426	6.803	8.401	2.821	5.517	3.73	4.263	5.549	5.674	6.803	6.583	1.191	3.041
>ARQ88052.1	6.708	1.536	4.671	6.614	4.859	6.332	2.476	6.301	6.364	8.527	2.821	5.266	3.824	4.514	5.862	5.831	6.771	6.489	1.254	2.978
>AGF29835.1	6.461	1.561	4.838	7.054	4.775	5.93	2.497	6.273	6.773	8.645	2.84	5.493	3.933	4.213	5.493	5.556	6.679	6.586	1.186	3.215
>ALM55782.1	6.332	1.567	4.89	6.708	4.828	6.019	2.508	6.52	6.771	8.433	2.759	5.455	4.013	4.326	5.674	5.737	6.552	6.677	1.191	3.041
>NP_613274.1	6.487	1.661	4.763	6.863	4.951	5.923	2.413	6.236	6.424	8.399	2.789	5.39	4.043	4.293	5.892	5.672	6.706	6.832	1.222	3.04
>AII16005.1	6.009	1.69	4.82	6.573	4.851	5.822	2.723	6.291	6.792	8.826	2.973	5.227	3.756	4.444	5.477	5.915	6.573	6.917	1.252	3.067
>CAC83052.1	6.487	1.661	4.763	6.863	4.951	5.923	2.413	6.236	6.424	8.399	2.789	5.39	4.043	4.293	5.892	5.672	6.706	6.832	1.222	3.04
>AUT36433.1	5.769	1.83	5.242	7.103	5.056	5.986	2.388	5.552	7.289	8.809	3.102	4.808	3.629	4.373	5.583	6.297	5.645	7.32	1.241	2.978
>BBA54895.1	5.934	1.74	5.561	7.052	4.846	5.996	2.516	5.623	7.394	8.916	3.169	4.287	3.79	4.132	5.499	6.089	5.84	7.083	1.243	3.293
>BAK64660.1	5.924	1.954	5.18	7.196	4.994	6.017	2.481	5.521	7.413	8.747	2.916	4.56	3.722	4.249	5.459	6.266	5.831	7.165	1.303	3.102
>AMK47900.1	5.8	1.861	5.273	7.072	4.963	5.955	2.419	5.738	7.32	8.778	3.071	4.746	3.66	4.311	5.521	6.39	5.738	7.134	1.241	3.009
>BAR88501.1	5.965	1.771	5.468	7.083	4.846	5.996	2.516	5.53	7.394	8.885	3.169	4.411	3.759	4.132	5.468	6.12	5.778	7.145	1.243	3.324
>BAR88500.1	5.965	1.771	5.468	7.083	4.846	5.996	2.485	5.53	7.394	8.885	3.169	4.411	3.759	4.132	5.468	6.12	5.778	7.145	1.243	3.355
>BAR88499.1	5.965	1.74	5.436	7.083	4.908	6.027	2.516	5.499	7.363	8.885	3.169	4.442	3.759	4.132	5.499	6.089	5.778	7.145	1.243	3.324
>BAR88498.1	5.996	1.74	5.499	7.052	4.846	6.027	2.516	5.53	7.394	8.885	3.169	4.349	3.728	4.101	5.499	6.12	5.84	7.145	1.243	3.324
>BAR88497.1	5.965	1.74	5.468	7.052	4.877	6.027	2.516	5.53	7.394	8.885	3.169	4.411	3.728	4.132	5.468	6.12	5.809	7.145	1.243	3.324
>BAR88496.1	5.965	1.74	5.499	7.083	4.877	5.996	2.547	5.53	7.394	8.885	3.169	4.349	3.759	4.132	5.468	6.12	5.778	7.145	1.243	3.324
>BAR88492.1	5.932	1.739	5.497	7.019	4.845	6.025	2.516	5.621	7.329	8.882	3.137	4.41	3.665	4.255	5.466	6.149	5.839	7.112	1.242	3.323
>BAR88491.1	5.932	1.739	5.528	6.988	4.845	5.994	2.516	5.652	7.36	8.882	3.106	4.41	3.665	4.255	5.497	6.149	5.839	7.081	1.242	3.323
>BAR88490.1	5.963	1.739	5.528	7.05	4.845	5.932	2.484	5.559	7.36	8.851	3.137	4.41	3.665	4.255	5.466	6.149	5.839	7.205	1.242	3.323
>BAR88489.1	5.963	1.739	5.559	6.988	4.845	5.963	2.484	5.559	7.36	8.82	3.137	4.41	3.665	4.255	5.466	6.118	5.839	7.205	1.273	3.354
>AJT47759.1	5.994	1.739	5.404	7.205	4.845	5.963	2.484	5.59	7.236	8.851	3.168	4.441	3.727	4.224	5.59	6.118	5.776	7.112	1.242	3.292
>AJT47758.1	5.994	1.739	5.435	7.205	4.845	5.963	2.516	5.621	7.298	8.851	3.137	4.348	3.634	4.193	5.559	6.18	5.807	7.143	1.242	3.292
>YP_459919.1	6.087	1.739	5.497	6.988	4.845	5.901	2.484	5.559	7.391	8.82	3.168	4.441	3.665	4.224	5.59	6.118	5.87	7.05	1.242	3.323
>BAM28738.1	5.965	1.74	5.561	7.052	4.846	5.996	2.485	5.592	7.331	8.916	3.169	4.318	3.759	4.132	5.53	6.12	5.84	7.083	1.243	3.324
>BAM28737.1	5.934	1.74	5.499	7.052	4.846	6.027	2.516	5.53	7.394	8.885	3.169	4.38	3.759	4.132	5.468	6.12	5.902	7.114	1.243	3.293
>BAM28736.1	5.902	1.74	5.468	7.052	4.846	6.027	2.547	5.499	7.394	8.885	3.169	4.38	3.759	4.132	5.468	6.12	5.902	7.176	1.243	3.293
>BAM28735.1	5.963	1.739	5.466	7.05	4.814	5.994	2.516	5.621	7.329	8.82	3.168	4.41	3.727	4.286	5.466	6.18	5.839	7.081	1.242	3.292
>BAM28734.1	5.963	1.739	5.497	7.112	4.845	5.932	2.484	5.559	7.391	8.882	3.168	4.379	3.696	4.255	5.435	6.149	5.807	7.143	1.242	3.323
>BAM28733.1	5.963	1.739	5.466	7.05	4.845	5.994	2.453	5.559	7.36	8.975	3.137	4.41	3.696	4.255	5.466	6.149	5.839	7.081	1.242	3.323
>BAM28732.1	5.963	1.739	5.466	7.081	4.876	5.994	2.453	5.559	7.329	8.913	3.168	4.41	3.696	4.255	5.466	6.149	5.839	7.112	1.242	3.292
>BAM28731.1	5.994	1.739	5.466	7.05	4.845	6.025	2.484	5.528	7.391	8.913	3.168	4.379	3.696	4.255	5.435	6.149	5.807	7.143	1.242	3.292
>BAE78404.1	6.087	1.739	5.497	6.988	4.845	5.901	2.484	5.559	7.391	8.82	3.168	4.441	3.665	4.224	5.59	6.118	5.87	7.05	1.242	3.323
>YP_001974419.1	6.4	1.884	5.231	6.595	4.776	5.686	2.827	5.913	6.92	8.642	3.184	4.808	3.606	4.159	5.328	6.27	6.14	6.888	1.397	3.346
>CAJ01678.1	6.4	1.884	5.231	6.595	4.776	5.686	2.827	5.913	6.92	8.642	3.184	4.808	3.606	4.159	5.328	6.27	6.14	6.888	1.397	3.346
>AJD23401.1	5.837	1.443	5.035	7.024	4.33	6.19	2.983	5.965	7.12	8.659	3.271	5.196	3.784	3.977	5.677	6.062	6.062	6.928	1.09	3.368
>AJD23399.1	6.126	1.443	5.131	6.992	4.073	5.901	2.886	6.543	6.703	8.98	3.079	5.292	3.688	4.49	5.869	5.869	6.03	6.126	1.123	3.656
>AJD23397.1	6.254	1.443	5.164	6.928	3.945	5.965	2.919	6.575	6.735	9.108	3.047	5.228	3.688	4.362	5.901	5.901	6.062	6.03	1.123	3.624
>AJD23395.1	6.288	1.412	5.165	6.801	4.139	6.064	2.984	6.449	6.769	8.983	3.112	5.197	3.625	4.363	5.743	5.967	6.096	6.192	1.123	3.529
>NP_051161.1	6.098	1.501	4.853	6.928	4.278	6.13	3.129	6.098	6.992	9.036	3.065	5.3	3.672	4.278	5.587	5.843	6.577	6.29	1.022	3.321
>AIT13016.1	5.743	1.659	4.946	6.924	4.595	6.19	2.967	6.286	7.626	8.743	3.191	5.552	3.638	3.925	5.392	6.35	5.807	6.094	1.053	3.318
>BAA86288.1	6.098	1.501	4.853	6.928	4.278	6.13	3.129	6.098	6.992	9.036	3.065	5.3	3.672	4.278	5.587	5.843	6.577	6.29	1.022	3.321
>BAA36278.1	5.942	1.438	5.016	6.965	4.249	5.911	3.067	6.23	7.125	8.946	3.035	5.08	3.77	4.249	5.623	6.198	6.645	5.942	1.086	3.482
>ASZ83718.1	6.289	1.597	5.279	6.94	4.106	5.702	3.03	6.647	7.397	8.146	2.965	5.604	3.584	4.073	5.018	6.386	6.158	6.224	1.108	3.747
>ALS88434.1	6.311	1.635	5.657	6.933	4.055	5.657	2.943	6.704	7.194	8.273	2.845	5.625	3.859	3.793	5.265	6.181	5.886	6.246	1.112	3.826
>AMX28329.1	6.409	1.668	5.494	6.867	4.055	5.69	2.976	6.508	7.292	8.306	2.91	5.559	3.826	3.793	5.134	6.409	5.952	6.246	1.112	3.793
>NP_619668.1	6.586	1.671	5.636	6.848	4.128	5.603	2.982	6.684	7.569	8.126	2.916	5.636	3.702	3.834	5.046	5.898	5.898	6.422	1.081	3.735
>CAA81549.1	6.586	1.671	5.636	6.848	4.128	5.603	2.982	6.684	7.569	8.126	2.916	5.636	3.702	3.834	5.046	5.898	5.898	6.422	1.081	3.735
>AUF81943.1	7.115	1.689	5.653	6.563	4.191	5.621	2.827	6.53	6.498	8.48	2.891	4.613	3.736	4.451	5.296	5.978	7.245	5.945	1.202	3.476
>AUF81942.1	7.115	1.689	5.621	6.563	4.191	5.653	2.794	6.53	6.433	8.48	2.859	4.711	3.704	4.483	5.296	6.01	7.212	5.978	1.202	3.476
>AUF81941.1	7.18	1.689	5.718	6.595	4.191	5.588	2.827	6.53	6.498	8.48	2.859	4.548	3.736	4.418	5.296	6.01	7.18	5.978	1.202	3.476
>YP_025106.1	7.147	1.722	5.686	6.53	4.191	5.588	2.859	6.498	6.53	8.48	2.859	4.711	3.736	4.386	5.361	5.913	7.245	5.978	1.202	3.379
>AAS77619.2	7.147	1.722	5.686	6.53	4.191	5.588	2.859	6.498	6.53	8.48	2.859	4.711	3.736	4.386	5.361	5.913	7.245	5.978	1.202	3.379
>YP_529485.1	7.189	1.522	5.019	6.736	4.404	5.959	2.72	5.991	6.736	8.452	3.271	4.76	3.659	4.08	5.538	6.185	6.315	6.639	1.133	3.692
>BAE87001.1	7.189	1.522	5.019	6.736	4.404	5.959	2.72	5.991	6.736	8.452	3.271	4.76	3.659	4.08	5.538	6.185	6.315	6.639	1.133	3.692
>AKM12625.1	5.774	1.935	5.806	6.06	4.41	6.06	3.109	6.028	6.472	8.852	2.76	5.298	3.648	3.712	5.425	7.138	6.377	6.218	0.952	3.966
>AKE49121.1	5.899	1.832	5.713	6.054	4.44	5.868	3.167	6.147	6.582	8.941	2.763	5.278	3.974	3.85	4.936	7.327	6.52	5.992	0.9	3.819
>NP_659009.1	6.028	1.84	5.838	6.123	4.6	5.869	3.204	5.647	6.694	9.042	2.951	5.171	3.648	3.68	5.108	7.234	5.996	6.472	0.952	3.902
>AHB39220.1	6.134	2.013	5.751	6.134	4.409	6.166	3.131	5.751	6.613	8.946	2.971	5.24	3.642	3.77	5.272	6.773	6.422	6.006	0.927	3.93
>AHB39218.1	5.978	2.003	5.564	6.264	4.547	6.01	3.275	5.692	6.709	9.189	2.766	5.151	3.561	3.72	5.024	7.059	6.328	6.518	0.954	3.688
>AGG18220.1	6.001	1.959	5.721	6.374	4.54	6.219	3.141	5.877	6.468	8.831	2.861	5.224	3.731	3.669	5.473	6.965	6.343	5.939	0.902	3.762
>AGG13255.1	6.049	1.922	5.514	5.86	4.537	5.923	3.182	5.451	6.774	9.137	2.583	5.419	3.529	3.97	5.104	7.183	6.396	6.774	0.945	3.749
>AGG18227.1	6.032	1.928	6.032	6.188	4.478	6.095	2.985	5.69	6.499	8.893	2.83	5.255	3.576	3.638	5.317	7.121	6.499	6.095	0.902	3.949
>BAE72832.1	6.065	1.897	5.723	6.159	4.541	6.283	3.11	5.91	6.501	8.865	2.862	5.505	3.701	3.701	5.381	6.905	6.283	5.91	0.902	3.795
>BAE72834.1	6.003	1.897	5.723	6.252	4.479	6.283	3.048	5.848	6.376	8.989	2.83	5.505	3.67	3.764	5.443	6.843	6.252	6.003	0.902	3.888
>BAE72833.1	5.941	1.928	5.785	6.159	4.51	6.345	3.079	5.91	6.376	8.927	2.83	5.474	3.701	3.733	5.443	6.843	6.283	6.003	0.902	3.826
>AEC12423.1	6.089	1.966	5.677	5.994	4.504	5.931	3.076	5.455	6.597	9.134	2.569	5.201	3.52	3.933	5.075	7.199	6.407	6.946	0.951	3.774
>CAC85226.1	6.028	1.84	5.838	6.123	4.6	5.869	3.204	5.647	6.694	9.042	2.951	5.171	3.648	3.68	5.108	7.234	5.996	6.472	0.952	3.902
>sp|P31999.3|POLG_LMV0	6.636	1.751	5.806	6.82	3.994	6.697	2.949	5.929	7.373	8.203	3.041	4.455	3.748	3.84	5.469	6.329	6.575	5.96	1.137	3.287
>sp|P89876.1|POLG_LMVE	6.359	1.751	5.776	6.636	3.994	6.759	2.857	5.837	7.527	8.264	2.98	4.547	3.748	3.81	5.376	6.298	6.79	6.144	1.137	3.41
>AIB00293.1	6.114	1.645	5.68	6.673	4.19	6.549	3.011	5.711	7.573	8.318	2.98	4.749	3.724	3.662	5.338	6.58	6.58	6.394	1.148	3.383
>AIB00292.1	6.667	1.843	5.745	6.728	4.117	6.636	2.949	5.929	7.435	8.141	2.98	4.608	3.779	3.81	5.346	6.298	6.575	6.083	1.137	3.195
>AIB00291.1	6.697	1.813	5.745	6.728	4.117	6.667	2.949	5.929	7.435	8.141	2.98	4.608	3.779	3.81	5.346	6.298	6.544	6.083	1.137	3.195
>AIB00290.1	6.734	1.814	5.689	6.734	4.121	6.704	2.891	5.843	7.411	8.149	2.983	4.613	3.782	3.813	5.412	6.273	6.55	6.15	1.138	3.198
>AIB00289.1	6.759	1.813	5.684	6.728	4.117	6.697	2.919	5.837	7.465	8.141	2.98	4.608	3.779	3.81	5.376	6.298	6.513	6.144	1.137	3.195
>AIB00288.1	6.486	1.691	5.749	6.855	3.996	6.548	2.951	5.626	7.224	8.423	3.074	4.58	3.627	3.843	5.626	6.456	6.609	6.179	1.137	3.32
>AIB00287.1	6.544	1.69	5.745	6.82	3.994	6.544	2.949	5.653	7.22	8.418	3.072	4.578	3.625	3.84	5.622	6.452	6.605	6.175	1.137	3.318
>AIB00286.1	6.728	1.813	5.684	6.759	4.086	6.697	2.949	5.868	7.343	8.111	3.011	4.608	3.748	3.84	5.346	6.421	6.544	6.114	1.137	3.195
>AIB00285.1	6.636	1.782	5.714	6.82	4.086	6.605	3.011	5.929	7.343	8.203	2.98	4.639	3.748	3.84	5.469	6.237	6.605	5.991	1.137	3.226
>AIB00284.1	6.431	1.662	5.938	6.646	4.277	6.308	2.8	5.969	7.446	8.062	3.046	4.677	3.723	3.815	5.477	6.708	6.492	6.062	1.169	3.292
>AIB00283.1	6.421	1.751	5.806	6.851	4.055	6.605	2.857	5.806	7.404	8.203	3.103	4.608	3.748	3.871	5.346	6.359	6.728	6.052	1.137	3.287
>AIB00282.1	6.452	1.751	5.806	6.882	4.055	6.575	2.857	5.806	7.404	8.203	3.072	4.608	3.748	3.871	5.346	6.359	6.728	6.052	1.137	3.287
>AIB00281.1	6.421	1.751	5.714	6.82	3.994	6.667	2.949	5.806	7.558	8.233	3.041	4.516	3.656	3.84	5.376	6.359	6.79	6.083	1.137	3.287
>AIB00280.1	6.575	1.813	5.837	6.759	4.055	6.575	3.011	5.868	7.435	8.141	3.134	4.485	3.717	3.84	5.315	6.482	6.575	6.022	1.137	3.226
>AIB00279.1	6.636	1.813	5.837	6.759	4.055	6.575	3.011	5.868	7.435	8.141	3.134	4.485	3.717	3.84	5.315	6.452	6.575	5.991	1.137	3.226
>AIB00278.1	6.544	1.751	5.745	6.851	3.994	6.667	2.949	5.837	7.496	8.264	3.041	4.485	3.687	3.84	5.438	6.359	6.728	5.929	1.137	3.257
>AIB00277.1	6.575	1.751	5.684	6.82	4.025	6.544	2.857	5.745	7.312	8.233	2.98	4.608	3.84	3.902	5.561	6.329	6.513	6.267	1.137	3.318
>AIB00276.1	6.605	1.813	5.684	6.79	4.025	6.636	2.888	5.929	7.496	8.264	3.072	4.578	3.717	3.84	5.346	6.39	6.575	5.899	1.137	3.318
>AIB00275.1	6.482	1.751	5.745	6.851	3.994	6.697	2.949	5.899	7.527	8.295	3.041	4.424	3.656	3.84	5.407	6.39	6.482	6.175	1.137	3.257
>AIB00274.1	6.329	1.782	5.837	6.697	4.055	6.636	2.888	5.837	7.404	8.08	3.134	4.608	3.748	3.84	5.438	6.267	6.82	6.144	1.137	3.318
>AIB00273.1	6.482	1.69	5.714	6.82	4.025	6.667	2.949	5.929	7.588	8.141	3.072	4.578	3.687	3.81	5.407	6.206	6.636	6.144	1.167	3.287
>AIB00272.1	6.544	1.751	5.745	6.82	4.025	6.667	2.949	5.806	7.588	8.203	2.98	4.485	3.779	3.84	5.315	6.329	6.605	6.175	1.137	3.257
>AIB00271.1	6.298	1.69	5.714	6.728	4.025	6.605	3.011	5.899	7.588	8.233	2.919	4.608	3.687	3.871	5.376	6.452	6.943	5.991	1.137	3.226
>AIA66377.1	6.697	1.659	5.684	6.79	4.27	6.697	2.888	5.745	7.343	8.172	3.072	4.578	3.84	3.81	5.407	6.359	6.667	5.929	1.137	3.257
>AIA66376.1	6.513	1.72	5.776	6.79	4.055	6.728	2.949	5.929	7.465	8.172	3.011	4.485	3.779	3.871	5.376	6.298	6.544	6.144	1.137	3.257
>AIA66375.1	6.513	1.751	5.745	6.79	4.025	6.728	2.949	5.929	7.465	8.172	3.011	4.516	3.748	3.871	5.376	6.329	6.544	6.144	1.137	3.257
>NP_619667.1	6.359	1.751	5.776	6.636	3.994	6.759	2.857	5.837	7.527	8.264	2.98	4.547	3.748	3.81	5.376	6.298	6.79	6.144	1.137	3.41
>AHL20271.1	6.605	1.782	5.837	6.79	3.994	6.728	3.011	5.929	7.404	8.203	2.98	4.455	3.81	3.871	5.407	6.359	6.575	5.96	1.106	3.195
>CAA66281.1	6.359	1.751	5.776	6.636	3.994	6.759	2.857	5.837	7.527	8.264	2.98	4.547	3.748	3.81	5.376	6.298	6.79	6.144	1.137	3.41
>CAA66280.2	6.636	1.751	5.806	6.82	3.994	6.697	2.949	5.929	7.373	8.203	3.041	4.455	3.748	3.84	5.469	6.329	6.575	5.96	1.137	3.287
>CAC83742.1	6.728	1.751	5.776	6.851	4.117	6.667	2.98	5.991	7.404	8.111	3.041	4.424	3.779	3.902	5.346	6.359	6.421	5.96	1.137	3.257
>CAC03987.1	6.513	1.751	5.745	6.79	4.025	6.759	2.949	5.929	7.465	8.203	3.011	4.485	3.717	3.871	5.376	6.329	6.544	6.144	1.137	3.257
>NP_945133.1	7.173	1.939	5.137	6.397	4.588	5.59	3.069	5.396	6.333	9.079	2.973	4.976	3.489	3.942	5.848	6.3	6.753	6.559	1.066	3.393
>ADC95428.1	7.302	1.874	5.073	6.43	4.62	5.622	3.037	5.493	6.365	8.982	2.908	4.976	3.522	3.91	6.01	6.204	6.817	6.397	1.034	3.425
>AEN25480.2	7.332	1.776	5.168	6.395	4.651	5.588	3.23	5.297	6.331	9.173	2.713	4.974	3.456	4.005	5.943	6.202	6.621	6.654	1.13	3.359
>ADO34171.1	7.171	1.841	5.168	6.395	4.748	5.491	3.036	5.459	6.331	8.979	2.939	4.813	3.585	3.941	5.975	6.105	7.074	6.492	1.098	3.359
>BAJ10467.1	7.141	1.842	5.137	6.494	4.62	5.557	2.973	5.46	6.397	9.144	2.94	4.976	3.457	3.942	5.945	6.236	6.882	6.365	1.034	3.457
>CAJ15516.1	7.3	1.841	5.136	6.492	4.683	5.556	3.036	5.62	6.331	9.044	2.81	4.813	3.618	3.908	6.04	6.137	6.977	6.234	1.034	3.391
>CAD92110.1	7.173	1.939	5.137	6.397	4.588	5.59	3.069	5.396	6.333	9.079	2.973	4.976	3.489	3.942	5.848	6.3	6.753	6.559	1.066	3.393
>AFQ35986.1	6.658	1.549	5.372	6.658	4.153	5.307	2.868	6.229	7.581	8.932	2.406	5.438	3.889	4.021	4.614	6.032	6.559	6.559	1.252	3.922
>NP_569138.1	6.774	1.513	5.163	6.675	4.11	5.492	2.992	6.116	7.366	8.846	2.499	5.524	3.847	4.012	4.735	6.215	6.347	6.675	1.25	3.847
>AFC17879.1	6.78	1.57	5.277	6.546	4.208	5.344	2.973	6.313	7.448	8.985	2.505	5.544	3.941	4.108	4.609	6.079	6.212	6.346	1.269	3.941
>AFC17878.1	6.717	1.555	5.295	6.519	4.269	5.361	2.978	6.353	7.379	8.968	2.515	5.625	3.905	4.037	4.699	6.023	6.188	6.486	1.257	3.872
>AFG19386.1	6.675	1.546	5.327	6.643	4.143	5.36	2.894	6.215	7.432	8.879	2.401	5.459	3.847	4.045	4.735	6.215	6.445	6.544	1.25	3.946
>CAT99502.2	6.807	1.578	5.327	6.61	4.045	5.294	3.025	6.347	7.399	8.813	2.466	5.426	3.979	4.11	4.735	6.116	6.347	6.412	1.25	3.913
>CAT99455.2	6.68	1.572	5.305	6.647	4.06	5.337	2.914	6.221	7.629	8.874	2.489	5.566	3.864	4.06	4.65	6.025	6.549	6.516	1.244	3.798
>CAJ33883.1	6.643	1.546	5.261	6.643	4.11	5.426	2.992	6.347	7.399	8.912	2.565	5.459	3.847	4.11	4.702	5.788	6.478	6.643	1.25	3.88
>CAA04929.1	6.774	1.513	5.163	6.675	4.11	5.492	2.992	6.116	7.366	8.846	2.499	5.524	3.847	4.012	4.735	6.215	6.347	6.675	1.25	3.847
>ANF99508.1	6.498	1.793	4.866	7.106	4.161	6.21	2.945	6.082	7.586	8.995	2.465	5.25	3.361	3.777	5.346	6.498	5.634	6.786	1.088	3.553
>ANF99506.1	6.562	1.793	4.866	7.106	4.161	6.21	2.945	6.114	7.554	8.931	2.465	5.186	3.329	3.777	5.41	6.498	5.698	6.754	1.088	3.553
>CEO86971.1	6.434	1.825	5.058	7.138	4.257	6.114	3.137	6.21	7.33	8.899	2.561	5.282	3.265	3.617	5.57	6.37	5.826	6.562	1.056	3.489
>YP_001552410.1	6.434	1.825	5.09	7.106	4.225	6.178	3.105	6.178	7.394	8.835	2.465	5.218	3.361	3.585	5.57	6.37	5.794	6.658	1.088	3.521
>ABU93572.1	6.434	1.825	5.09	7.106	4.225	6.178	3.105	6.178	7.394	8.835	2.465	5.218	3.361	3.585	5.57	6.37	5.794	6.658	1.088	3.521
>YP_001019187.1	6.062	2.104	6.313	6.941	4.774	5.59	2.418	6.533	7.538	7.977	3.141	4.428	2.889	3.455	5.559	6.753	6.093	6.533	0.942	3.957
>AFJ92906.1	6.158	2.011	6.346	6.88	4.87	5.592	2.545	6.503	7.791	8.011	3.047	4.43	2.828	3.519	5.341	6.723	5.969	6.566	0.943	3.927
>CAJ57715.1	6.062	2.104	6.313	6.941	4.774	5.59	2.418	6.533	7.538	7.977	3.141	4.428	2.889	3.455	5.559	6.753	6.093	6.533	0.942	3.957
>AOE01528.1	6.607	1.579	5.35	6.284	4.286	5.898	3.094	5.446	6.993	9.41	2.933	5.382	3.448	3.867	5.575	5.994	7.154	6.284	1.128	3.287
>YP_002308453.1	6.703	1.547	5.382	6.349	4.157	5.962	3.029	5.414	6.864	9.539	2.9	5.414	3.448	3.899	5.672	5.865	7.058	6.349	1.16	3.287
>AFJ92907.2	6.375	1.481	5.441	6.182	4.346	5.827	2.994	5.699	6.697	9.594	2.769	5.57	3.831	3.831	5.634	6.632	6.343	6.343	1.223	3.187
>AGC26501.1	6.506	1.707	5.25	6.409	4.09	6.151	3.188	5.733	6.634	9.501	2.673	5.507	3.704	3.671	5.668	6.055	6.506	6.538	1.224	3.285
>CAJ43612.1	6.703	1.547	5.382	6.349	4.157	5.962	3.029	5.414	6.864	9.539	2.9	5.414	3.448	3.899	5.672	5.865	7.058	6.349	1.16	3.287
>NP_871002.1	6.171	1.851	6.318	6.259	3.996	5.378	2.762	6.818	7.464	8.11	2.88	5.319	3.379	3.732	4.555	7.699	6.259	6.23	0.882	3.938
>AHN84651.1	6.053	1.939	6.23	6.171	4.143	5.436	2.821	6.494	7.64	7.964	3.086	5.143	3.732	3.761	4.437	7.288	6.524	6.465	0.882	3.791
>AHB33485.1	6.05	1.957	6.495	6.317	4.181	5.486	2.461	6.524	7.592	8.274	3.084	4.864	3.321	3.766	4.508	7.473	6.702	6.109	0.979	3.855
>AGG13254.1	5.855	1.971	6.208	6.325	3.883	5.266	2.707	6.62	7.473	8.032	3.06	5.325	3.795	3.766	4.442	7.561	6.649	6.296	0.883	3.883
>AFU35738.1	6.004	2.277	6.27	6.122	3.845	5.531	2.987	6.625	7.246	7.927	2.928	5.679	3.372	3.579	4.466	6.832	7.01	6.359	0.917	4.022
>AFU35736.1	6.004	2.189	6.389	6.241	3.875	5.294	2.928	6.389	7.158	8.015	3.046	5.62	3.401	3.49	4.732	6.862	7.128	6.211	0.946	4.082
>AEC12422.1	5.76	1.969	6.347	6.318	3.938	5.26	2.733	6.641	7.523	8.052	3.056	5.231	3.644	3.761	4.408	7.493	6.671	6.435	0.882	3.879
>BAE96765.1	6.142	1.998	6.347	6.347	3.996	5.201	2.821	6.671	7.64	7.934	2.939	5.172	3.409	3.761	4.584	7.493	6.112	6.524	0.882	4.026
>BAE96764.1	6.463	1.903	6.524	6.101	4.047	5.316	2.748	6.524	7.641	8.155	2.779	5.104	3.473	3.564	4.742	7.581	5.98	6.373	0.876	4.108
>CAD53318.1	6.171	1.851	6.318	6.259	3.996	5.378	2.762	6.818	7.464	8.11	2.88	5.319	3.379	3.732	4.555	7.699	6.259	6.23	0.882	3.938
>AUF72923.1	5.835	2.266	5.493	7.014	4.687	5.618	2.886	6.083	8.132	8.721	3.042	5.649	3.29	3.631	4.811	6.859	5.462	5.959	1.304	3.259
>AMB72891.1	5.598	2.294	5.445	7.158	4.497	5.659	2.814	6.363	7.892	8.321	2.937	5.69	3.151	3.579	5.414	6.791	5.292	6.424	1.285	3.396
>AGC54443.1	5.629	2.325	5.445	7.189	4.497	5.659	2.814	6.363	7.831	8.321	2.937	5.69	3.09	3.579	5.384	6.822	5.323	6.393	1.285	3.426
>NP_870995.1	5.873	2.325	5.384	7.189	4.589	5.598	2.875	6.546	7.739	8.474	2.906	5.567	3.151	3.671	5.384	6.913	5.078	6.179	1.285	3.273
>AFU07533.1	5.812	2.264	5.414	7.189	4.558	5.69	2.906	6.302	7.984	8.382	2.784	5.567	3.181	3.579	5.231	6.76	5.414	6.302	1.285	3.396
>BAC80146.1	5.873	2.325	5.384	7.189	4.589	5.598	2.875	6.546	7.739	8.474	2.906	5.567	3.151	3.671	5.384	6.913	5.078	6.179	1.285	3.273
>ABW88018.1	5.935	2.264	5.231	7.128	4.619	5.812	2.906	6.516	7.862	8.351	2.845	5.782	3.181	3.732	5.2	6.73	5.139	6.21	1.285	3.273
>gi|189009879|ref|YP_001931956.1|	5.955	1.607	5.325	7.089	4.096	6.427	2.993	6.585	7.183	8.759	2.457	5.072	3.371	3.592	5.797	6.742	5.892	6.427	1.071	3.56
>gi|182627828|gb|ACB88930.1|	5.955	1.607	5.325	7.089	4.096	6.427	2.993	6.585	7.183	8.759	2.457	5.072	3.371	3.592	5.797	6.742	5.892	6.427	1.071	3.56
>ASS35980.1	5.925	1.795	5.416	7.062	4.488	6.074	2.992	6.344	7.301	8.618	2.454	5.117	3.321	3.89	5.745	6.553	5.476	6.792	1.137	3.501
>sp|Q01901.2|POLG_PRSVH	5.951	1.734	5.532	6.968	4.516	6.22	2.961	6.16	7.416	8.762	2.542	5.024	3.349	3.858	5.712	6.429	5.383	6.728	1.136	3.618
>ASK05502.1	5.801	1.764	5.652	7.087	4.486	6.19	2.901	6.25	7.117	8.523	2.512	4.994	3.349	3.888	5.861	6.459	5.592	6.818	1.136	3.618
>ASK05501.1	6.072	1.765	5.504	7.089	4.367	6.162	3.051	6.162	7.119	8.645	2.543	4.996	3.38	3.679	6.192	6.342	5.354	6.97	1.167	3.44
>ASK05500.1	6.13	1.734	5.562	7.057	4.366	6.19	3.08	6.22	7.028	8.672	2.392	4.904	3.379	3.768	6.16	6.429	5.383	6.878	1.166	3.499
>ASK05499.1	5.801	1.734	5.682	6.878	4.486	6.16	2.931	6.4	7.237	8.612	2.482	5.114	3.319	3.858	5.861	6.489	5.532	6.639	1.136	3.648
>ASK05498.1	5.831	1.764	5.592	7.087	4.516	6.16	2.871	6.37	7.297	8.523	2.542	5.024	3.349	3.888	5.772	6.459	5.502	6.699	1.136	3.618
>ASK05497.1	5.861	1.764	5.622	7.117	4.516	6.1	2.901	6.34	7.267	8.523	2.482	4.994	3.349	3.858	5.742	6.519	5.502	6.788	1.136	3.618
>ASK05496.1	5.801	1.764	5.652	6.998	4.545	6.22	2.901	6.34	7.237	8.523	2.482	4.964	3.349	3.888	5.772	6.489	5.532	6.788	1.136	3.618
>ASK05495.1	5.801	1.764	5.652	6.998	4.516	6.13	2.871	6.34	7.297	8.523	2.482	4.964	3.289	3.917	5.742	6.609	5.532	6.818	1.136	3.618
>ASK05494.1	5.801	1.764	5.652	6.998	4.516	6.1	2.871	6.34	7.297	8.523	2.482	4.964	3.289	3.917	5.742	6.639	5.532	6.818	1.136	3.618
>ASK05493.1	5.831	1.734	5.532	7.028	4.486	6.16	2.871	6.37	7.267	8.583	2.542	5.024	3.349	3.917	5.772	6.549	5.532	6.699	1.136	3.618
>ASK05492.1	5.801	1.734	5.652	6.998	4.545	6.22	2.901	6.37	7.237	8.553	2.482	4.964	3.349	3.858	5.772	6.489	5.532	6.788	1.136	3.618
>ASK05491.1	6.1	1.734	5.622	6.998	4.366	6.16	3.08	6.28	7.237	8.732	2.392	4.874	3.319	3.738	6.1	6.4	5.353	6.848	1.166	3.499
>ASK05490.1	6.1	1.734	5.622	6.998	4.366	6.16	3.08	6.28	7.237	8.732	2.392	4.874	3.319	3.738	6.1	6.4	5.353	6.848	1.166	3.499
>ASK05489.1	6.164	1.757	5.479	7.177	4.348	6.164	2.978	6.194	7.177	8.606	2.412	4.854	3.425	3.722	6.194	6.343	5.42	6.849	1.132	3.603
>ASK05488.1	5.801	1.764	5.652	6.998	4.516	6.13	2.871	6.34	7.297	8.523	2.482	4.964	3.289	3.917	5.742	6.609	5.532	6.818	1.136	3.618
>ASK05487.1	5.801	1.764	5.652	6.998	4.545	6.16	2.901	6.37	7.207	8.523	2.512	4.964	3.349	3.917	5.772	6.549	5.472	6.788	1.136	3.618
>ASK05486.1	5.861	1.764	5.622	7.117	4.516	6.1	2.901	6.34	7.267	8.523	2.482	4.994	3.349	3.858	5.742	6.519	5.502	6.788	1.136	3.618
>ARR28779.1	6.102	1.825	5.384	7.239	4.278	6.192	3.021	6.192	7.239	8.765	2.363	4.726	3.38	3.799	6.042	6.521	5.534	6.73	1.137	3.53
>AOZ60527.1	5.801	1.794	5.532	7.028	4.516	6.22	3.11	6.16	7.446	8.493	2.482	5.114	3.409	3.798	5.831	6.519	5.443	6.699	1.136	3.469
>ANA78276.1	5.951	1.794	5.592	7.087	4.456	6.1	2.811	6.31	7.745	8.792	2.482	4.934	3.319	3.888	5.622	6.489	5.413	6.579	1.136	3.499
>ANA78275.1	5.772	1.734	5.772	6.878	4.456	6.071	2.99	6.31	7.715	8.702	2.452	5.024	3.349	3.888	5.592	6.519	5.353	6.728	1.136	3.559
>AMW92444.1	6.157	1.704	5.35	7.203	4.363	6.157	2.959	6.246	7.352	8.757	2.451	4.842	3.258	3.706	5.977	6.575	5.17	7.023	1.166	3.586
>AMB72890.1	5.983	1.765	5.564	6.97	4.427	6.102	2.872	6.431	7.329	8.615	2.423	4.846	3.261	3.59	6.102	6.491	5.564	6.91	1.167	3.59
>AHG99158.1	6.491	1.765	5.354	6.94	4.397	6.192	2.931	6.461	7.239	8.765	2.483	4.846	3.201	3.739	6.013	6.641	5.235	6.581	1.167	3.56
>AKQ98195.1	5.955	1.735	5.685	6.942	4.428	6.314	3.022	6.523	7.301	8.618	2.364	4.877	3.411	3.86	6.014	6.373	5.266	6.583	1.137	3.591
>AKL72309.1	5.891	1.794	5.502	7.237	4.426	6.071	2.931	6.28	7.057	8.702	2.452	4.904	3.409	3.798	6.1	6.758	5.323	6.728	1.136	3.499
>AEC04846.1	6.067	1.763	5.529	7.023	4.423	6.097	2.899	6.455	7.322	8.667	2.361	4.812	3.317	3.766	6.067	6.575	5.26	6.844	1.166	3.586
>NP_056758.1	5.951	1.734	5.532	6.968	4.516	6.22	2.961	6.16	7.416	8.762	2.542	5.024	3.349	3.858	5.712	6.429	5.383	6.728	1.136	3.618
>AIG59974.1	6.22	1.794	5.443	6.998	4.456	6.28	2.901	6.34	7.267	8.642	2.452	4.934	3.23	3.648	6.071	6.728	5.293	6.609	1.166	3.529
>AHF96338.1	6.127	1.733	5.439	7.023	4.423	6.097	2.989	6.426	7.442	8.697	2.361	5.051	3.288	3.646	5.947	6.605	5.26	6.814	1.166	3.467
>AGY36219.1	5.772	1.705	5.472	7.147	4.575	6.16	3.14	6.28	7.416	8.612	2.512	4.994	3.439	3.917	5.801	6.489	5.233	6.788	1.136	3.409
>AFU56874.1	6.071	1.764	5.502	7.087	4.426	6.31	3.02	6.37	7.207	8.612	2.422	4.874	3.26	3.708	5.981	6.699	5.413	6.579	1.196	3.499
>AFU56873.1	5.981	1.764	5.443	7.087	4.426	6.25	2.99	6.429	7.237	8.642	2.422	4.934	3.2	3.708	6.011	6.699	5.413	6.639	1.196	3.529
>AFU56872.1	6.011	1.794	5.502	6.998	4.486	6.25	2.961	6.25	7.267	8.583	2.482	5.024	3.26	3.678	6.071	6.639	5.413	6.699	1.136	3.499
>AFU56871.1	6.19	1.794	5.443	7.087	4.426	6.28	2.931	6.4	7.267	8.583	2.512	4.964	3.26	3.559	6.011	6.788	5.263	6.579	1.136	3.529
>AFU56870.1	6.19	1.794	5.443	7.028	4.456	6.25	2.901	6.4	7.356	8.642	2.512	4.964	3.23	3.589	5.981	6.758	5.263	6.579	1.136	3.529
>AAO74620.1	6.044	1.706	5.506	7.002	4.458	6.044	2.992	6.403	7.421	8.528	2.424	4.997	3.321	3.89	5.745	6.673	5.416	6.673	1.137	3.621
>AAB23789.1	5.951	1.734	5.532	6.968	4.516	6.22	2.961	6.16	7.416	8.762	2.542	5.024	3.349	3.858	5.712	6.429	5.383	6.728	1.136	3.618
>ABV53466.1	5.984	1.765	5.685	6.732	4.488	6.164	2.932	6.344	7.421	8.767	2.424	4.997	3.291	3.92	5.775	6.553	5.356	6.703	1.137	3.561
>AAK17011.2	6.127	1.733	5.409	7.143	4.304	6.216	2.959	6.396	7.442	8.667	2.481	5.051	3.288	3.527	5.888	6.724	5.29	6.605	1.166	3.586
>ABC73715.1	6.011	1.794	5.502	6.998	4.456	6.28	2.961	6.31	7.267	8.553	2.452	4.934	3.319	3.738	6.041	6.639	5.383	6.699	1.166	3.499
>ABC73714.1	6.22	1.794	5.413	6.968	4.426	6.28	2.931	6.37	7.356	8.642	2.452	4.964	3.26	3.589	5.981	6.728	5.323	6.609	1.166	3.529
>ABC73713.1	5.951	1.764	5.502	7.087	4.456	6.25	3.02	6.459	7.267	8.612	2.452	4.874	3.2	3.708	5.981	6.728	5.413	6.549	1.226	3.499
>AAO16605.1	6.132	1.914	5.504	7.119	4.427	6.192	3.021	6.581	7.209	8.675	2.423	4.936	3.29	3.679	5.983	6.461	5.145	6.73	1.137	3.44
>AAG47346.1	6.252	1.795	5.713	6.97	4.397	6.252	3.051	6.192	7.149	8.675	2.513	4.936	3.38	3.679	6.013	6.431	5.265	6.73	1.137	3.47
>BAF93927.1	6.011	1.794	5.413	7.057	4.426	6.28	2.931	6.489	7.416	8.553	2.422	4.994	3.319	3.708	5.921	6.579	5.443	6.519	1.166	3.559
>ACA42550.1	6.035	1.673	5.707	7.081	4.362	6.304	3.077	6.364	7.26	8.724	2.42	4.541	3.287	3.914	5.826	6.693	5.408	6.573	1.135	3.615
>CAA65886.1	6.041	1.705	5.443	7.087	4.426	6.28	2.931	6.28	7.386	8.642	2.512	4.934	3.289	3.678	5.921	6.758	5.413	6.609	1.166	3.499
>ACG63498.1	5.984	1.735	5.416	6.972	4.518	6.314	2.902	6.344	7.421	8.797	2.513	5.057	3.232	3.621	5.865	6.673	5.416	6.583	1.137	3.501
>ABM63368.1	6.013	1.795	5.354	7	4.367	6.192	3.051	6.431	7.269	8.765	2.363	5.115	3.32	3.679	6.013	6.461	5.235	6.88	1.167	3.53
>ABD23971.1	5.977	1.704	5.469	7.203	4.423	6.216	3.019	6.336	7.173	8.667	2.51	5.021	3.467	3.766	5.858	6.665	5.2	6.695	1.136	3.497
>ABD23970.1	6.011	1.734	5.383	7.207	4.456	6.19	2.99	6.459	6.998	8.583	2.542	5.084	3.499	3.828	5.921	6.669	5.323	6.489	1.136	3.499
>ABJ74175.1	5.956	1.646	5.477	6.764	4.4	6.315	3.023	6.495	7.303	8.68	2.484	4.759	3.352	4.011	5.926	6.675	5.537	6.585	1.137	3.472
>CAA47905.1	5.951	1.734	5.532	6.968	4.516	6.22	2.961	6.16	7.416	8.762	2.542	5.024	3.349	3.858	5.712	6.429	5.383	6.728	1.136	3.618
>sp|P29152.1|POLG_PSBMV	6.55	1.871	5.459	6.831	4.554	6.301	2.682	6.238	7.205	7.798	3.182	4.679	3.213	4.024	6.145	6.519	5.864	6.613	1.372	2.901
>ANI76458.1	6.49	1.81	5.46	6.833	4.618	6.334	2.715	6.115	7.239	7.738	3.183	4.68	3.183	3.994	6.115	6.646	5.866	6.646	1.373	2.964
>NP_056765.1	6.55	1.871	5.459	6.831	4.554	6.301	2.682	6.238	7.205	7.798	3.182	4.679	3.213	4.024	6.145	6.519	5.864	6.613	1.372	2.901
>BAA01726.1	6.55	1.871	5.459	6.831	4.554	6.301	2.682	6.238	7.205	7.798	3.182	4.679	3.213	4.024	6.145	6.519	5.864	6.613	1.372	2.901
>CAA62014.1	6.627	1.969	5.314	6.815	4.345	5.971	2.845	6.471	7.127	7.721	3.126	4.689	3.157	3.876	6.033	6.783	6.158	6.69	1.344	2.938
>CAB85904.1	6.754	1.814	5.503	7.067	4.44	6.129	2.908	6.254	7.348	7.755	3.127	4.628	3.315	3.877	6.035	6.442	5.629	6.692	1.376	2.908
>ABI34613.1	6.268	1.689	5.554	7.015	4.222	5.749	2.728	6.171	7.178	9.159	3.085	4.839	3.93	4.06	5.846	6.496	4.872	6.398	1.397	3.345
>sp|Q01500.1|POLG_PEMVC	6.16	1.728	5.02	6.584	4.694	5.769	2.64	5.9	7.171	9.061	2.999	4.433	3.422	3.325	5.671	7.627	6.551	6.389	1.304	3.553
>NP_041276.1	6.16	1.728	5.02	6.584	4.694	5.769	2.64	5.9	7.171	9.061	2.999	4.433	3.422	3.325	5.671	7.627	6.551	6.389	1.304	3.553
>ABG02981.1	6.16	1.662	5.02	6.747	4.726	5.834	2.608	6.03	7.203	8.768	3.031	4.563	3.488	3.39	5.541	7.529	6.291	6.551	1.271	3.585
>ACE80693.1	6.128	1.662	5.02	6.747	4.726	5.802	2.705	6.063	7.203	8.735	3.064	4.498	3.488	3.422	5.411	7.66	6.193	6.617	1.271	3.585
>ACE80692.1	6.128	1.63	4.987	6.747	4.726	5.802	2.738	5.965	7.171	8.735	3.096	4.563	3.52	3.422	5.476	7.595	6.226	6.649	1.271	3.553
>ACE80691.1	6.193	1.662	4.987	6.747	4.694	5.802	2.705	6.063	7.138	8.735	3.096	4.596	3.52	3.422	5.476	7.627	6.16	6.551	1.271	3.553
>ACE80690.1	6.258	1.662	5.052	6.682	4.726	5.9	2.673	5.932	7.203	8.735	3.096	4.465	3.52	3.455	5.443	7.529	6.258	6.551	1.271	3.585
>ACE80689.1	6.193	1.63	5.02	6.714	4.694	5.867	2.705	5.997	7.138	8.768	3.064	4.498	3.553	3.455	5.443	7.595	6.226	6.551	1.271	3.618
>ACE80688.1	6.095	1.662	5.052	6.682	4.726	5.834	2.705	6.063	7.203	8.735	3.064	4.498	3.488	3.422	5.443	7.66	6.226	6.584	1.271	3.585
>ACE80687.1	6.16	1.597	5.085	6.747	4.726	5.802	2.738	5.965	7.171	8.768	3.064	4.498	3.488	3.39	5.476	7.595	6.193	6.649	1.271	3.618
>ACE80686.1	6.16	1.597	5.085	6.649	4.694	5.834	2.738	5.932	7.236	8.833	3.064	4.498	3.488	3.39	5.476	7.595	6.226	6.617	1.271	3.618
>ACE80685.1	6.128	1.662	4.987	6.747	4.726	5.834	2.673	5.965	7.171	8.735	3.096	4.563	3.52	3.422	5.443	7.595	6.193	6.682	1.271	3.585
>ACE80684.1	6.128	1.63	5.085	6.649	4.759	5.834	2.705	6.03	7.236	8.768	3.096	4.433	3.488	3.422	5.346	7.725	6.193	6.617	1.271	3.585
>ACE80683.1	6.128	1.63	5.052	6.747	4.824	5.802	2.803	5.932	7.203	8.67	3.096	4.465	3.52	3.357	5.443	7.725	6.226	6.551	1.239	3.585
>ACE80682.1	6.095	1.597	5.052	6.747	4.726	5.834	2.673	5.965	7.203	8.735	3.129	4.465	3.52	3.39	5.476	7.627	6.258	6.617	1.271	3.618
>ACE80681.1	6.128	1.63	4.987	6.78	4.759	5.834	2.738	5.932	7.171	8.735	3.064	4.531	3.52	3.422	5.443	7.562	6.226	6.682	1.271	3.585
>ACE80680.1	6.095	1.63	5.02	6.682	4.791	5.834	2.705	5.965	7.203	8.768	3.096	4.433	3.553	3.422	5.476	7.725	6.258	6.584	1.271	3.488
>ACE80679.1	6.095	1.63	4.987	6.747	4.726	5.834	2.673	6.03	7.203	8.768	3.096	4.531	3.52	3.39	5.476	7.627	6.193	6.617	1.271	3.585
>ACE80678.1	6.128	1.63	5.052	6.747	4.759	5.834	2.64	5.965	7.171	8.801	3.096	4.433	3.52	3.422	5.476	7.627	6.16	6.682	1.271	3.585
>AAM74061.1	6.193	1.662	5.085	6.617	4.661	5.867	2.803	5.932	7.106	8.866	3.064	4.531	3.39	3.39	5.411	7.692	6.486	6.519	1.239	3.488
>AAA46903.1	6.16	1.728	5.02	6.584	4.694	5.769	2.64	5.9	7.171	9.061	2.999	4.433	3.422	3.325	5.671	7.627	6.551	6.389	1.304	3.553
>BAE94267.1	6.193	1.695	4.987	6.617	4.759	5.965	2.608	6.095	7.334	8.703	3.031	4.531	3.52	3.357	5.508	7.399	6.323	6.486	1.271	3.618
>AJF38887.1	5.673	1.912	4.959	7.196	4.506	5.997	2.107	5.64	7.65	9.011	3.306	4.83	3.274	4.376	4.83	6.969	5.9	7.196	1.297	3.371
>AGZ92019.1	5.99	1.8	5.152	7.014	4.407	5.897	2.142	5.493	7.852	8.97	3.383	4.873	3.383	4.221	4.997	6.89	5.866	7.045	1.21	3.414
>AAB53147.1	6.052	1.831	5.121	7.076	4.407	5.928	2.173	5.493	7.728	8.908	3.383	4.904	3.321	4.314	4.935	6.921	5.866	7.014	1.241	3.383
>AAB01025.1	5.99	1.831	5.121	7.045	4.407	5.959	2.173	5.493	7.697	8.908	3.383	4.873	3.321	4.314	4.966	6.952	5.897	7.045	1.241	3.383
>AAX82171.1	5.742	1.862	5.059	7.045	4.469	6.207	2.328	5.431	7.573	8.939	3.321	4.718	3.352	4.283	4.904	6.828	6.145	7.2	1.241	3.352
>ASV48227.1	6.623	1.501	5.546	6.852	3.948	5.351	2.741	5.971	7.504	8.744	3.197	5.449	3.948	3.817	5.122	5.905	6.33	6.166	1.24	4.046
>YP_249455.1	6.688	1.533	5.481	6.884	3.948	5.481	3.067	5.873	7.276	8.646	3.067	5.253	3.948	3.817	5.253	5.808	6.297	6.427	1.24	4.013
>AGF29582.1	6.564	1.535	5.617	6.76	3.919	5.356	2.776	6.401	7.544	8.654	3.201	5.389	4.05	3.854	5.16	5.879	6.27	5.846	1.241	3.984
>AGF29581.1	6.466	1.437	5.617	6.76	4.017	5.421	2.678	6.238	7.577	8.589	3.233	5.356	3.984	4.017	5.193	6.009	6.074	6.074	1.208	4.05
>AGF29580.1	6.499	1.502	5.748	6.924	3.984	5.356	2.809	6.172	7.577	8.622	3.135	5.258	4.017	3.886	5.095	5.879	6.238	6.042	1.241	4.017
>AGF29579.1	6.695	1.47	5.585	6.826	3.952	5.421	2.776	6.303	7.544	8.687	3.201	5.323	3.952	3.886	5.127	5.879	6.205	5.911	1.241	4.017
>AGF29578.1	6.76	1.47	5.683	6.891	3.952	5.389	2.809	6.205	7.446	8.687	3.233	5.291	3.984	3.886	5.16	5.879	6.172	5.879	1.241	3.984
>AGF29577.1	6.532	1.47	5.715	6.826	3.919	5.356	2.711	6.172	7.544	8.556	3.233	5.225	3.919	3.952	5.062	6.042	6.303	6.074	1.241	4.148
>AGF29576.1	6.564	1.437	5.748	6.728	3.886	5.421	2.776	6.107	7.675	8.654	3.266	5.258	3.952	3.952	4.899	5.879	6.303	6.107	1.241	4.148
>AGF29575.1	6.597	1.47	5.683	6.858	3.886	5.356	2.743	6.107	7.675	8.654	3.233	5.258	3.886	3.952	4.964	5.944	6.27	6.107	1.241	4.115
>AGF29574.1	6.695	1.535	5.748	6.826	3.886	5.323	2.939	5.976	7.511	8.687	3.135	5.029	3.952	3.919	5.193	5.748	6.368	6.172	1.241	4.115
>AGF29573.1	6.597	1.502	5.617	6.728	3.886	5.323	2.841	6.27	7.707	8.72	2.972	5.421	3.919	3.788	5.095	5.846	6.336	6.107	1.241	4.082
>AGF29572.1	6.564	1.535	5.617	6.793	3.854	5.356	2.907	6.14	7.642	8.72	2.972	5.356	3.952	3.723	5.127	5.781	6.401	6.205	1.241	4.115
>AGF29571.1	6.76	1.502	5.552	6.891	3.886	5.291	2.907	6.042	7.479	8.72	3.135	5.389	3.952	3.788	5.16	5.748	6.401	6.107	1.208	4.082
>AGF29570.1	6.793	1.47	5.683	6.826	3.886	5.356	2.841	6.042	7.511	8.818	3.037	5.356	3.952	3.723	5.193	5.683	6.401	6.074	1.241	4.115
>AGF29569.1	6.793	1.502	5.65	6.956	3.886	5.291	2.809	6.14	7.381	8.752	3.07	5.193	3.952	3.854	5.258	5.813	6.368	6.042	1.241	4.05
>AGF29568.1	6.695	1.502	5.683	6.956	3.919	5.291	2.776	6.205	7.381	8.752	3.005	5.291	4.05	3.788	5.323	5.65	6.401	6.009	1.241	4.082
>AGF29567.1	6.793	1.502	5.617	6.989	3.919	5.291	2.841	6.107	7.413	8.785	3.005	5.193	3.952	3.821	5.258	5.748	6.368	6.107	1.241	4.05
>AGF29566.1	6.728	1.502	5.617	6.956	3.919	5.323	2.809	6.107	7.25	8.752	2.972	5.323	3.952	3.821	5.421	5.781	6.401	6.042	1.241	4.082
>AGF29565.1	6.695	1.502	5.585	6.891	3.919	5.356	2.776	6.042	7.315	8.72	3.005	5.225	3.984	3.821	5.389	5.813	6.401	6.172	1.241	4.148
>AGF29564.1	6.76	1.502	5.65	6.891	3.919	5.323	2.809	6.172	7.348	8.687	3.005	5.258	4.017	3.821	5.323	5.715	6.336	6.074	1.241	4.148
>AAV48572.1	6.688	1.533	5.481	6.884	3.948	5.481	3.067	5.873	7.276	8.646	3.067	5.253	3.948	3.817	5.253	5.808	6.297	6.427	1.24	4.013
>ABI99478.1	6.754	1.566	5.481	6.819	3.817	5.416	2.871	5.971	7.569	8.646	3.067	5.253	4.046	3.915	5.155	5.742	6.362	6.297	1.24	4.013
>sp|O56075.1|POLG_PEMVM	6.811	1.485	5.197	7.101	4.196	6.068	2.905	5.81	7.392	8.554	3.422	4.551	3.228	3.712	5.197	6.649	5.842	7.295	1.291	3.292
>ATN39852.1	6.776	1.452	5.131	7.164	4.195	6.099	2.84	5.679	7.422	8.551	3.582	4.582	3.227	3.679	5.26	6.647	5.937	7.164	1.291	3.324
>BAX35092.1	6.841	1.452	5.066	7.196	4.13	6.196	2.84	5.744	7.389	8.519	3.453	4.614	3.291	3.711	5.26	6.55	5.841	7.325	1.291	3.291
>APG31476.1	6.744	1.452	5.098	7.067	4.195	6.099	2.872	5.615	7.389	8.583	3.582	4.614	3.195	3.711	5.357	6.583	6.034	7.196	1.291	3.324
>AHL84183.1	6.841	1.42	5.066	7.131	4.227	6.228	2.84	5.776	7.389	8.454	3.453	4.647	3.227	3.711	5.26	6.647	5.873	7.26	1.258	3.291
>NP_068348.2	6.811	1.485	5.197	7.101	4.196	6.068	2.905	5.81	7.392	8.554	3.422	4.551	3.228	3.712	5.197	6.649	5.842	7.295	1.291	3.292
>AAB94595.1	6.811	1.485	5.197	7.101	4.196	6.068	2.905	5.81	7.392	8.554	3.422	4.551	3.228	3.712	5.197	6.649	5.842	7.295	1.291	3.292
>YP_778468.1	6.922	1.982	5.427	6.402	4.81	5.33	2.795	5.947	7.507	8.742	3.022	3.965	3.445	4.062	5.232	6.89	5.915	6.955	1.267	3.38
>CAJ57401.1	6.922	1.982	5.427	6.402	4.81	5.33	2.795	5.947	7.507	8.742	3.022	3.965	3.445	4.062	5.232	6.89	5.915	6.955	1.267	3.38
>YP_002519375.1	7.289	1.725	5.597	6.281	4.393	5.565	2.831	5.76	7.257	9.177	2.766	4.556	3.384	4.23	5.337	7.387	5.5	6.313	1.139	3.514
>CAR40241.1	7.289	1.725	5.597	6.281	4.393	5.565	2.831	5.76	7.257	9.177	2.766	4.556	3.384	4.23	5.337	7.387	5.5	6.313	1.139	3.514
>ACM68708.2	7.157	1.724	5.628	6.376	4.522	5.53	2.798	5.856	7.157	9.109	2.83	4.554	3.383	4.229	5.368	7.319	5.595	6.311	1.106	3.448
>ABG56784.1	7.289	1.725	5.597	6.281	4.393	5.565	2.831	5.76	7.257	9.177	2.766	4.556	3.384	4.23	5.337	7.387	5.5	6.313	1.139	3.514
>NP_787937.1	7.015	1.664	5.416	6.558	5.22	5.481	2.512	5.546	7.276	9.103	2.806	4.372	3.458	3.948	5.318	7.308	5.873	6.656	1.305	3.165
>CAD56775.1	6.949	1.697	5.514	6.721	5.253	5.514	2.349	5.775	7.439	8.874	2.675	4.633	3.491	3.817	5.188	7.243	5.905	6.46	1.305	3.197
>CAD24793.1	7.015	1.664	5.416	6.558	5.22	5.481	2.512	5.546	7.276	9.103	2.806	4.372	3.458	3.948	5.318	7.308	5.873	6.656	1.305	3.165
>ANA04446.1	6.594	2.049	5.346	6.306	4.641	5.762	2.881	5.986	6.626	9.475	2.625	4.898	3.585	3.553	5.378	6.658	6.562	6.21	1.216	3.649
>YP_001427389.1	6.528	2.048	5.376	6.24	4.608	5.952	2.848	5.952	6.624	9.6	2.656	4.768	3.616	3.488	5.472	6.56	6.688	6.112	1.216	3.648
>AEC46819.1	6.464	2.048	5.376	6.176	4.608	5.856	2.848	6.016	6.784	9.824	2.624	4.928	3.648	3.584	5.28	6.464	6.464	6.208	1.216	3.584
>ABI34615.1	6.528	2.048	5.376	6.24	4.608	5.952	2.848	5.952	6.624	9.6	2.656	4.768	3.616	3.488	5.472	6.56	6.688	6.112	1.216	3.648
>CAB75857.2	7.469	1.729	5.023	6.686	5.055	5.936	2.642	5.61	7.078	8.774	2.968	4.24	3.294	3.914	5.055	6.947	6.197	6.882	1.337	3.164
>ANK58562.1	6.982	1.827	5.188	6.786	5.09	5.677	2.382	5.546	7.047	8.777	3.165	4.372	3.23	3.687	5.612	7.145	6.362	6.754	1.305	3.067
>ANK58561.1	6.917	1.827	5.188	6.786	5.09	5.677	2.349	5.546	7.047	8.777	3.132	4.372	3.23	3.687	5.612	7.145	6.395	6.819	1.305	3.1
>ALM23510.1	6.949	1.827	5.188	6.786	5.09	5.677	2.349	5.546	7.047	8.777	3.1	4.372	3.23	3.687	5.612	7.145	6.395	6.819	1.305	3.1
>NP_659008.1	7.469	1.729	5.023	6.686	5.055	5.936	2.642	5.61	7.078	8.774	2.968	4.24	3.294	3.914	5.055	6.947	6.197	6.882	1.337	3.164
>AGT56190.1	7.175	1.663	5.055	6.588	5.088	5.806	2.707	5.447	6.947	8.904	3.131	4.273	3.425	3.947	5.284	7.208	6.327	6.621	1.305	3.098
>AUL82232.1	6.468	1.797	5.488	6.338	4.737	5.619	2.614	6.174	6.991	8.755	2.94	4.312	3.496	3.888	5.456	7.155	6.174	6.991	1.241	3.365
>ASU06687.1	6.174	1.764	5.325	6.436	4.639	5.684	2.679	6.403	7.122	8.853	2.94	4.541	3.463	4.051	5.227	6.991	6.109	6.991	1.241	3.365
>ASU06686.1	6.174	1.764	5.325	6.436	4.639	5.684	2.679	6.403	7.122	8.853	2.94	4.541	3.463	4.051	5.227	6.991	6.109	6.991	1.241	3.365
>ASU06685.1	6.174	1.764	5.325	6.436	4.639	5.684	2.679	6.403	7.089	8.853	2.94	4.541	3.463	4.051	5.26	6.991	6.109	6.991	1.241	3.365
>ASU06684.1	6.109	1.764	5.358	6.468	4.639	5.684	2.679	6.37	7.122	8.853	2.973	4.541	3.463	4.051	5.194	7.024	6.076	7.024	1.241	3.365
>ASU06683.1	6.664	1.764	5.554	6.272	4.704	5.586	2.646	6.011	6.926	8.984	2.94	4.443	3.496	3.822	5.423	6.959	6.011	7.057	1.241	3.496
>ASU06682.1	6.73	1.764	5.586	6.207	4.704	5.586	2.646	6.044	6.926	8.984	2.94	4.443	3.463	3.822	5.456	6.926	6.011	7.024	1.241	3.496
>ASU06681.1	6.664	1.731	5.488	6.305	4.737	5.619	2.581	6.109	6.959	8.853	2.94	4.443	3.528	3.855	5.488	6.926	6.142	6.926	1.241	3.463
>ASU06680.1	6.664	1.764	5.619	6.174	4.704	5.554	2.646	6.076	6.959	8.984	2.94	4.476	3.496	3.822	5.456	6.861	5.978	7.089	1.241	3.496
>ASU06679.1	6.664	1.731	5.521	6.24	4.77	5.652	2.581	6.011	6.959	8.853	2.94	4.443	3.528	3.855	5.488	6.926	6.142	7.024	1.241	3.43
>ASU06678.1	6.664	1.731	5.521	6.24	4.802	5.652	2.581	6.011	6.926	8.853	2.94	4.443	3.528	3.855	5.521	6.926	6.142	6.991	1.241	3.43
>AUG68176.1	6.534	1.764	5.423	6.37	4.672	5.619	2.614	6.044	7.024	8.886	2.875	4.41	3.528	3.986	5.39	6.959	6.142	7.122	1.241	3.398
>ATS17322.1	6.828	1.731	5.586	6.142	4.835	5.554	2.646	6.174	6.893	8.951	2.94	4.508	3.594	3.822	5.586	6.795	5.88	6.893	1.241	3.398
>ATO59093.1	6.501	1.764	5.488	6.37	4.77	5.586	2.614	6.24	6.959	8.723	2.94	4.345	3.496	3.92	5.488	7.122	6.076	6.959	1.241	3.398
>sp|P18247.2|POLG_PVYN	6.725	1.763	5.55	6.138	4.734	5.485	2.71	6.04	6.889	8.913	3.036	4.538	3.787	3.885	5.452	6.921	5.844	6.987	1.208	3.395
>sp|Q02963.1|POLG_PVYHU	6.501	1.764	5.358	6.436	4.639	5.619	2.614	6.142	7.024	8.821	2.908	4.443	3.528	3.986	5.423	7.057	6.142	6.959	1.241	3.398
>ASI37713.1	6.599	1.829	5.717	6.109	4.639	5.554	2.646	5.848	7.187	9.245	2.875	4.41	3.561	3.888	5.39	6.828	5.848	7.122	1.241	3.463
>ASI37712.1	6.566	1.797	5.75	6.142	4.672	5.554	2.679	5.913	7.155	9.18	2.842	4.41	3.561	3.888	5.358	6.861	5.88	7.089	1.241	3.463
>ASI37711.1	6.599	1.829	5.652	6.076	4.639	5.554	2.646	5.848	7.187	9.213	2.875	4.443	3.561	3.888	5.39	6.861	5.848	7.187	1.241	3.463
>ASI37710.1	6.632	1.829	5.652	6.109	4.672	5.554	2.614	5.946	7.089	9.213	2.908	4.476	3.626	3.92	5.488	6.795	5.782	6.991	1.241	3.463
>ASI37709.1	6.632	1.862	5.717	6.174	4.704	5.521	2.646	5.88	7.155	9.082	2.875	4.443	3.594	3.888	5.358	6.762	5.848	7.22	1.241	3.398
>ASI37708.1	6.566	1.829	5.684	6.142	4.704	5.554	2.614	5.946	7.057	9.115	2.875	4.41	3.659	3.92	5.488	6.828	5.848	7.089	1.241	3.43
>ASU92306.1	6.403	1.764	5.358	6.436	4.672	5.619	2.646	6.076	6.959	8.886	2.908	4.41	3.496	3.986	5.456	7.024	6.207	7.057	1.241	3.398
>ASU09567.1	6.403	1.829	5.521	6.338	4.737	5.619	2.646	6.24	7.024	8.886	2.908	4.28	3.528	3.855	5.456	7.057	6.044	6.991	1.209	3.43
>ASU09566.1	6.468	1.797	5.521	6.338	4.704	5.554	2.744	6.109	6.991	8.853	2.908	4.41	3.528	3.888	5.423	6.991	6.044	7.089	1.241	3.398
>ASU09565.1	6.697	1.797	5.619	6.24	4.672	5.652	2.614	5.978	6.893	8.984	2.908	4.378	3.528	3.855	5.456	6.861	6.076	7.057	1.241	3.496
>ASU09564.1	6.599	1.764	5.488	6.24	4.737	5.684	2.614	6.011	6.893	8.919	2.94	4.476	3.528	3.855	5.456	6.861	6.142	7.089	1.241	3.463
>ASU09563.1	6.501	1.764	5.456	6.403	4.737	5.652	2.614	6.305	6.861	8.723	2.908	4.345	3.528	3.92	5.554	7.089	6.109	6.893	1.241	3.398
>ASU09562.1	6.501	1.764	5.456	6.37	4.77	5.586	2.614	6.207	6.926	8.723	2.973	4.345	3.528	3.888	5.554	7.089	6.076	6.991	1.241	3.398
>ASE05996.1	6.403	1.764	5.358	6.403	4.672	5.652	2.614	6.076	7.024	8.886	2.875	4.443	3.496	3.953	5.39	6.991	6.207	7.187	1.241	3.365
>ASE05995.1	6.599	1.764	5.619	6.174	4.704	5.619	2.646	6.174	7.057	8.886	2.908	4.41	3.561	3.822	5.39	6.926	6.011	7.089	1.241	3.398
>ASE05994.1	6.468	1.731	5.456	6.338	4.737	5.554	2.646	6.207	6.959	8.919	2.908	4.476	3.626	3.855	5.488	6.959	6.011	6.991	1.241	3.43
>ASE05993.1	6.697	1.764	5.586	6.174	4.704	5.586	2.614	6.076	6.893	8.919	2.94	4.443	3.561	3.822	5.488	6.959	6.011	7.057	1.241	3.463
>ASK12076.1	6.501	1.797	5.521	6.338	4.737	5.619	2.679	6.174	7.024	8.853	2.908	4.345	3.528	3.888	5.358	7.024	6.044	6.991	1.241	3.43
>ASK12075.1	6.468	1.797	5.521	6.338	4.737	5.586	2.679	6.174	6.991	8.853	2.94	4.345	3.528	3.888	5.423	7.024	6.011	7.024	1.241	3.43
>APZ85838.1	6.37	1.731	5.358	6.436	4.672	5.619	2.646	6.109	6.991	8.886	2.875	4.41	3.463	3.986	5.456	7.057	6.207	7.089	1.241	3.398
>ARO50172.1	6.207	1.797	5.423	6.403	4.737	5.619	2.679	6.272	6.926	8.821	3.038	4.476	3.463	4.116	5.423	7.089	6.011	6.926	1.241	3.332
>ARI46613.1	6.959	1.764	5.717	6.076	4.802	5.456	2.646	6.044	6.861	9.049	3.006	4.443	3.594	3.822	5.619	6.828	5.782	6.893	1.241	3.398
>ARI46612.1	6.795	1.731	5.652	6.109	4.802	5.554	2.614	6.142	6.893	9.017	2.908	4.476	3.561	3.822	5.619	6.861	5.88	6.893	1.241	3.43
>ARI46611.1	6.795	1.731	5.684	6.109	4.802	5.586	2.646	6.24	6.893	9.017	2.94	4.476	3.561	3.855	5.554	6.762	5.782	6.926	1.241	3.398
>ARI46610.1	6.83	1.732	5.686	6.111	4.837	5.49	2.582	6.078	6.961	9.02	2.941	4.542	3.562	3.856	5.49	6.797	5.85	6.961	1.242	3.431
>ARI46609.1	6.828	1.731	5.684	6.109	4.835	5.488	2.581	6.076	6.959	9.017	2.94	4.541	3.561	3.855	5.488	6.795	5.848	6.991	1.241	3.43
>ARI46608.1	6.828	1.731	5.684	6.109	4.835	5.488	2.581	6.076	6.959	9.017	2.94	4.541	3.561	3.855	5.488	6.795	5.848	6.991	1.241	3.43
>ARI46607.1	6.797	1.699	5.686	6.144	4.869	5.49	2.582	6.144	6.895	9.02	2.941	4.444	3.595	3.824	5.588	6.83	5.85	6.928	1.242	3.431
>ARI46606.1	6.828	1.731	5.652	6.109	4.835	5.488	2.581	6.044	6.926	9.049	2.94	4.574	3.561	3.855	5.521	6.795	5.848	7.024	1.209	3.43
>ARI46605.1	6.828	1.731	5.652	6.109	4.835	5.488	2.581	6.076	6.959	9.017	2.94	4.574	3.561	3.855	5.488	6.795	5.815	7.024	1.241	3.43
>ARI46604.1	6.828	1.731	5.652	6.109	4.835	5.488	2.581	6.076	6.959	9.017	2.94	4.574	3.561	3.855	5.488	6.795	5.848	6.991	1.241	3.43
>ARI46603.1	6.828	1.731	5.652	6.109	4.835	5.488	2.581	6.076	6.959	9.017	2.94	4.574	3.561	3.855	5.488	6.795	5.848	6.991	1.241	3.43
>ARI46602.1	6.828	1.731	5.652	6.109	4.835	5.488	2.581	6.044	6.959	9.017	2.94	4.574	3.561	3.822	5.521	6.795	5.848	7.024	1.241	3.43
>ARI46601.1	6.828	1.731	5.652	6.109	4.835	5.488	2.581	6.044	6.959	9.017	2.94	4.574	3.561	3.855	5.488	6.795	5.848	7.024	1.241	3.43
>ARI46600.1	6.828	1.731	5.652	6.076	4.835	5.488	2.581	6.044	6.959	9.017	2.94	4.574	3.561	3.855	5.488	6.795	5.848	7.057	1.241	3.43
>ARI46599.1	6.828	1.699	5.652	6.109	4.835	5.488	2.581	6.044	6.926	9.017	2.94	4.574	3.561	3.855	5.521	6.828	5.848	7.024	1.241	3.43
>ARI46598.1	6.828	1.731	5.652	6.109	4.835	5.488	2.581	6.076	6.959	9.017	2.94	4.574	3.561	3.855	5.488	6.795	5.848	6.991	1.241	3.43
>ARI46597.1	6.828	1.731	5.652	6.109	4.835	5.488	2.581	6.044	6.959	9.017	2.94	4.574	3.561	3.855	5.488	6.795	5.848	7.024	1.241	3.43
>ARI46596.1	6.828	1.731	5.684	6.076	4.835	5.488	2.581	6.011	6.991	9.017	2.94	4.541	3.561	3.855	5.488	6.828	5.848	7.024	1.241	3.43
>ARI46595.1	6.828	1.731	5.652	6.109	4.835	5.488	2.581	6.011	6.991	9.017	2.94	4.574	3.561	3.855	5.488	6.795	5.848	7.024	1.241	3.43
>ARI46594.1	6.795	1.699	5.717	6.076	4.868	5.521	2.646	6.207	6.893	9.017	2.908	4.476	3.594	3.822	5.554	6.795	5.848	6.893	1.241	3.43
>ARI46593.1	6.664	1.731	5.521	6.24	4.737	5.652	2.581	6.011	6.926	8.853	2.94	4.443	3.528	3.855	5.521	6.926	6.142	7.024	1.241	3.463
>ARI46592.1	6.795	1.731	5.652	6.109	4.77	5.554	2.614	6.174	6.893	9.082	2.908	4.476	3.528	3.855	5.554	6.861	5.88	6.893	1.241	3.43
>ARI46591.1	6.699	1.732	5.654	6.111	4.837	5.621	2.647	6.209	6.895	9.085	2.941	4.412	3.562	3.824	5.588	6.765	5.948	6.83	1.242	3.399
>ARI46590.1	6.664	1.731	5.488	6.272	4.77	5.652	2.581	6.044	6.893	8.853	2.94	4.476	3.528	3.855	5.521	6.926	6.109	7.024	1.241	3.43
>ARI46589.1	6.795	1.699	5.652	6.109	4.802	5.586	2.614	6.011	6.893	9.017	2.94	4.476	3.561	3.822	5.619	6.828	5.88	7.024	1.241	3.43
>ARI46588.1	6.174	1.764	5.325	6.436	4.639	5.684	2.679	6.403	7.122	8.853	2.973	4.541	3.463	4.051	5.194	7.024	6.076	6.991	1.241	3.365
>ARI46587.1	6.762	1.731	5.684	6.109	4.802	5.554	2.614	6.109	6.893	9.017	2.908	4.443	3.561	3.855	5.554	6.861	5.88	6.991	1.241	3.43
>ARI46586.1	6.664	1.731	5.521	6.24	4.737	5.652	2.581	6.044	6.926	8.853	2.94	4.476	3.528	3.855	5.521	6.893	6.142	6.991	1.241	3.463
>ARI46585.1	6.174	1.764	5.325	6.436	4.639	5.717	2.679	6.403	7.155	8.919	2.973	4.541	3.463	4.018	5.162	7.024	6.076	6.926	1.241	3.365
>ARI46584.1	6.174	1.764	5.325	6.468	4.639	5.684	2.679	6.37	7.122	8.853	2.973	4.541	3.463	4.051	5.194	7.024	6.044	7.024	1.241	3.365
>ARI46583.1	6.697	1.764	5.619	6.142	4.704	5.652	2.581	6.174	7.024	8.984	2.875	4.476	3.594	3.79	5.423	6.828	5.913	7.057	1.241	3.463
>ARI46582.1	6.37	1.764	5.358	6.436	4.672	5.619	2.614	6.109	7.024	8.919	2.908	4.443	3.496	3.986	5.39	7.024	6.207	7.024	1.241	3.398
>ARI46581.1	6.73	1.764	5.586	6.207	4.704	5.586	2.679	6.011	6.893	8.984	2.94	4.443	3.496	3.822	5.456	6.893	6.011	7.057	1.241	3.496
>ARI46580.1	6.795	1.731	5.652	6.109	4.802	5.554	2.646	6.142	6.861	9.049	2.908	4.476	3.496	3.822	5.652	6.861	5.88	6.926	1.241	3.398
>ARI46579.1	6.861	1.699	5.684	6.109	4.802	5.488	2.646	6.174	6.926	9.017	2.908	4.508	3.561	3.822	5.521	6.828	5.848	6.926	1.241	3.43
>ARI46578.1	6.664	1.731	5.521	6.24	4.737	5.652	2.581	6.011	6.893	8.853	2.94	4.443	3.528	3.888	5.521	6.926	6.142	7.024	1.241	3.463
>ARI46577.1	6.664	1.731	5.521	6.24	4.737	5.652	2.581	5.978	6.959	8.853	2.94	4.41	3.528	3.855	5.521	6.926	6.142	7.057	1.241	3.463
>ARI46576.1	6.697	1.764	5.586	6.207	4.639	5.586	2.646	6.044	6.828	9.049	2.94	4.443	3.496	3.855	5.521	6.893	6.044	7.024	1.241	3.496
>ARI46575.1	6.795	1.731	5.684	6.109	4.802	5.586	2.646	6.24	6.893	9.017	2.94	4.476	3.561	3.855	5.554	6.762	5.815	6.893	1.241	3.398
>ARI46574.1	6.501	1.895	5.652	6.24	4.77	5.423	2.744	5.978	6.893	8.886	2.94	4.541	3.528	3.855	5.521	7.122	5.848	7.057	1.241	3.365
>ARI46573.1	6.762	1.731	5.652	6.109	4.802	5.554	2.614	6.174	6.926	9.017	2.908	4.443	3.528	3.79	5.652	6.861	5.946	6.861	1.241	3.43
>ARI46572.1	6.795	1.731	5.652	6.142	4.835	5.521	2.646	6.109	6.926	8.951	3.038	4.508	3.594	3.822	5.554	6.762	5.848	6.926	1.241	3.398
>ARI46571.1	6.762	1.797	5.684	6.109	4.77	5.586	2.646	6.207	6.893	9.017	2.94	4.476	3.561	3.855	5.586	6.73	5.815	6.926	1.241	3.398
>ARI46570.1	6.795	1.731	5.684	6.109	4.802	5.586	2.646	6.24	6.893	9.017	2.94	4.476	3.561	3.855	5.554	6.762	5.815	6.893	1.241	3.398
>ARI46569.1	6.795	1.731	5.652	6.109	4.835	5.554	2.614	6.174	6.893	9.017	2.908	4.476	3.561	3.822	5.619	6.828	5.88	6.861	1.241	3.43
>ARI46568.1	6.403	1.764	5.358	6.403	4.704	5.619	2.646	6.174	6.991	8.853	2.908	4.41	3.496	3.986	5.456	7.057	6.142	6.991	1.241	3.398
>ARI46567.1	6.599	1.764	5.521	6.24	4.737	5.652	2.614	5.978	6.926	8.821	2.908	4.443	3.561	3.822	5.521	6.959	6.174	7.057	1.241	3.463
>ARI46566.1	6.762	1.731	5.652	6.109	4.835	5.554	2.614	6.174	6.893	8.984	2.908	4.476	3.561	3.822	5.619	6.861	5.913	6.861	1.241	3.43
>ARI46565.1	6.664	1.731	5.521	6.24	4.77	5.652	2.581	6.011	6.926	8.853	2.94	4.443	3.528	3.855	5.521	6.926	6.142	7.024	1.241	3.43
>ARI46564.1	6.795	1.731	5.652	6.109	4.835	5.554	2.646	6.142	6.959	8.951	2.973	4.508	3.594	3.822	5.521	6.762	5.848	6.959	1.241	3.398
>ARI46563.1	6.664	1.731	5.521	6.24	4.77	5.652	2.581	6.011	6.926	8.886	2.94	4.443	3.496	3.855	5.521	6.926	6.142	7.024	1.241	3.43
>ARI46562.1	6.697	1.764	5.586	6.207	4.704	5.586	2.646	6.011	6.861	8.984	2.94	4.443	3.496	3.855	5.488	6.893	6.044	7.057	1.241	3.496
>ARI46561.1	6.664	1.731	5.554	6.24	4.737	5.652	2.581	5.978	6.893	8.853	2.94	4.41	3.528	3.855	5.554	6.926	6.142	7.057	1.241	3.463
>ARI46560.1	6.664	1.731	5.488	6.24	4.737	5.652	2.581	6.076	6.926	8.853	2.94	4.476	3.528	3.855	5.521	6.926	6.109	6.991	1.241	3.463
>ARI46559.1	6.664	1.764	5.488	6.24	4.737	5.652	2.581	5.978	6.926	8.853	2.94	4.476	3.528	3.855	5.488	6.926	6.142	7.057	1.241	3.463
>ARI46558.1	6.828	1.731	5.652	6.109	4.835	5.456	2.581	6.076	7.024	8.984	2.94	4.574	3.561	3.855	5.423	6.828	5.848	7.024	1.241	3.43
>ARI46557.1	6.664	1.731	5.488	6.24	4.737	5.652	2.548	6.044	6.893	8.853	2.973	4.508	3.528	3.855	5.521	6.926	6.142	6.959	1.241	3.496
>ARI46556.1	6.697	1.764	5.586	6.207	4.704	5.586	2.646	6.011	6.893	8.984	2.94	4.443	3.496	3.822	5.488	6.893	6.044	7.057	1.241	3.496
>ARI46555.1	6.664	1.731	5.521	6.24	4.737	5.652	2.581	5.978	6.893	8.853	2.94	4.443	3.528	3.855	5.554	6.926	6.142	7.057	1.241	3.463
>ARI46554.1	6.664	1.731	5.521	6.24	4.737	5.652	2.581	6.011	6.926	8.853	2.94	4.443	3.528	3.855	5.521	6.926	6.142	7.024	1.241	3.463
>ARI46553.1	6.73	1.731	5.456	6.272	4.737	5.684	2.581	6.044	6.926	8.853	2.94	4.476	3.528	3.888	5.488	6.893	6.044	7.024	1.241	3.463
>ARI46552.1	6.207	1.797	5.325	6.403	4.672	5.717	2.679	6.37	7.089	8.853	2.908	4.508	3.43	4.084	5.194	7.057	6.142	6.959	1.241	3.365
>ARI46551.1	6.795	1.699	5.717	6.142	4.868	5.488	2.614	6.109	6.893	8.984	2.94	4.443	3.594	3.822	5.586	6.828	5.88	6.926	1.241	3.43
>ARI46550.1	6.664	1.731	5.521	6.24	4.77	5.652	2.581	5.978	6.926	8.886	2.94	4.443	3.496	3.855	5.521	6.926	6.174	6.991	1.241	3.463
>ARI46549.1	6.795	1.699	5.684	6.142	4.868	5.488	2.614	6.174	6.893	9.017	2.908	4.476	3.594	3.822	5.586	6.795	5.848	6.926	1.241	3.43
>ARI46548.1	6.207	1.764	5.358	6.436	4.639	5.684	2.712	6.403	7.122	8.853	3.006	4.443	3.463	4.116	5.162	6.991	6.109	6.926	1.241	3.365
>ARI46547.1	6.828	1.731	5.619	6.142	4.835	5.488	2.581	6.044	6.926	9.017	2.94	4.574	3.561	3.855	5.521	6.795	5.848	7.024	1.241	3.43
>ARI46546.1	6.24	1.764	5.358	6.403	4.639	5.684	2.712	6.37	7.187	8.853	3.006	4.476	3.463	4.116	5.129	6.959	6.109	6.926	1.241	3.365
>ARI46545.1	6.207	1.764	5.358	6.403	4.639	5.684	2.712	6.403	7.187	8.853	3.006	4.443	3.496	4.116	5.129	7.024	6.076	6.893	1.241	3.365
>ARI46544.1	6.207	1.764	5.358	6.403	4.639	5.717	2.712	6.436	7.187	8.853	2.973	4.443	3.463	4.116	5.129	6.959	6.109	6.893	1.241	3.398
>ARI46543.1	6.403	1.764	5.358	6.468	4.672	5.586	2.646	6.109	6.991	8.886	2.875	4.41	3.496	3.986	5.423	7.024	6.207	7.057	1.241	3.398
>ARI46542.1	6.762	1.764	5.586	6.207	4.704	5.586	2.646	6.011	6.893	8.984	2.94	4.476	3.496	3.822	5.488	6.828	6.011	7.057	1.241	3.496
>ARI46541.1	6.697	1.764	5.586	6.207	4.704	5.586	2.646	6.011	6.893	8.984	2.94	4.443	3.496	3.822	5.488	6.893	6.044	7.057	1.241	3.496
>ARI46540.1	6.599	1.731	5.521	6.24	4.737	5.652	2.581	6.044	6.926	8.853	2.908	4.41	3.528	3.855	5.521	6.959	6.142	7.089	1.241	3.463
>ARI46539.1	6.664	1.731	5.521	6.24	4.737	5.652	2.581	6.011	6.926	8.853	2.94	4.443	3.496	3.855	5.521	6.959	6.142	7.024	1.241	3.463
>ARI46538.1	6.669	1.733	5.525	6.244	4.74	5.655	2.583	5.982	6.93	8.859	2.942	4.413	3.531	3.857	5.525	6.93	6.146	7.061	1.242	3.432
>ARI46537.1	6.697	1.764	5.586	6.207	4.704	5.586	2.646	6.011	6.893	8.984	2.94	4.443	3.496	3.822	5.488	6.893	6.044	7.057	1.241	3.496
>ARI46536.1	6.667	1.732	5.523	6.275	4.771	5.654	2.582	6.046	6.895	8.824	2.908	4.477	3.529	3.856	5.49	6.961	6.111	6.993	1.307	3.399
>ARI46535.1	6.403	1.764	5.358	6.436	4.672	5.619	2.646	6.076	6.991	8.886	2.908	4.41	3.496	3.986	5.423	7.024	6.207	7.057	1.241	3.398
>ARI46534.1	6.664	1.731	5.521	6.24	4.737	5.652	2.581	6.011	6.959	8.853	2.94	4.41	3.528	3.855	5.521	6.926	6.142	7.024	1.241	3.463
>ARI46533.1	6.403	1.764	5.358	6.436	4.704	5.619	2.646	6.076	6.991	8.853	2.908	4.41	3.496	3.986	5.423	7.024	6.207	7.057	1.241	3.398
>ARI46532.1	6.828	1.731	5.684	6.109	4.835	5.488	2.581	6.076	6.926	9.017	2.94	4.541	3.561	3.855	5.521	6.795	5.848	6.991	1.241	3.43
>ARI46531.1	6.436	1.764	5.39	6.436	4.672	5.619	2.646	6.076	6.991	8.886	2.908	4.345	3.496	3.986	5.423	7.057	6.174	7.057	1.241	3.398
>ARI46530.1	6.403	1.764	5.39	6.436	4.672	5.652	2.646	6.109	6.959	8.886	2.908	4.345	3.496	3.986	5.456	7.057	6.142	7.057	1.241	3.398
>ARI46529.1	6.403	1.764	5.39	6.436	4.672	5.619	2.646	6.076	6.991	8.886	2.908	4.345	3.496	3.986	5.423	7.057	6.174	7.089	1.241	3.398
>ARI46528.1	6.403	1.764	5.423	6.37	4.672	5.619	2.646	6.076	6.926	8.886	2.908	4.378	3.463	4.051	5.488	7.057	6.207	7.057	1.241	3.365
>ARI46527.1	6.828	1.731	5.684	6.076	4.835	5.488	2.581	6.011	6.926	9.017	2.94	4.606	3.561	3.855	5.521	6.795	5.815	7.057	1.241	3.43
>ARI46526.1	6.795	1.699	5.684	6.044	4.802	5.554	2.614	6.076	6.893	9.017	2.94	4.476	3.561	3.855	5.586	6.861	5.88	6.991	1.241	3.43
>ARI46525.1	6.664	1.731	5.554	6.207	4.737	5.652	2.581	5.978	6.926	8.853	2.94	4.476	3.528	3.855	5.521	6.926	6.142	7.024	1.241	3.463
>ARI46524.1	6.403	1.764	5.358	6.436	4.672	5.619	2.646	6.076	6.991	8.886	2.908	4.41	3.496	3.986	5.423	7.024	6.207	7.057	1.241	3.398
>ARI46523.1	6.795	1.731	5.652	6.109	4.77	5.554	2.614	6.142	6.893	9.049	2.908	4.476	3.561	3.855	5.554	6.861	5.88	6.926	1.241	3.43
>ARI46522.1	6.73	1.666	5.652	6.142	4.9	5.488	2.614	6.109	6.959	8.919	2.973	4.508	3.626	3.822	5.586	6.795	5.88	6.959	1.274	3.398
>ARI46521.1	6.664	1.764	5.586	6.207	4.704	5.652	2.646	6.011	6.991	9.017	2.908	4.443	3.496	3.855	5.39	6.828	5.978	7.122	1.241	3.496
>ARI46520.1	6.664	1.764	5.554	6.24	4.737	5.652	2.581	6.011	6.926	8.853	2.94	4.41	3.528	3.855	5.488	6.926	6.142	7.024	1.241	3.463
>ARI46519.1	6.697	1.764	5.586	6.207	4.704	5.586	2.646	6.011	6.893	8.984	2.94	4.443	3.496	3.822	5.488	6.893	6.044	7.057	1.241	3.496
>ARI46518.1	6.338	1.764	5.358	6.403	4.704	5.652	2.614	6.109	6.959	8.886	2.908	4.476	3.528	3.986	5.423	6.959	6.174	7.089	1.241	3.43
>ARI46517.1	6.403	1.764	5.325	6.436	4.704	5.619	2.614	6.109	7.024	8.886	2.908	4.443	3.528	3.986	5.39	6.991	6.207	7.024	1.241	3.398
>ARI46516.1	6.828	1.731	5.652	6.109	4.835	5.456	2.581	6.011	6.959	9.017	2.94	4.574	3.561	3.855	5.488	6.828	5.848	7.057	1.241	3.43
>ARI46515.1	6.174	1.764	5.325	6.436	4.672	5.717	2.679	6.403	7.155	8.886	2.973	4.541	3.463	4.051	5.162	7.024	6.076	6.893	1.241	3.365
>ARI46514.1	6.174	1.764	5.325	6.436	4.639	5.717	2.679	6.403	7.155	8.886	2.973	4.541	3.463	4.051	5.162	7.024	6.076	6.926	1.241	3.365
>ARI46513.1	6.207	1.764	5.325	6.436	4.639	5.684	2.679	6.403	7.122	8.821	2.973	4.541	3.463	4.051	5.227	6.991	6.076	6.991	1.241	3.365
>ARI46512.1	6.697	1.764	5.586	6.207	4.704	5.586	2.646	6.011	6.893	8.984	2.94	4.443	3.496	3.822	5.488	6.893	6.076	7.024	1.241	3.496
>ARI46511.1	6.174	1.764	5.325	6.436	4.639	5.717	2.679	6.403	7.155	8.886	2.973	4.541	3.463	4.051	5.162	7.024	6.076	6.926	1.241	3.365
>ARI46510.1	6.73	1.764	5.586	6.207	4.704	5.586	2.646	6.011	6.893	8.984	2.94	4.443	3.496	3.822	5.488	6.893	6.011	7.057	1.241	3.496
>ARI46509.1	6.697	1.764	5.554	6.207	4.704	5.586	2.646	6.011	6.861	9.017	2.94	4.476	3.496	3.855	5.488	6.861	6.044	7.057	1.241	3.496
>ARI46508.1	6.436	1.764	5.423	6.403	4.672	5.652	2.646	6.076	6.959	8.919	2.875	4.345	3.496	3.986	5.456	7.024	6.207	7.024	1.241	3.398
>ARI46507.1	6.828	1.731	5.586	6.109	4.835	5.521	2.581	5.946	6.959	9.049	2.94	4.606	3.561	3.855	5.488	6.795	5.848	7.089	1.241	3.43
>ARI46506.1	6.436	1.764	5.39	6.468	4.672	5.619	2.646	6.076	6.991	8.919	2.875	4.345	3.496	3.986	5.423	7.057	6.174	7.024	1.241	3.398
>ARI46505.1	6.697	1.731	5.586	6.207	4.704	5.586	2.646	6.011	6.861	8.984	2.94	4.443	3.496	3.888	5.456	6.893	6.044	7.057	1.241	3.528
>ARI46504.1	6.37	1.764	5.358	6.436	4.704	5.619	2.646	6.076	7.024	8.886	2.908	4.41	3.528	3.986	5.39	6.991	6.207	7.057	1.241	3.398
>ARI46503.1	6.697	1.764	5.586	6.24	4.704	5.554	2.646	6.011	6.893	8.984	2.94	4.443	3.496	3.822	5.488	6.893	6.044	7.057	1.241	3.496
>ARI46502.1	6.697	1.764	5.586	6.207	4.704	5.586	2.646	6.011	6.861	8.984	2.94	4.443	3.496	3.822	5.521	6.893	6.044	7.057	1.241	3.496
>ARI46501.1	6.795	1.731	5.684	6.109	4.77	5.554	2.614	6.142	6.893	9.049	2.875	4.443	3.561	3.855	5.554	6.861	5.848	6.991	1.241	3.43
>ARI46500.1	6.795	1.699	5.652	6.109	4.802	5.554	2.614	6.109	6.893	9.017	2.908	4.476	3.561	3.822	5.619	6.861	5.88	6.959	1.241	3.43
>ARI46499.1	6.828	1.731	5.652	6.076	4.835	5.488	2.581	6.076	6.991	9.017	2.94	4.541	3.561	3.855	5.456	6.861	5.848	6.991	1.241	3.43
>ARI46498.1	6.795	1.731	5.652	6.142	4.77	5.554	2.614	6.142	6.861	9.049	2.908	4.476	3.528	3.92	5.488	6.861	5.913	6.926	1.241	3.43
>ARI46497.1	6.828	1.764	5.684	6.076	4.868	5.521	2.581	6.011	6.893	8.984	3.006	4.508	3.594	3.822	5.586	6.828	5.782	7.024	1.241	3.398
>ARI46496.1	6.795	1.731	5.652	6.109	4.802	5.586	2.614	6.142	6.926	8.984	2.908	4.443	3.528	3.822	5.586	6.861	5.913	6.926	1.241	3.43
>ARI46495.1	6.697	1.829	5.488	6.24	4.574	5.488	2.483	5.782	6.991	9.082	2.94	4.574	3.594	3.986	5.358	7.057	5.815	7.187	1.274	3.561
>ARD08025.1	6.732	1.765	5.588	6.176	4.739	5.621	2.647	6.046	7.092	9.02	2.974	4.379	3.529	3.824	5.327	6.895	5.98	6.928	1.242	3.497
>ARD08024.1	6.762	1.731	5.652	6.109	4.835	5.554	2.646	6.109	6.861	9.017	2.94	4.606	3.594	3.79	5.619	6.697	5.946	6.893	1.241	3.398
>ARD08023.1	6.664	1.731	5.521	6.24	4.77	5.619	2.581	6.044	6.893	8.821	2.973	4.508	3.528	3.855	5.521	6.926	6.142	6.959	1.241	3.463
>ARD08022.1	6.405	1.797	5.392	6.471	4.673	5.588	2.582	6.111	6.993	8.889	2.908	4.379	3.497	4.02	5.359	7.026	6.209	7.026	1.242	3.431
>AQT33904.1	6.436	1.797	5.358	6.403	4.704	5.619	2.646	6.109	6.991	8.886	2.908	4.41	3.496	3.986	5.456	7.024	6.142	7.024	1.241	3.365
>AQT33903.1	6.73	1.764	5.586	6.207	4.704	5.586	2.646	6.011	6.959	8.984	2.908	4.443	3.496	3.822	5.423	6.893	6.044	7.057	1.241	3.496
>AQK38489.1	6.671	1.766	5.592	6.181	4.709	5.592	2.649	6.082	6.933	8.927	2.91	4.48	3.532	3.826	5.428	6.9	6.05	7.031	1.243	3.499
>AQK38488.1	6.375	1.765	5.361	6.44	4.707	5.557	2.615	6.08	7.028	8.892	2.909	4.446	3.531	3.923	5.459	6.963	6.211	7.094	1.242	3.4
>AQK38487.1	6.37	1.797	5.423	6.403	4.704	5.586	2.646	6.076	7.122	9.017	2.875	4.443	3.528	3.92	5.26	6.959	6.109	7.089	1.241	3.43
>APO15098.1	6.664	1.764	5.521	6.207	4.704	5.619	2.646	6.011	6.959	8.951	2.94	4.508	3.528	3.822	5.423	6.861	6.109	7.024	1.241	3.496
>APD76165.1	6.599	1.764	5.586	6.24	4.737	5.586	2.744	5.978	6.959	8.984	2.908	4.508	3.528	3.888	5.39	6.828	6.109	7.089	1.241	3.332
>APB54220.1	6.632	1.764	5.358	6.207	4.541	5.684	2.614	6.207	6.926	8.984	2.875	4.606	3.398	3.986	5.456	6.926	6.142	7.057	1.241	3.398
>AOS59864.1	6.697	1.862	5.586	6.142	4.639	5.488	2.516	5.75	7.122	9.115	2.94	4.508	3.561	4.018	5.292	7.024	5.684	7.22	1.241	3.594
>AOE23680.1	6.174	1.764	5.325	6.403	4.704	5.684	2.679	6.305	7.253	8.821	3.038	4.508	3.463	4.051	5.096	7.089	6.109	6.926	1.241	3.365
>ALM23523.1	6.403	1.764	5.358	6.468	4.672	5.619	2.646	6.109	6.893	8.886	2.875	4.41	3.496	3.986	5.488	7.024	6.207	7.057	1.241	3.398
>ALM23522.1	6.403	1.764	5.358	6.436	4.672	5.619	2.646	6.076	6.959	8.886	2.908	4.41	3.496	3.986	5.456	7.024	6.207	7.057	1.241	3.398
>ALM23521.1	6.142	1.764	5.358	6.403	4.639	5.619	2.712	6.174	6.991	8.919	2.973	4.476	3.463	4.084	5.423	7.187	6.142	6.959	1.241	3.332
>ALM23520.1	6.176	1.797	5.392	6.307	4.673	5.719	2.68	6.209	6.993	8.889	2.941	4.477	3.464	4.085	5.392	7.19	6.111	6.928	1.242	3.333
>ACD84569.1	6.599	1.829	5.652	6.338	4.77	5.488	2.777	6.011	6.926	8.919	2.973	4.476	3.561	3.888	5.456	6.861	5.684	7.22	1.241	3.332
>ANT45986.1	6.664	1.731	5.488	6.272	4.704	5.652	2.581	6.142	6.893	8.755	3.006	4.476	3.528	3.888	5.521	6.926	6.076	6.991	1.241	3.463
>ANT45985.1	6.73	1.731	5.521	6.272	4.704	5.652	2.581	6.142	6.893	8.788	2.973	4.41	3.528	3.888	5.521	6.991	6.076	6.893	1.241	3.463
>ANN24024.1	6.436	1.764	5.39	6.436	4.672	5.619	2.614	6.076	7.024	8.886	2.875	4.41	3.496	3.986	5.39	7.024	6.174	7.089	1.241	3.398
>ANN24023.1	6.501	1.764	5.39	6.403	4.639	5.619	2.614	6.109	6.991	8.886	2.875	4.41	3.528	3.986	5.423	6.991	6.142	7.089	1.241	3.398
>ANN24022.1	6.403	1.764	5.358	6.436	4.704	5.619	2.646	6.076	6.991	8.919	2.908	4.41	3.496	3.986	5.423	7.024	6.207	6.991	1.241	3.398
>ANN24021.1	6.664	1.764	5.586	6.207	4.704	5.619	2.646	6.044	6.959	8.951	2.908	4.443	3.528	3.822	5.456	6.861	6.044	7.057	1.241	3.496
>ANB50118.1	6.244	1.775	5.389	6.408	4.732	5.685	2.662	6.441	7.131	8.709	2.958	4.404	3.451	4.108	5.258	7.033	6.112	6.868	1.249	3.385
>AMT84601.1	6.207	1.797	5.423	6.403	4.737	5.619	2.712	6.305	6.959	8.821	3.006	4.476	3.463	4.084	5.423	7.089	5.978	6.959	1.241	3.3
>AKG94974.1	6.403	1.764	5.358	6.436	4.672	5.619	2.646	6.076	6.959	8.886	2.908	4.443	3.496	3.986	5.456	6.991	6.207	7.057	1.241	3.398
>AMW92180.1	6.37	1.764	5.325	6.436	4.704	5.619	2.679	6.076	6.991	8.886	2.908	4.476	3.528	3.986	5.39	6.991	6.207	7.057	1.241	3.365
>AMW92179.1	6.403	1.764	5.292	6.436	4.704	5.652	2.614	6.044	7.024	8.853	2.908	4.443	3.561	3.986	5.358	7.024	6.174	7.122	1.241	3.398
>AMW92178.1	6.37	1.764	5.39	6.436	4.704	5.619	2.614	6.076	7.024	8.886	2.908	4.41	3.561	3.986	5.39	6.959	6.207	7.057	1.241	3.398
>AMV49330.1	6.73	1.764	5.619	6.207	4.672	5.554	2.679	6.109	6.959	9.082	2.81	4.476	3.594	3.692	5.652	6.828	5.913	7.089	1.241	3.332
>AKC00622.1	6.207	1.764	5.292	6.468	4.639	5.619	2.646	6.436	7.089	8.853	2.875	4.574	3.496	4.018	5.292	7.089	6.109	6.926	1.241	3.365
>AKC00621.1	6.442	1.733	5.526	6.311	4.774	5.592	2.649	6.279	6.965	8.895	2.878	4.382	3.597	3.859	5.461	7.031	6.017	6.965	1.21	3.434
>AKT73377.1	6.599	1.829	5.717	6.142	4.77	5.39	2.712	6.044	7.155	8.853	3.006	4.574	3.594	3.92	5.39	6.893	5.782	7.024	1.241	3.365
>ALI88680.1	6.664	1.797	5.717	6.174	4.704	5.488	2.777	6.044	7.155	9.082	2.908	4.41	3.561	3.888	5.292	6.893	5.815	6.959	1.241	3.43
>ALH24913.1	6.826	1.739	5.678	6.137	4.792	5.514	2.626	6.17	6.925	9.025	2.921	4.529	3.577	3.84	5.514	6.826	5.842	6.892	1.247	3.38
>ALH24912.1	6.73	1.829	5.521	6.272	4.704	5.586	2.712	6.076	7.024	8.919	2.973	4.41	3.594	3.986	5.325	6.795	5.815	7.089	1.241	3.398
>ALH24911.1	6.678	1.797	5.695	6.034	4.78	5.559	2.61	6.169	6.983	9.186	2.814	4.576	3.525	3.932	5.288	6.814	5.898	7.017	1.288	3.356
>ALH24910.1	6.795	1.731	5.619	6.076	4.835	5.586	2.646	6.142	6.893	9.049	2.908	4.476	3.561	3.79	5.586	6.828	5.848	6.959	1.241	3.43
>ALH24909.1	6.828	1.731	5.554	6.142	4.77	5.586	2.646	6.109	6.861	9.082	2.908	4.541	3.496	3.822	5.586	6.861	5.913	6.926	1.241	3.398
>ALH24908.1	6.762	1.731	5.652	6.109	4.835	5.456	2.614	6.109	6.991	9.049	2.842	4.541	3.626	3.855	5.456	6.828	5.913	6.991	1.241	3.398
>ALH24907.1	6.599	1.797	5.619	6.142	4.737	5.554	2.614	5.848	7.057	8.984	3.038	4.508	3.528	3.92	5.488	6.861	5.815	7.285	1.241	3.365
>ALH24906.1	6.828	1.731	5.717	6.076	4.802	5.586	2.646	6.109	6.893	9.082	2.908	4.378	3.561	3.79	5.554	6.861	5.848	6.959	1.241	3.43
>ALH24905.1	6.795	1.731	5.684	6.076	4.77	5.554	2.646	6.174	6.828	9.082	2.875	4.476	3.496	3.822	5.619	6.893	5.848	6.991	1.241	3.398
>ALH24904.1	6.632	1.797	5.619	6.174	4.737	5.554	2.614	5.913	6.991	9.017	3.038	4.508	3.528	3.953	5.488	6.828	5.815	7.187	1.241	3.365
>ALH24903.1	6.632	1.764	5.521	6.24	4.704	5.423	2.679	6.207	7.057	9.147	2.81	4.574	3.528	3.986	5.325	7.089	5.815	6.828	1.241	3.43
>ALH24902.1	6.795	1.731	5.652	6.076	4.77	5.554	2.646	6.207	6.926	9.017	2.908	4.443	3.561	3.822	5.554	6.861	5.913	6.926	1.241	3.398
>ALH24901.1	6.828	1.731	5.619	6.109	4.802	5.554	2.614	6.011	6.959	9.017	2.973	4.476	3.594	3.855	5.488	6.828	5.848	7.024	1.241	3.43
>ALH24900.1	6.762	1.731	5.652	6.109	4.835	5.488	2.614	6.044	6.959	9.082	2.842	4.574	3.626	3.855	5.423	6.828	5.913	7.024	1.241	3.398
>AJT60331.2	6.37	1.764	5.325	6.468	4.672	5.619	2.646	6.076	6.991	8.886	2.908	4.41	3.496	3.986	5.423	7.024	6.207	7.089	1.241	3.398
>CCE46024.1	6.762	1.731	5.521	6.142	4.639	5.652	2.646	5.913	6.959	8.951	2.94	4.508	3.626	3.79	5.456	6.861	5.978	7.155	1.241	3.528
>CCE46023.1	6.73	1.764	5.554	6.272	4.704	5.652	2.679	5.978	6.795	8.984	2.875	4.378	3.528	3.79	5.554	6.926	6.076	7.024	1.241	3.496
>ACN42948.1	6.436	1.731	5.358	6.403	4.737	5.652	2.614	6.142	6.959	8.821	2.908	4.443	3.496	3.986	5.423	6.991	6.174	7.089	1.241	3.398
>BAF74584.2	6.37	1.797	5.456	6.37	4.672	5.619	2.712	6.109	7.089	9.017	2.842	4.378	3.463	3.953	5.292	6.991	6.076	7.122	1.241	3.43
>BAF74374.1	6.436	1.764	5.39	6.37	4.737	5.619	2.614	6.109	6.926	8.821	2.973	4.41	3.561	3.92	5.488	7.089	6.174	6.991	1.241	3.365
>AIY63190.1	6.37	1.764	5.358	6.436	4.672	5.619	2.646	6.076	6.991	8.886	2.908	4.41	3.463	3.986	5.423	7.057	6.207	7.089	1.241	3.398
>NP_056759.1	6.725	1.763	5.55	6.138	4.734	5.485	2.71	6.04	6.889	8.978	3.036	4.538	3.754	3.885	5.452	6.921	5.844	6.954	1.208	3.395
>AHG97565.1	6.534	1.862	5.75	5.913	4.541	5.554	2.679	5.815	7.285	9.115	2.842	4.574	3.692	3.888	5.194	6.959	5.978	7.057	1.241	3.528
>AIJ02121.1	6.468	1.764	5.39	6.436	4.835	5.652	2.581	6.207	6.926	8.723	2.973	4.345	3.528	3.92	5.554	7.057	6.076	6.959	1.241	3.365
>AIJ02119.1	6.664	1.731	5.521	6.207	4.704	5.717	2.614	6.109	6.959	8.886	2.973	4.443	3.528	3.855	5.521	7.024	6.044	6.828	1.241	3.43
>AII21826.1	6.697	1.797	5.586	6.24	4.737	5.586	2.646	6.109	6.959	8.919	2.875	4.476	3.528	3.822	5.456	6.893	5.978	7.024	1.241	3.43
>AHG23035.1	6.338	1.764	5.292	6.403	4.704	5.652	2.614	6.076	7.057	8.919	2.908	4.476	3.528	3.986	5.39	6.959	6.207	7.089	1.241	3.398
>AFY07000.1	6.436	1.764	5.456	6.37	4.77	5.554	2.614	6.24	6.893	8.723	2.94	4.378	3.528	3.92	5.554	7.122	6.142	6.959	1.241	3.398
>AFY06999.1	6.795	1.731	5.619	6.109	4.737	5.586	2.614	6.174	6.926	9.049	2.908	4.508	3.561	3.822	5.554	6.828	5.88	6.893	1.241	3.463
>AIC36740.1	6.501	1.764	5.488	6.37	4.737	5.586	2.614	6.24	6.959	8.723	2.94	4.345	3.496	3.888	5.521	7.122	6.109	6.926	1.274	3.398
>AIC36739.1	6.403	1.764	5.358	6.436	4.704	5.619	2.614	6.109	6.991	8.886	2.94	4.443	3.528	3.986	5.423	6.991	6.174	6.991	1.241	3.398
>AIC36738.1	6.501	1.731	5.39	6.24	4.639	5.684	2.581	5.978	7.089	8.853	2.94	4.443	3.561	3.855	5.488	7.024	6.174	7.024	1.274	3.528
>CDM22269.1	6.466	1.796	5.454	6.368	4.735	5.617	2.711	6.074	7.022	8.916	2.874	4.376	3.592	3.952	5.291	6.956	6.107	7.022	1.241	3.429
>CDM22268.1	6.501	1.797	5.521	6.305	4.737	5.684	2.712	6.142	6.959	8.886	2.94	4.345	3.528	3.888	5.456	7.024	6.011	6.926	1.241	3.398
>CDM22267.1	6.37	1.764	5.325	6.436	4.704	5.619	2.614	6.011	6.991	8.886	2.875	4.476	3.528	4.018	5.423	6.959	6.24	7.122	1.241	3.398
>CDM22266.1	6.403	1.797	5.39	6.436	4.639	5.652	2.646	6.109	6.926	8.919	2.875	4.345	3.528	3.986	5.521	6.991	6.207	7.024	1.241	3.365
>AFV80184.1	6.828	1.731	5.75	6.142	4.77	5.554	2.646	6.174	6.926	8.984	2.94	4.41	3.561	3.822	5.521	6.828	5.88	6.893	1.241	3.398
>ACO35931.1	6.37	1.764	5.358	6.436	4.704	5.619	2.614	6.076	7.024	8.886	2.908	4.476	3.528	3.986	5.39	6.991	6.174	7.057	1.241	3.398
>ACO35930.1	6.37	1.764	5.325	6.436	4.704	5.652	2.614	6.076	7.024	8.886	2.908	4.443	3.528	3.986	5.39	6.991	6.207	7.057	1.241	3.398
>ACO35929.1	6.37	1.764	5.358	6.436	4.704	5.619	2.614	6.109	7.024	8.886	2.908	4.443	3.528	3.986	5.39	6.991	6.174	7.057	1.241	3.398
>AFN84615.2	6.697	1.764	5.521	6.338	4.704	5.684	2.581	5.978	6.861	9.082	2.94	4.476	3.561	3.822	5.423	6.893	5.913	7.057	1.241	3.463
>AFN84614.2	6.632	1.797	5.488	6.338	4.639	5.684	2.581	6.011	6.828	8.919	2.908	4.378	3.692	3.92	5.456	6.926	5.978	7.155	1.241	3.43
>AFN84613.2	6.599	1.764	5.488	6.24	4.606	5.619	2.712	6.011	6.893	9.115	2.94	4.443	3.528	3.79	5.521	6.893	6.011	7.089	1.241	3.496
>AFN84612.2	6.863	1.621	5.468	6.335	4.676	5.505	2.602	6.561	6.486	8.597	3.092	3.997	3.658	3.922	5.807	6.938	6.109	7.127	1.207	3.431
>AFN84611.2	6.403	1.862	5.423	6.468	4.606	5.619	2.646	6.011	6.893	8.919	2.94	4.345	3.496	4.018	5.358	7.057	6.076	7.122	1.307	3.43
>AFN84610.2	6.207	1.731	5.358	6.403	4.672	5.684	2.548	6.338	7.155	8.886	3.006	4.541	3.659	4.116	5.227	7.057	6.011	6.893	1.209	3.3
>AFN84609.2	6.37	1.731	5.358	6.436	4.672	5.619	2.646	6.044	6.926	8.951	2.94	4.41	3.496	3.986	5.456	7.122	6.174	7.024	1.241	3.398
>AFN84608.2	6.403	1.764	5.358	6.436	4.704	5.619	2.614	6.076	6.926	8.886	2.908	4.41	3.594	3.953	5.521	6.959	6.24	6.991	1.241	3.398
>AFN84607.2	6.403	1.764	5.325	6.403	4.672	5.652	2.646	6.011	6.926	8.919	2.908	4.476	3.561	4.018	5.456	6.926	6.272	6.991	1.241	3.43
>BAN58738.1	6.37	1.764	5.358	6.436	4.704	5.619	2.581	6.076	7.024	8.886	2.908	4.476	3.528	3.986	5.39	6.991	6.207	7.057	1.241	3.398
>AGM51294.1	6.403	1.764	5.358	6.436	4.704	5.619	2.614	6.044	7.024	8.919	2.908	4.443	3.528	3.986	5.39	6.991	6.174	7.057	1.241	3.398
>AGM51293.1	6.436	1.764	5.358	6.468	4.672	5.619	2.614	6.076	7.024	8.886	2.842	4.41	3.528	3.986	5.39	6.991	6.174	7.122	1.241	3.398
>AGM51292.1	6.37	1.764	5.358	6.436	4.704	5.652	2.581	6.076	7.024	8.919	2.908	4.443	3.528	3.986	5.39	6.959	6.207	7.057	1.241	3.398
>AGM51291.1	6.436	1.764	5.39	6.436	4.672	5.619	2.581	6.076	7.024	8.886	2.875	4.41	3.496	3.986	5.39	7.024	6.174	7.089	1.241	3.43
>AGM51290.1	6.501	1.764	5.39	6.403	4.672	5.619	2.614	6.076	7.024	8.886	2.875	4.41	3.528	3.986	5.39	6.959	6.142	7.122	1.241	3.398
>AGM51289.1	6.37	1.764	5.358	6.436	4.704	5.619	2.614	6.076	7.057	8.886	2.908	4.443	3.528	3.986	5.358	6.991	6.207	7.057	1.241	3.398
>AGL81300.1	6.37	1.764	5.39	6.436	4.704	5.619	2.614	6.076	7.024	8.886	2.908	4.41	3.528	3.986	5.39	6.991	6.207	7.057	1.241	3.398
>BAN16659.1	6.828	1.731	5.652	6.174	4.802	5.521	2.646	6.207	6.828	9.049	2.908	4.443	3.594	3.822	5.619	6.828	5.815	6.893	1.241	3.398
>BAN16658.1	6.795	1.731	5.619	6.076	4.835	5.554	2.646	6.142	6.959	9.049	2.908	4.476	3.561	3.79	5.554	6.828	5.848	6.959	1.241	3.43
>BAN16657.1	6.795	1.731	5.652	6.174	4.802	5.554	2.646	6.142	6.828	9.049	2.94	4.443	3.594	3.822	5.619	6.795	5.815	6.959	1.241	3.398
>BAN16656.1	6.861	1.699	5.586	6.142	4.868	5.586	2.679	6.207	6.893	8.984	2.94	4.443	3.626	3.855	5.521	6.795	5.88	6.762	1.241	3.43
>BAN16655.1	6.828	1.731	5.619	6.174	4.835	5.456	2.646	6.207	6.893	9.017	2.973	4.476	3.594	3.855	5.586	6.795	5.848	6.828	1.241	3.398
>BAN16654.1	6.795	1.731	5.684	6.109	4.77	5.586	2.614	6.207	6.959	9.017	2.94	4.41	3.594	3.822	5.488	6.861	5.848	6.893	1.241	3.43
>BAN16653.1	6.861	1.699	5.75	6.076	4.672	5.586	2.614	6.174	6.795	9.082	2.973	4.443	3.594	3.822	5.652	6.828	5.815	6.861	1.241	3.463
>BAN16652.1	6.795	1.731	5.619	6.174	4.835	5.488	2.679	6.207	6.893	9.017	2.94	4.476	3.594	3.822	5.586	6.828	5.848	6.828	1.241	3.398
>BAN16651.1	6.828	1.731	5.619	6.174	4.835	5.488	2.679	6.207	6.861	9.017	2.94	4.476	3.594	3.822	5.619	6.828	5.848	6.795	1.241	3.398
>BAN16650.1	6.37	1.764	5.358	6.436	4.704	5.619	2.614	6.109	7.024	8.886	2.908	4.443	3.528	3.986	5.39	6.991	6.207	7.024	1.241	3.398
>BAN16649.1	6.37	1.764	5.358	6.436	4.704	5.619	2.614	6.011	7.024	8.886	2.875	4.443	3.528	3.986	5.39	6.991	6.272	7.089	1.241	3.398
>BAN16648.1	6.207	1.764	5.358	6.436	4.639	5.652	2.614	6.403	7.155	8.853	3.038	4.443	3.496	4.116	5.26	7.024	6.011	6.926	1.241	3.365
>BAN16647.1	6.436	1.764	5.39	6.436	4.704	5.619	2.614	6.044	6.991	8.886	2.908	4.345	3.496	4.018	5.423	7.057	6.207	7.024	1.241	3.398
>BAN16607.1	6.142	1.764	5.358	6.403	4.672	5.652	2.646	6.305	7.22	8.919	3.006	4.41	3.496	4.116	5.227	7.057	5.978	7.057	1.209	3.365
>BAN16605.1	6.762	1.699	5.619	6.207	4.868	5.488	2.646	6.174	6.893	9.017	2.94	4.443	3.561	3.822	5.554	6.828	5.88	6.926	1.241	3.43
>AGH27748.1	6.403	1.764	5.358	6.436	4.704	5.619	2.614	6.109	6.991	8.886	2.94	4.443	3.528	3.986	5.423	6.991	6.174	6.991	1.241	3.398
>AGH27747.1	6.468	1.797	5.488	6.338	4.737	5.554	2.679	6.207	6.991	8.853	2.908	4.345	3.561	3.888	5.423	6.991	6.044	7.057	1.241	3.43
>AGH27746.1	6.37	1.797	5.488	6.338	4.737	5.586	2.679	6.076	7.024	8.951	2.908	4.41	3.528	3.822	5.39	7.057	6.044	7.122	1.241	3.43
>AGH27745.1	6.403	1.797	5.488	6.305	4.737	5.586	2.679	6.109	7.089	8.886	2.908	4.41	3.561	3.888	5.358	6.959	6.076	7.089	1.241	3.43
>AGH27744.1	6.338	1.764	5.325	6.436	4.737	5.619	2.614	6.109	7.024	8.821	2.94	4.443	3.528	3.986	5.39	7.057	6.174	7.057	1.241	3.398
>AGH27743.1	6.375	1.798	5.459	6.407	4.707	5.59	2.681	6.113	7.094	8.99	2.909	4.446	3.498	3.923	5.263	6.996	6.048	7.028	1.242	3.432
>AGH27742.1	6.468	1.764	5.488	6.24	4.77	5.586	2.614	6.272	6.991	8.723	2.908	4.378	3.528	3.953	5.456	7.057	6.109	6.991	1.241	3.463
>AGH27741.1	6.403	1.731	5.39	6.37	4.77	5.586	2.581	6.142	6.991	8.788	2.973	4.443	3.561	3.92	5.456	7.089	6.109	7.024	1.241	3.43
>AGH27740.1	6.501	1.764	5.488	6.37	4.737	5.586	2.614	6.24	6.959	8.723	2.94	4.345	3.496	3.888	5.521	7.122	6.109	6.926	1.274	3.398
>AGH27739.1	6.501	1.731	5.39	6.24	4.639	5.684	2.581	5.978	7.089	8.853	2.94	4.443	3.561	3.855	5.488	7.024	6.174	7.024	1.274	3.528
>AFJ05139.1	6.37	1.764	5.358	6.468	4.737	5.619	2.581	6.076	6.959	8.853	2.908	4.476	3.528	3.986	5.423	6.991	6.207	7.057	1.241	3.398
>AFJ05138.1	6.664	1.731	5.488	6.24	4.737	5.652	2.581	6.044	6.861	8.853	2.973	4.508	3.528	3.855	5.488	6.959	6.174	6.959	1.241	3.463
>AFJ05137.1	6.37	1.764	5.358	6.436	4.672	5.619	2.646	6.076	6.959	8.919	2.908	4.41	3.496	3.986	5.423	6.991	6.24	7.089	1.241	3.398
>AFJ05136.1	6.664	1.764	5.554	6.207	4.704	5.652	2.646	5.946	6.959	9.049	2.94	4.476	3.528	3.822	5.423	6.828	6.076	7.024	1.241	3.496
>AFJ05135.1	6.403	1.764	5.39	6.468	4.672	5.619	2.646	6.076	6.959	8.886	2.908	4.378	3.496	4.018	5.39	7.024	6.207	7.057	1.241	3.398
>AFJ05134.1	6.664	1.764	5.619	6.207	4.704	5.619	2.646	6.011	7.024	8.984	2.908	4.378	3.528	3.822	5.423	6.926	5.978	7.057	1.241	3.496
>AFJ05133.1	6.338	1.764	5.358	6.436	4.704	5.619	2.614	6.076	7.024	8.886	2.908	4.443	3.496	3.986	5.39	7.024	6.207	7.089	1.241	3.398
>AFJ05132.1	6.37	1.764	5.39	6.403	4.672	5.619	2.646	6.076	6.959	8.886	2.908	4.41	3.496	3.986	5.456	7.024	6.24	7.057	1.241	3.398
>AFJ05131.1	6.632	1.764	5.586	6.207	4.704	5.619	2.646	6.076	6.991	8.951	2.875	4.476	3.594	3.79	5.456	6.861	5.978	7.089	1.241	3.463
>AFJ05130.1	6.697	1.764	5.586	6.207	4.704	5.586	2.646	6.011	6.893	8.984	2.908	4.443	3.496	3.822	5.456	6.893	6.076	7.089	1.241	3.496
>AFJ05129.1	6.664	1.764	5.586	6.207	4.737	5.619	2.646	5.946	6.926	8.984	2.908	4.476	3.528	3.855	5.456	6.828	6.044	7.122	1.241	3.463
>AFJ05128.1	6.37	1.764	5.358	6.436	4.704	5.652	2.646	6.109	6.991	8.886	2.908	4.41	3.496	3.986	5.423	6.991	6.207	7.024	1.241	3.398
>AFJ05127.1	6.632	1.764	5.652	6.142	4.704	5.619	2.614	6.044	6.926	8.951	2.94	4.41	3.528	3.855	5.423	6.893	6.076	7.057	1.241	3.528
>AFJ05126.1	6.664	1.764	5.586	6.207	4.704	5.619	2.646	6.011	6.991	8.951	2.94	4.443	3.528	3.822	5.423	6.861	6.044	7.057	1.241	3.496
>AFJ05125.1	6.436	1.764	5.423	6.436	4.639	5.586	2.646	6.076	6.959	8.919	2.908	4.345	3.496	3.953	5.456	7.057	6.207	7.057	1.241	3.398
>AFN71160.1	6.272	1.764	5.39	6.403	4.639	5.652	2.646	6.338	7.122	8.821	2.875	4.476	3.463	4.084	5.26	7.057	6.207	6.926	1.241	3.365
>AFR11772.1	6.421	1.649	5.423	6.117	4.859	5.64	2.473	6.204	7.115	8.807	2.733	4.772	3.731	3.991	5.119	7.289	5.987	7.158	1.258	3.254
>AFR11771.1	6.147	1.787	5.218	5.969	4.718	5.826	2.68	6.183	7.184	8.828	2.966	4.753	3.467	4.003	5.182	7.148	6.254	7.219	1.144	3.324
>AFR11770.1	6.826	1.787	5.683	6.076	4.61	5.861	2.788	5.933	7.041	8.935	2.931	4.325	3.681	3.753	5.182	6.791	6.112	6.934	1.251	3.503
>AFR11769.1	6.872	1.79	5.691	6.049	4.581	5.798	2.827	5.906	6.943	9.019	2.935	4.402	3.686	3.722	5.19	6.836	6.084	6.943	1.253	3.472
>AFR11768.1	6.387	1.818	5.828	6.667	4.615	5.828	2.098	6.107	7.413	9.044	2.797	4.476	3.124	4.009	5.268	6.853	5.874	6.993	1.259	3.543
>AFR11767.1	6.367	1.707	5.382	6.433	4.693	5.579	2.593	6.039	7.122	8.927	2.888	4.496	3.479	3.971	5.415	7.023	6.17	7.056	1.28	3.38
>AFR11766.1	6.678	1.794	5.615	6.246	4.784	5.482	2.625	5.914	6.811	9.037	2.924	4.485	3.588	3.854	5.515	6.811	6.08	7.11	1.13	3.522
>AFR11765.1	6.329	1.661	5.063	5.934	4.628	5.736	2.848	6.171	7.199	8.782	2.848	4.628	3.56	4.153	5.182	7.318	6.29	7.358	1.108	3.204
>AFR11764.1	6.281	1.692	5.34	6.205	4.701	5.867	2.783	6.13	6.995	8.8	2.896	4.701	3.31	4.099	4.964	6.995	6.243	7.221	1.316	3.46
>AFR11763.1	6.148	1.766	5.33	6.508	4.709	5.657	2.681	6.377	7.063	8.862	3.009	4.447	3.499	4.088	5.298	6.998	6.05	6.965	1.21	3.336
>AFR11762.1	6.237	1.828	5.341	6.129	4.588	5.699	2.616	6.308	7.24	8.925	2.867	4.588	3.548	4.05	5.09	7.133	6.237	7.025	1.254	3.297
>AEI52958.1	6.828	1.764	5.684	6.076	4.868	5.521	2.581	6.076	6.861	9.049	2.94	4.476	3.594	3.822	5.619	6.861	5.782	6.959	1.241	3.398
>AEI52957.1	6.73	1.731	5.684	6.142	4.77	5.521	2.614	6.142	6.861	9.049	2.908	4.443	3.561	3.822	5.619	6.893	5.913	6.959	1.241	3.398
>AEI52956.1	6.795	1.731	5.652	6.109	4.77	5.554	2.614	6.109	6.861	9.082	2.908	4.508	3.561	3.855	5.586	6.828	5.88	6.926	1.241	3.43
>AEI52955.1	6.828	1.764	5.652	6.109	4.868	5.521	2.581	6.011	6.926	8.984	2.973	4.476	3.594	3.822	5.554	6.861	5.848	6.991	1.241	3.398
>AEI52954.1	6.828	1.731	5.684	6.076	4.835	5.521	2.614	6.076	6.861	9.017	3.006	4.443	3.626	3.855	5.619	6.795	5.815	6.959	1.241	3.398
>AEI52953.1	6.828	1.731	5.619	6.142	4.835	5.488	2.581	6.044	6.959	9.017	2.94	4.574	3.561	3.855	5.488	6.795	5.848	7.024	1.241	3.43
>AEI52952.1	6.828	1.731	5.619	6.109	4.835	5.488	2.581	6.076	6.959	9.017	2.94	4.606	3.561	3.855	5.488	6.795	5.815	7.024	1.241	3.43
>AEI52951.1	6.861	1.764	5.652	6.109	4.835	5.488	2.581	6.076	6.959	9.017	2.973	4.541	3.561	3.855	5.456	6.828	5.815	6.959	1.241	3.43
>AEI52950.1	6.828	1.731	5.652	6.109	4.835	5.488	2.581	6.044	6.991	9.017	2.94	4.541	3.561	3.855	5.488	6.828	5.815	7.024	1.241	3.43
>AEI52949.1	6.828	1.731	5.652	6.109	4.835	5.488	2.581	6.011	6.991	9.017	2.94	4.574	3.561	3.855	5.488	6.795	5.848	7.024	1.241	3.43
>AEI52948.1	6.828	1.731	5.652	6.109	4.835	5.488	2.581	6.011	6.926	9.017	2.94	4.574	3.561	3.855	5.554	6.795	5.848	7.024	1.241	3.43
>AEI52947.1	6.828	1.731	5.652	6.109	4.835	5.488	2.581	6.011	6.991	9.017	2.94	4.574	3.561	3.855	5.488	6.795	5.848	7.024	1.241	3.43
>AEI52946.1	6.828	1.731	5.652	6.076	4.835	5.488	2.581	6.044	6.991	9.017	2.94	4.574	3.561	3.855	5.488	6.795	5.848	7.024	1.241	3.43
>AEI52945.1	6.795	1.731	5.619	6.109	4.835	5.488	2.581	6.044	6.959	9.017	2.94	4.606	3.594	3.855	5.488	6.795	5.848	7.024	1.241	3.43
>AEI52944.1	6.861	1.731	5.652	6.109	4.835	5.488	2.581	6.011	6.991	9.017	2.94	4.508	3.561	3.855	5.488	6.861	5.815	7.024	1.241	3.43
>AEI52943.1	6.795	1.731	5.652	6.109	4.835	5.488	2.614	6.011	6.991	9.017	2.94	4.574	3.561	3.822	5.488	6.795	5.848	7.057	1.241	3.43
>AEI52942.1	6.828	1.731	5.652	6.109	4.835	5.488	2.614	6.044	6.959	9.017	2.94	4.574	3.561	3.822	5.488	6.795	5.848	7.024	1.241	3.43
>AEI52941.1	6.861	1.764	5.684	6.076	4.868	5.521	2.581	6.011	6.926	8.984	3.006	4.476	3.594	3.79	5.586	6.828	5.782	7.024	1.241	3.398
>AEI52940.1	6.795	1.731	5.684	6.109	4.77	5.554	2.614	6.142	6.893	9.049	2.908	4.443	3.561	3.855	5.554	6.861	5.88	6.926	1.241	3.43
>AEI52939.1	6.697	1.764	5.554	6.24	4.704	5.586	2.646	5.978	6.861	8.984	2.94	4.443	3.496	3.822	5.488	6.926	6.044	7.089	1.241	3.496
>AEI52938.1	6.762	1.731	5.652	6.109	4.77	5.554	2.614	6.142	6.926	9.049	2.908	4.476	3.561	3.855	5.521	6.861	5.913	6.926	1.241	3.43
>AEI52937.1	6.795	1.764	5.684	6.109	4.77	5.521	2.614	6.109	6.893	9.049	2.908	4.443	3.561	3.855	5.554	6.893	5.88	6.959	1.241	3.398
>AEI52936.1	6.795	1.731	5.652	6.109	4.77	5.554	2.614	6.142	6.926	9.049	2.94	4.476	3.561	3.855	5.521	6.861	5.848	6.926	1.241	3.43
>AEI52935.1	6.828	1.731	5.619	6.142	4.77	5.586	2.646	6.207	6.926	9.082	2.908	4.508	3.561	3.79	5.554	6.762	5.848	6.893	1.241	3.398
>AEI52934.1	6.828	1.699	5.652	6.109	4.77	5.554	2.614	6.174	6.926	9.082	2.908	4.508	3.561	3.822	5.521	6.795	5.848	6.926	1.241	3.463
>AEI52933.1	6.795	1.731	5.652	6.109	4.77	5.554	2.614	6.142	6.893	9.049	2.908	4.476	3.561	3.855	5.554	6.861	5.88	6.926	1.241	3.43
>AEI52932.1	6.795	1.731	5.652	6.109	4.802	5.521	2.614	6.174	6.893	9.017	2.908	4.476	3.561	3.855	5.586	6.893	5.88	6.861	1.241	3.43
>AEI52931.1	6.795	1.731	5.652	6.109	4.835	5.554	2.646	6.076	6.861	9.049	2.908	4.476	3.528	3.822	5.652	6.828	5.88	6.959	1.241	3.398
>AEI52930.1	6.795	1.731	5.684	6.109	4.835	5.488	2.581	6.076	6.959	9.017	2.94	4.541	3.561	3.855	5.488	6.795	5.88	6.991	1.241	3.43
>AEI52929.1	6.795	1.731	5.652	6.109	4.835	5.488	2.581	6.044	6.926	9.017	2.94	4.574	3.561	3.822	5.554	6.795	5.88	7.024	1.241	3.43
>AEI52928.1	6.828	1.731	5.717	6.076	4.835	5.488	2.581	6.076	6.959	9.017	2.94	4.574	3.561	3.855	5.488	6.762	5.848	6.991	1.241	3.43
>AEI52927.1	6.795	1.731	5.684	6.109	4.835	5.488	2.614	6.011	6.959	9.017	2.94	4.541	3.561	3.855	5.488	6.828	5.848	7.057	1.241	3.398
>AEI52926.1	6.762	1.731	5.652	6.109	4.835	5.488	2.581	6.044	6.926	9.017	2.973	4.574	3.561	3.822	5.554	6.828	5.88	6.991	1.241	3.43
>AEI52925.1	6.828	1.731	5.652	6.109	4.835	5.488	2.614	6.044	6.926	9.017	2.94	4.574	3.561	3.822	5.554	6.795	5.848	7.024	1.241	3.398
>AEI52924.1	6.828	1.731	5.652	6.109	4.835	5.488	2.581	6.044	6.926	9.017	2.94	4.574	3.561	3.822	5.554	6.795	5.848	7.024	1.241	3.43
>AEI52923.1	6.828	1.731	5.619	6.142	4.835	5.488	2.581	6.044	6.959	9.017	2.94	4.541	3.561	3.855	5.488	6.828	5.848	7.024	1.241	3.43
>AEI52922.1	6.828	1.731	5.652	6.109	4.835	5.488	2.581	6.011	6.991	9.017	2.94	4.574	3.561	3.855	5.488	6.795	5.848	7.024	1.241	3.43
>AEI52921.1	6.828	1.731	5.652	6.109	4.835	5.488	2.581	6.109	6.959	9.017	2.908	4.574	3.594	3.855	5.521	6.762	5.848	6.959	1.241	3.43
>AEI52920.1	6.828	1.731	5.652	6.109	4.835	5.488	2.581	6.044	6.959	9.017	2.94	4.574	3.561	3.855	5.488	6.795	5.848	7.024	1.241	3.43
>AEI52919.1	6.861	1.731	5.652	6.109	4.835	5.488	2.614	6.076	6.959	9.017	2.94	4.541	3.561	3.855	5.488	6.828	5.848	6.959	1.241	3.398
>AEI52918.1	6.828	1.731	5.684	6.109	4.835	5.488	2.581	6.109	6.959	9.017	2.94	4.541	3.561	3.855	5.488	6.795	5.848	6.959	1.241	3.43
>AEI52917.1	6.828	1.731	5.684	6.109	4.835	5.488	2.581	6.076	6.959	9.017	2.94	4.541	3.561	3.855	5.488	6.795	5.848	6.991	1.241	3.43
>AEI52916.1	6.828	1.731	5.684	6.109	4.802	5.488	2.581	6.109	6.959	9.017	2.94	4.541	3.561	3.855	5.488	6.795	5.848	6.959	1.241	3.463
>AEI52915.1	6.664	1.731	5.488	6.24	4.77	5.652	2.581	6.044	6.926	8.821	2.94	4.476	3.528	3.855	5.521	6.926	6.142	6.991	1.241	3.463
>AEI52914.1	6.664	1.731	5.521	6.24	4.737	5.652	2.581	6.011	6.893	8.853	2.94	4.443	3.528	3.855	5.554	6.926	6.142	7.024	1.241	3.463
>AEI52913.1	6.664	1.731	5.521	6.24	4.737	5.652	2.614	6.011	6.893	8.886	2.94	4.443	3.496	3.822	5.554	6.926	6.142	7.024	1.241	3.463
>AEI52912.1	6.37	1.764	5.39	6.403	4.704	5.619	2.614	6.109	7.024	8.886	2.875	4.443	3.528	3.986	5.39	6.991	6.24	7.024	1.241	3.398
>AEI52911.1	6.697	1.764	5.586	6.207	4.672	5.586	2.646	6.044	6.893	8.984	2.908	4.443	3.496	3.822	5.488	6.926	6.044	7.057	1.241	3.496
>AEI52910.1	6.174	1.764	5.325	6.436	4.639	5.717	2.679	6.403	7.155	8.886	2.973	4.541	3.463	4.051	5.162	7.024	6.076	6.926	1.241	3.365
>AEI52909.1	6.664	1.731	5.521	6.24	4.737	5.652	2.581	5.978	6.926	8.886	2.908	4.476	3.528	3.855	5.521	6.893	6.142	7.057	1.241	3.463
>AEI52908.1	6.762	1.731	5.619	6.109	4.802	5.586	2.581	6.142	6.893	9.017	2.908	4.508	3.561	3.822	5.586	6.828	5.946	6.893	1.241	3.463
>AEI52907.1	6.828	1.731	5.652	6.109	4.77	5.554	2.614	6.142	6.893	9.049	2.908	4.443	3.561	3.855	5.554	6.893	5.848	6.926	1.241	3.43
>AEI52906.1	6.697	1.764	5.586	6.207	4.704	5.586	2.646	6.011	6.861	8.984	2.94	4.443	3.496	3.855	5.488	6.893	6.044	7.057	1.241	3.496
>AEI52905.1	6.664	1.731	5.488	6.24	4.77	5.652	2.581	6.011	6.926	8.853	2.94	4.476	3.528	3.855	5.521	6.926	6.142	7.024	1.241	3.43
>ACV41263.1	6.795	1.731	5.652	6.109	4.737	5.554	2.614	6.142	6.893	9.082	2.908	4.508	3.561	3.888	5.521	6.828	5.88	6.926	1.241	3.43
>ACV41262.1	6.762	1.731	5.684	6.109	4.835	5.488	2.614	6.044	6.959	9.017	2.94	4.541	3.561	3.855	5.488	6.828	5.88	7.024	1.241	3.398
>ACV41261.1	6.828	1.731	5.684	6.109	4.835	5.488	2.581	6.076	6.959	9.017	2.94	4.541	3.561	3.855	5.488	6.795	5.848	6.991	1.241	3.43
>AFS60382.1	6.664	1.764	5.554	6.24	4.704	5.619	2.614	5.978	6.991	8.984	2.94	4.443	3.528	3.79	5.456	6.861	6.109	7.024	1.241	3.496
>AFS60381.1	6.403	1.764	5.325	6.436	4.672	5.652	2.679	6.076	6.991	8.853	2.908	4.41	3.528	3.953	5.423	7.024	6.207	7.057	1.241	3.398
>AFS60380.1	6.664	1.764	5.554	6.207	4.704	5.619	2.679	6.044	6.926	8.951	2.94	4.476	3.528	3.855	5.39	6.861	6.109	6.991	1.241	3.496
>AFS60379.1	6.664	1.731	5.586	6.174	4.802	5.521	2.581	6.142	6.991	9.115	2.973	4.476	3.561	3.855	5.488	6.861	5.88	6.959	1.241	3.398
>AET36866.1	6.468	1.764	5.325	6.468	4.704	5.619	2.646	6.142	6.959	8.886	2.842	4.443	3.496	3.986	5.39	7.024	6.174	7.024	1.241	3.398
>AET36865.1	6.403	1.764	5.358	6.501	4.704	5.586	2.614	6.142	6.926	8.886	2.908	4.508	3.496	3.953	5.456	7.024	6.076	7.057	1.241	3.398
>AET36864.1	6.338	1.829	5.358	6.436	4.672	5.652	2.614	6.076	6.991	8.853	2.94	4.443	3.496	4.018	5.423	7.024	6.174	7.089	1.241	3.332
>AEK77581.1	6.534	1.764	5.358	6.403	4.672	5.586	2.679	6.044	7.024	9.017	2.908	4.508	3.463	3.986	5.292	7.024	6.044	6.991	1.241	3.463
>AEK77580.1	6.73	1.731	5.521	6.272	4.704	5.586	2.646	6.076	6.926	8.919	2.973	4.476	3.528	3.888	5.423	6.893	5.978	7.024	1.241	3.463
>AEO96824.1	6.667	1.765	5.556	6.209	4.706	5.588	2.647	6.046	6.993	8.987	2.908	4.444	3.529	3.856	5.425	6.863	6.046	7.026	1.242	3.497
>AEK69533.1	6.702	1.798	5.557	6.146	4.74	5.557	2.681	5.884	6.898	8.957	3.008	4.315	3.596	3.89	5.492	6.865	6.08	7.028	1.242	3.563
>AEE81295.1	6.436	1.764	5.358	6.436	4.737	5.586	2.646	6.174	6.991	8.821	2.908	4.41	3.528	3.986	5.456	7.024	6.174	6.959	1.241	3.365
>ADO14471.1	6.861	1.699	5.652	6.142	4.835	5.488	2.548	6.142	6.861	9.017	2.908	4.541	3.594	3.92	5.554	6.861	5.815	6.893	1.241	3.43
>ADO14470.1	6.795	1.731	5.652	6.109	4.77	5.554	2.614	6.109	6.893	9.049	2.94	4.476	3.561	3.855	5.554	6.861	5.88	6.926	1.241	3.43
>ACS91352.1	6.501	1.764	5.488	6.37	4.77	5.619	2.614	6.24	6.926	8.723	2.94	4.312	3.528	3.92	5.521	7.089	6.109	6.926	1.241	3.398
>BAJ79037.1	6.468	1.764	5.521	6.338	4.737	5.586	2.646	6.24	6.926	8.886	2.908	4.443	3.626	3.822	5.488	6.959	6.044	6.959	1.241	3.398
>BAJ79036.1	6.436	1.764	5.358	6.436	4.737	5.652	2.614	6.109	6.991	8.886	2.908	4.443	3.528	3.986	5.423	6.959	6.207	6.959	1.241	3.365
>ABW37175.1	6.599	1.699	5.358	6.207	4.672	5.717	2.614	6.174	6.959	8.951	2.875	4.574	3.43	3.953	5.423	6.991	6.109	7.057	1.274	3.365
>ADP24584.1	6.762	1.699	5.586	6.076	4.672	5.782	2.614	6.044	6.861	9.082	2.94	4.443	3.594	3.822	5.619	6.926	5.913	6.926	1.241	3.398
>ADP24583.1	6.305	1.797	5.423	6.37	4.672	5.652	2.646	6.076	6.991	9.017	2.875	4.41	3.496	3.92	5.423	6.959	6.174	7.089	1.241	3.463
>ADP24582.1	6.436	1.764	5.456	6.37	4.802	5.619	2.614	6.24	6.861	8.723	2.973	4.345	3.528	3.92	5.586	7.057	6.109	6.959	1.241	3.398
>ADN28071.1	6.699	1.732	5.49	6.34	4.771	5.588	2.549	5.948	6.863	8.922	2.974	4.444	3.562	4.02	5.425	6.797	6.078	7.092	1.242	3.464
>ADN28070.1	6.407	1.765	5.361	6.44	4.642	5.655	2.681	6.178	7.061	8.957	2.909	4.413	3.531	3.956	5.329	6.865	6.113	7.061	1.242	3.432
>AAU95466.1	6.697	1.731	5.521	6.24	4.737	5.652	2.581	6.011	6.861	8.853	2.973	4.443	3.496	3.888	5.554	6.959	6.142	6.959	1.241	3.463
>AAU95465.1	6.664	1.731	5.521	6.24	4.737	5.684	2.581	5.978	6.926	8.853	2.94	4.476	3.528	3.855	5.521	6.893	6.142	7.024	1.241	3.463
>AAB59762.1	6.501	1.764	5.358	6.436	4.639	5.619	2.614	6.142	7.024	8.821	2.908	4.443	3.528	3.986	5.423	7.057	6.142	6.959	1.241	3.398
>ABK13681.1	6.664	1.731	5.521	6.24	4.737	5.652	2.581	6.044	6.926	8.853	2.94	4.443	3.528	3.855	5.521	6.926	6.142	6.991	1.241	3.463
>ABK13680.1	6.403	1.764	5.358	6.403	4.672	5.619	2.646	6.076	7.024	8.886	2.908	4.41	3.496	3.986	5.423	7.024	6.207	7.057	1.241	3.398
>ABK13679.1	6.795	1.731	5.652	6.109	4.77	5.586	2.614	6.142	6.893	9.049	2.908	4.476	3.561	3.855	5.554	6.828	5.88	6.926	1.241	3.43
>AAW79561.1	6.632	1.731	5.521	6.24	4.77	5.652	2.548	6.011	6.959	8.853	2.94	4.443	3.528	3.855	5.488	6.926	6.174	6.991	1.241	3.496
>AAW79560.1	6.24	1.764	5.325	6.436	4.672	5.652	2.679	6.37	7.122	8.919	3.038	4.41	3.463	4.116	5.26	6.991	6.011	6.959	1.241	3.332
>AAW79559.1	6.24	1.764	5.358	6.403	4.639	5.684	2.712	6.436	7.187	8.853	3.006	4.443	3.463	4.084	5.162	6.991	6.109	6.861	1.241	3.365
>AAW79558.1	6.403	1.764	5.358	6.436	4.704	5.619	2.614	6.076	7.024	8.919	2.908	4.41	3.496	3.986	5.39	7.057	6.174	7.024	1.241	3.398
>AAN87844.1	6.207	1.764	5.325	6.403	4.737	5.684	2.712	6.305	7.187	8.853	3.006	4.443	3.496	4.084	5.227	6.991	5.978	6.991	1.241	3.365
>AAN87843.1	6.272	1.764	5.358	6.468	4.704	5.619	2.679	6.338	7.024	8.821	3.038	4.41	3.463	4.149	5.325	7.024	5.946	7.024	1.241	3.332
>BAI48901.1	6.501	1.764	5.456	6.338	4.737	5.586	2.646	6.109	6.926	8.886	2.94	4.443	3.561	3.855	5.488	6.991	6.076	6.991	1.241	3.463
>BAI48900.1	6.436	1.797	5.488	6.338	4.672	5.619	2.679	6.142	7.024	8.951	2.908	4.378	3.561	3.888	5.39	6.959	6.076	7.024	1.241	3.43
>BAI48899.1	6.468	1.797	5.423	6.338	4.704	5.586	2.679	6.109	7.024	8.919	2.908	4.476	3.561	3.888	5.358	6.926	6.174	7.024	1.241	3.398
>ACI45387.1	6.471	1.797	5.686	6.046	4.771	5.588	2.712	6.046	7.32	9.02	2.68	4.444	3.627	3.856	5.261	6.863	5.948	7.288	1.242	3.333
>ABA28321.1	6.24	1.764	5.325	6.403	4.639	5.684	2.679	6.403	7.089	8.821	2.908	4.541	3.463	4.084	5.26	7.057	6.142	6.893	1.241	3.365
>ABA28320.1	6.664	1.731	5.521	6.24	4.77	5.652	2.548	6.011	6.893	8.853	2.94	4.443	3.528	3.855	5.554	6.926	6.142	6.991	1.241	3.496
>ABA28319.1	6.664	1.731	5.521	6.24	4.77	5.652	2.581	6.011	6.926	8.853	2.94	4.443	3.528	3.855	5.521	6.926	6.142	6.991	1.241	3.463
>AAY25497.1	6.697	1.764	5.586	6.207	4.704	5.586	2.679	6.011	6.893	8.984	2.94	4.443	3.496	3.822	5.456	6.893	6.044	7.057	1.241	3.496
>AAM81207.1	6.725	1.763	5.55	6.138	4.734	5.485	2.71	6.04	6.889	8.978	3.036	4.538	3.754	3.885	5.452	6.921	5.844	6.954	1.208	3.395
>AAL95713.1	6.601	1.83	5.752	6.209	4.641	5.425	2.582	5.948	6.863	9.02	2.941	4.281	3.627	3.922	5.621	7.092	5.784	7.124	1.242	3.497
>AAO83661.2	6.632	1.895	5.586	6.109	4.639	5.554	2.679	6.044	6.959	9.18	3.038	4.312	3.626	3.92	5.358	6.991	5.913	6.926	1.241	3.398
>AAB50573.1	6.784	1.72	5.648	6.167	4.901	5.518	2.532	6.069	6.946	9.023	2.954	4.479	3.603	3.927	5.453	6.946	5.842	6.816	1.233	3.44
>ACC93876.1	6.704	1.799	5.723	6.181	4.676	5.526	2.747	6.017	7.063	9.058	2.91	4.545	3.532	3.761	5.363	6.933	5.723	7.096	1.243	3.401
>BAG12027.1	6.207	1.764	5.39	6.436	4.639	5.619	2.646	6.37	7.155	8.853	3.038	4.41	3.496	4.116	5.26	7.024	6.011	6.959	1.241	3.365
>BAG12026.1	6.207	1.764	5.358	6.436	4.672	5.652	2.646	6.37	7.155	8.853	3.038	4.41	3.496	4.116	5.26	7.024	6.011	6.926	1.241	3.365
>BAG12025.1	6.24	1.764	5.325	6.468	4.672	5.684	2.679	6.403	7.122	8.886	3.071	4.443	3.496	4.149	5.162	6.959	5.978	6.926	1.241	3.332
>BAG12024.1	6.174	1.764	5.358	6.436	4.639	5.652	2.646	6.37	7.155	8.853	3.038	4.41	3.496	4.116	5.26	7.024	6.044	6.959	1.241	3.365
>BAG12023.1	6.272	1.731	5.325	6.436	4.672	5.684	2.646	6.37	7.122	8.886	3.038	4.443	3.496	4.149	5.227	6.959	5.978	6.926	1.241	3.398
>BAA00342.1	6.725	1.763	5.55	6.138	4.734	5.485	2.71	6.04	6.889	8.913	3.036	4.538	3.787	3.885	5.452	6.921	5.844	6.987	1.208	3.395
>ABQ53158.1	6.762	1.731	5.75	6.076	4.737	5.521	2.516	6.207	6.861	9.147	2.908	4.378	3.561	3.822	5.586	6.959	5.978	6.762	1.241	3.496
>CAK32524.1	6.24	1.764	5.325	6.403	4.639	5.717	2.744	6.37	7.285	8.853	3.006	4.443	3.43	4.084	5.129	7.089	6.044	6.893	1.241	3.3
>CAJ34850.1	6.73	1.764	5.619	6.142	4.704	5.652	2.581	6.174	7.057	8.951	2.875	4.476	3.594	3.79	5.423	6.828	5.913	7.024	1.241	3.463
>CAI65402.1	6.697	1.797	5.554	6.272	4.704	5.684	2.646	6.011	7.024	8.951	2.908	4.41	3.528	3.757	5.423	6.762	6.011	7.057	1.274	3.528
>CAI65401.1	6.632	1.764	5.554	6.207	4.704	5.652	2.646	6.142	6.991	8.951	2.908	4.41	3.659	3.822	5.325	6.926	6.076	6.861	1.274	3.496
>CAI65400.1	6.63	1.862	5.65	6.14	4.768	5.552	2.58	5.976	6.956	9.014	2.972	4.507	3.527	3.952	5.552	6.826	5.813	7.152	1.208	3.364
>CAI65399.1	6.368	1.829	5.356	6.466	4.768	5.617	2.645	6.042	6.924	8.883	2.874	4.474	3.56	4.017	5.389	6.924	6.205	7.054	1.241	3.364
>CAI65398.1	6.207	1.797	5.325	6.468	4.672	5.652	2.646	6.37	7.122	8.821	3.006	4.345	3.463	4.116	5.26	7.057	6.076	7.024	1.241	3.332
>CAI65397.1	6.436	1.764	5.358	6.436	4.672	5.652	2.581	6.109	6.991	8.886	2.875	4.378	3.528	3.986	5.521	7.024	6.174	6.991	1.241	3.398
>CAI65396.1	6.338	1.797	5.39	6.37	4.672	5.684	2.646	6.044	6.959	8.886	2.908	4.41	3.561	3.986	5.358	7.057	6.207	7.089	1.241	3.398
>CAI65395.1	6.37	1.764	5.423	6.403	4.672	5.586	2.646	6.142	6.991	9.017	2.875	4.378	3.496	3.92	5.325	7.024	6.109	7.122	1.241	3.496
>CAI65394.1	6.37	1.797	5.39	6.403	4.672	5.619	2.646	6.109	7.057	8.984	2.875	4.41	3.561	3.953	5.325	6.926	6.109	7.089	1.241	3.463
>CAI64043.1	6.664	1.764	5.619	6.24	4.737	5.554	2.744	6.076	6.861	8.951	2.875	4.345	3.463	3.822	5.521	6.926	6.011	7.122	1.241	3.463
>CAI64042.1	6.436	1.797	5.456	6.338	4.672	5.586	2.679	6.011	6.991	8.984	2.908	4.378	3.528	3.888	5.423	6.959	6.142	7.089	1.241	3.496
>CAI64041.1	6.338	1.797	5.423	6.37	4.672	5.652	2.646	6.011	7.057	9.017	2.875	4.41	3.528	3.92	5.358	6.926	6.174	7.122	1.241	3.463
>ABK20268.1	6.37	1.764	5.358	6.436	4.704	5.619	2.614	6.142	6.991	8.886	2.908	4.443	3.528	3.986	5.423	6.959	6.207	7.024	1.241	3.398
>ABC70481.1	6.436	1.96	5.619	5.978	4.77	5.684	2.744	6.142	6.959	8.821	2.94	4.476	3.79	3.953	5.26	7.122	5.782	6.828	1.274	3.463
>CAA66472.1	6.207	1.764	5.325	6.403	4.672	5.652	2.679	6.436	7.253	8.788	3.006	4.508	3.463	4.084	5.096	7.089	6.076	6.893	1.241	3.365
>CAD28623.2	6.468	1.862	5.684	6.24	4.737	5.423	2.744	5.88	6.926	8.951	2.94	4.443	3.528	3.888	5.554	7.122	5.848	7.155	1.241	3.365
>CAD28624.1	6.599	1.797	5.684	6.207	4.672	5.456	2.712	6.272	7.155	8.951	2.94	4.41	3.561	3.855	5.292	6.926	5.815	6.991	1.241	3.463
>CAE51230.1	6.468	1.764	5.488	6.338	4.704	5.652	2.614	6.076	6.991	8.886	2.908	4.345	3.528	3.986	5.456	7.024	6.109	7.024	1.241	3.398
>CAE51193.1	6.142	1.731	5.358	6.501	4.672	5.684	2.679	6.272	7.089	8.853	3.038	4.41	3.528	4.116	5.227	6.991	6.109	6.991	1.241	3.365
>CAE51192.1	6.24	1.764	5.39	6.305	4.672	5.75	2.679	6.468	7.253	8.821	2.973	4.541	3.43	4.084	5.031	7.057	6.109	6.828	1.241	3.365
>CAE51191.1	6.762	1.699	5.619	6.076	4.639	5.782	2.614	5.978	6.861	9.082	2.973	4.378	3.594	3.822	5.619	6.991	5.913	6.959	1.241	3.398
>CAE51190.1	6.828	1.797	5.652	6.076	4.802	5.586	2.646	6.044	6.893	9.049	2.875	4.508	3.561	3.79	5.652	6.861	5.782	7.024	1.209	3.365
>CAE50910.1	6.664	1.731	5.488	6.272	4.77	5.652	2.548	6.011	6.959	8.821	2.94	4.443	3.528	3.822	5.521	6.926	6.142	7.024	1.241	3.496
>CAA30988.1	6.725	1.763	5.55	6.138	4.734	5.485	2.71	6.04	6.889	8.978	3.036	4.538	3.754	3.885	5.452	6.921	5.844	6.954	1.208	3.395
>CAA00808.1	6.669	1.798	5.557	6.146	4.74	5.557	2.713	6.08	6.865	8.957	2.975	4.609	3.759	3.89	5.394	6.996	5.786	6.996	1.144	3.367
>sp|O11436.1|POLG_RGMVD	7.907	1.458	5.768	5.833	3.532	5.865	2.528	5.833	5.93	8.555	3.24	4.051	4.213	3.694	6.157	7.032	7.226	5.898	1.167	4.115
>AKC01037.1	7.745	1.491	5.736	5.898	3.467	5.768	2.592	5.703	5.768	8.62	3.143	3.921	4.213	3.727	6.481	7.129	7.356	5.962	1.167	4.115
>NP_044727.1	7.907	1.458	5.768	5.833	3.532	5.865	2.528	5.833	5.93	8.555	3.24	4.051	4.213	3.694	6.157	7.032	7.226	5.898	1.167	4.115
>AAC25028.1	7.647	1.588	5.8	5.833	3.467	5.703	2.56	5.93	5.703	8.652	3.078	4.051	4.18	3.856	6.481	6.935	7.388	5.93	1.134	4.083
>CAA70983.1	7.907	1.458	5.768	5.833	3.532	5.865	2.528	5.833	5.93	8.555	3.24	4.051	4.213	3.694	6.157	7.032	7.226	5.898	1.167	4.115
>NP_570725.1	6.698	1.466	5.332	6.598	4.232	5.965	2.866	5.898	6.165	9.497	2.866	5.965	3.466	4.132	5.998	5.898	6.131	6.165	1.133	3.532
>CAC87085.1	6.698	1.466	5.332	6.598	4.232	5.965	2.866	5.898	6.165	9.497	2.866	5.965	3.466	4.132	5.998	5.898	6.131	6.165	1.133	3.532
>YP_331413.1	5.778	2.006	6.287	6.707	3.982	5.659	2.635	6.707	7.365	8.204	2.994	5.299	3.263	3.832	4.85	6.796	6.198	6.467	0.808	4.162
>YP_331412.1	5.822	2.117	6.233	6.704	3.969	5.704	2.705	6.616	7.351	8.145	2.97	5.263	3.205	3.852	4.94	6.822	6.233	6.41	0.794	4.146
>CAK26091.1	5.838	1.916	6.168	6.647	3.952	5.659	2.605	6.617	7.395	8.144	3.114	5.419	3.263	3.952	4.85	6.557	6.377	6.497	0.808	4.222
>CAK26090.1	5.881	2.029	6.116	6.645	3.94	5.704	2.676	6.557	7.38	8.086	3.087	5.381	3.205	3.969	4.94	6.586	6.41	6.41	0.794	4.205
>CAI23782.1	5.778	2.006	6.287	6.707	3.982	5.659	2.635	6.707	7.365	8.204	2.994	5.299	3.263	3.832	4.85	6.796	6.198	6.467	0.808	4.162
>CAI23781.1	5.822	2.117	6.233	6.704	3.969	5.704	2.705	6.616	7.351	8.145	2.97	5.263	3.205	3.852	4.94	6.822	6.233	6.41	0.794	4.146
>AJD79430.1	6.983	1.656	5.684	6.69	3.995	5.196	2.891	6.203	7.632	8.769	2.826	5.619	3.67	3.995	4.937	5.781	6.073	6.236	1.234	3.93
>AJD79429.1	6.983	1.624	5.456	6.788	3.995	5.261	2.923	6.333	7.502	8.672	2.923	5.684	3.638	3.995	5.002	5.814	6.203	5.976	1.267	3.962
>AJD79428.1	6.82	1.656	5.521	6.69	4.027	5.326	2.956	6.203	7.47	8.769	2.858	5.684	3.605	3.897	5.034	5.684	6.398	6.203	1.267	3.93
>AJD79427.1	6.838	1.693	5.503	6.74	4.005	5.405	2.898	6.513	7.066	8.759	2.833	5.471	3.647	3.94	5.275	5.796	6.382	5.992	1.27	3.973
>AJD79426.1	6.838	1.693	5.503	6.708	4.038	5.34	2.931	6.382	7.327	8.792	2.866	5.601	3.68	3.973	4.95	5.698	6.48	5.959	1.27	3.973
>AJD79425.1	6.903	1.661	5.438	6.675	4.005	5.438	2.963	6.447	7.392	8.759	2.735	5.601	3.647	3.94	4.95	5.764	6.415	6.024	1.27	3.973
>AJD79424.1	6.871	1.693	5.405	6.871	4.005	5.275	2.833	6.382	7.327	8.662	2.898	5.633	3.68	3.908	5.08	5.698	6.415	6.057	1.27	4.038
>AJD79423.1	6.968	1.628	5.438	6.838	4.005	5.243	2.931	6.447	7.261	8.694	3.061	5.666	3.647	3.973	5.112	5.698	6.219	5.861	1.27	4.038
>AJD79422.1	6.903	1.661	5.438	6.74	4.005	5.243	2.963	6.61	7.327	8.694	2.898	5.633	3.614	3.973	4.982	5.764	6.382	5.894	1.27	4.005
>AJD79421.1	6.838	1.726	5.633	6.61	3.94	5.308	3.028	6.74	7.522	8.401	3.028	5.275	3.549	4.135	4.624	6.024	6.48	5.926	1.237	3.973
>AJD79420.1	6.903	1.726	5.536	6.61	3.94	5.405	3.028	6.675	7.522	8.499	3.061	5.34	3.582	4.135	4.591	5.894	6.48	5.861	1.237	3.973
>AJD79419.1	6.838	1.758	5.731	6.675	3.94	5.275	2.963	6.61	7.489	8.369	2.996	5.34	3.582	4.201	4.722	5.894	6.415	6.024	1.237	3.94
>AJD79418.1	6.806	1.661	5.666	6.61	3.875	5.308	3.028	6.838	7.457	8.466	3.028	5.34	3.517	4.168	4.656	5.959	6.447	5.861	1.237	4.07
>AJD79417.1	6.838	1.661	5.568	6.545	4.07	5.405	2.996	6.871	7.327	8.434	3.028	5.308	3.517	4.168	4.819	6.024	6.447	5.861	1.237	3.875
>AJD79416.1	6.873	1.694	5.505	6.71	3.941	5.342	3.094	6.645	7.557	8.502	3.062	5.342	3.55	4.104	4.593	5.928	6.384	5.961	1.238	3.974
>AJD79415.1	6.838	1.758	5.666	6.643	3.908	5.308	2.996	6.578	7.457	8.531	3.028	5.275	3.484	4.266	4.624	5.926	6.545	5.992	1.237	3.94
>AJD79414.1	6.903	1.726	5.503	6.74	3.908	5.308	3.061	6.545	7.457	8.499	3.061	5.471	3.549	4.038	4.591	5.829	6.545	5.992	1.237	4.038
>NP_659391.1	6.838	1.693	5.601	6.61	3.875	5.34	3.093	6.675	7.457	8.597	3.061	5.21	3.582	4.168	4.852	5.829	6.48	5.861	1.27	3.908
>AHZ56657.1	6.74	1.726	5.601	6.675	3.94	5.308	2.963	6.643	7.489	8.499	2.996	5.275	3.549	4.168	4.656	5.926	6.545	6.057	1.237	4.005
>AAB70862.2	6.885	1.624	5.521	6.755	3.995	5.294	2.923	6.463	7.567	8.704	2.858	5.521	3.67	3.93	5.002	5.749	6.398	5.879	1.267	3.995
>CAC84438.1	6.871	1.758	5.438	6.675	3.908	5.405	2.898	6.61	7.457	8.466	3.028	5.308	3.582	4.201	4.689	5.926	6.513	5.959	1.237	4.07
>CAC84437.1	6.838	1.693	5.601	6.61	3.875	5.34	3.093	6.675	7.457	8.597	3.061	5.21	3.582	4.168	4.852	5.829	6.48	5.861	1.27	3.908
>AUB45034.1	6.069	1.697	5.155	7.276	4.959	5.971	2.61	5.024	7.602	8.809	3.197	4.568	3.491	4.339	4.992	6.656	5.677	7.08	1.403	3.426
>sp|P21231.2|POLG_SBMVN	5.903	1.696	5.153	7.241	4.99	5.903	2.642	5.088	7.567	8.708	3.131	4.534	3.523	4.305	5.088	6.719	5.838	7.11	1.435	3.425
>sp|Q90069.1|POLG_SBMVG	5.969	1.631	5.186	7.175	5.088	6.067	2.577	5.121	7.436	8.741	3.098	4.501	3.425	4.273	5.121	6.817	5.806	7.078	1.468	3.425
>APP90905.1	5.936	1.696	5.251	7.078	5.055	5.903	2.609	5.121	7.567	8.708	3.196	4.631	3.425	4.371	5.121	6.686	5.838	6.98	1.435	3.392
>APH81267.1	5.902	1.663	5.086	7.271	4.956	5.934	2.674	5.086	7.564	8.771	3.163	4.793	3.521	4.402	5.021	6.521	5.869	6.978	1.402	3.424
>APH81266.1	6.034	1.696	5.153	7.208	4.99	5.936	2.642	5.121	7.534	8.774	3.131	4.534	3.49	4.305	5.121	6.719	5.74	7.012	1.435	3.425
>APH81265.1	5.969	1.696	5.153	7.208	4.99	5.936	2.674	5.121	7.567	8.806	3.131	4.501	3.457	4.338	5.055	6.686	5.806	7.045	1.435	3.425
>APH81264.1	5.653	1.749	4.966	7.37	4.934	5.934	2.498	5.247	7.683	8.588	3.31	4.372	3.404	4.466	4.997	6.808	6.059	7.183	1.374	3.404
>APH81263.1	5.871	1.811	5.122	7.339	4.809	5.903	2.436	5.091	7.808	8.807	3.217	4.279	3.404	4.403	5.028	6.683	5.903	7.245	1.374	3.467
>APH81262.1	5.809	1.78	5.059	7.245	4.809	6.027	2.53	5.122	7.714	8.682	3.248	4.341	3.435	4.466	5.059	6.746	5.965	7.183	1.374	3.404
>APH81261.1	5.653	1.811	5.028	7.339	4.903	5.934	2.467	5.091	7.745	8.62	3.31	4.372	3.467	4.403	5.059	6.652	5.965	7.339	1.374	3.467
>ANV20943.1	5.684	1.811	5.091	7.339	4.841	5.871	2.498	5.059	7.651	8.745	3.248	4.372	3.467	4.403	5.122	6.652	5.996	7.339	1.374	3.435
>BAU68559.1	5.993	1.976	5.248	6.77	4.535	5.896	2.915	6.058	7.159	8.746	3.142	4.794	3.531	4.535	5.053	6.479	5.442	6.9	1.328	3.499
>ALF99870.1	5.871	1.78	4.997	7.37	4.841	6.121	2.53	4.934	7.683	8.807	3.186	4.247	3.435	4.591	4.903	6.621	6.027	7.339	1.312	3.404
>AKN90468.1	5.999	1.663	5.152	7.271	5.054	5.869	2.576	5.282	7.63	8.608	3.032	4.532	3.521	4.434	5.054	6.554	5.902	6.978	1.435	3.456
>AKN90467.1	6.13	1.728	5.282	7.108	5.054	5.902	2.511	5.119	7.695	8.738	3.261	4.63	3.521	4.402	4.891	6.488	5.673	7.01	1.435	3.424
>AKN90466.1	6.001	1.696	5.153	7.241	4.99	5.903	2.642	5.121	7.567	8.774	3.131	4.534	3.457	4.338	5.088	6.686	5.806	7.012	1.435	3.425
>AKN90465.1	5.869	1.695	5.184	7.206	4.956	5.934	2.576	5.184	7.63	8.64	3.163	4.76	3.619	4.271	5.054	6.423	5.869	7.108	1.435	3.424
>AKN90464.1	6.001	1.696	5.153	7.208	4.99	5.936	2.642	5.121	7.567	8.774	3.131	4.501	3.457	4.338	5.088	6.719	5.806	7.012	1.435	3.425
>AKN90463.1	5.902	1.695	5.184	7.206	4.956	5.934	2.576	5.184	7.597	8.64	3.163	4.76	3.619	4.271	5.086	6.423	5.869	7.075	1.435	3.424
>AKN90462.1	5.902	1.695	5.184	7.206	4.956	5.934	2.576	5.184	7.63	8.64	3.163	4.76	3.619	4.271	5.054	6.423	5.869	7.075	1.435	3.424
>AKN90461.1	6.032	1.663	5.315	7.075	5.054	5.869	2.543	5.217	7.662	8.64	3.065	4.565	3.489	4.402	5.054	6.554	5.869	7.075	1.402	3.456
>AKN90460.1	5.967	1.695	5.217	7.108	5.054	5.999	2.674	5.152	7.532	8.771	3.097	4.695	3.489	4.336	5.119	6.488	5.706	7.075	1.402	3.424
>AKN90459.1	6.032	1.663	5.152	7.206	5.054	5.902	2.576	5.217	7.63	8.64	3.065	4.565	3.521	4.434	5.021	6.554	5.902	6.978	1.435	3.456
>AKN90458.1	5.653	1.811	5.091	7.339	4.841	5.871	2.498	5.091	7.62	8.745	3.248	4.372	3.467	4.372	5.184	6.715	5.996	7.277	1.374	3.435
>AKN90457.1	5.967	1.663	5.119	7.304	5.021	5.869	2.511	5.282	7.662	8.673	3.032	4.597	3.521	4.467	4.956	6.521	5.967	6.978	1.435	3.456
>AKN90456.1	5.778	1.811	5.122	7.245	4.809	6.027	2.467	5.059	7.87	8.807	3.248	4.341	3.435	4.372	4.997	6.558	5.996	7.245	1.374	3.435
>AKN90455.1	5.871	1.811	5.122	7.308	4.841	5.996	2.467	5.028	7.776	8.838	3.248	4.341	3.404	4.403	4.966	6.621	5.934	7.214	1.374	3.435
>AKN90454.1	5.636	1.816	5.135	7.295	4.947	5.886	2.505	5.135	7.858	8.641	3.225	4.227	3.475	4.415	5.103	6.7	6.011	7.201	1.378	3.413
>AKN90453.1	5.636	1.816	5.135	7.295	4.947	5.886	2.505	5.135	7.858	8.641	3.225	4.227	3.475	4.415	5.135	6.669	6.011	7.201	1.378	3.413
>AKN90452.1	5.636	1.816	5.135	7.295	4.947	5.855	2.505	5.166	7.858	8.641	3.225	4.227	3.475	4.415	5.166	6.669	5.98	7.201	1.378	3.413
>AKN90451.1	5.778	1.811	5.059	7.339	4.872	5.934	2.467	5.091	7.714	8.62	3.279	4.372	3.435	4.403	5.028	6.652	5.996	7.308	1.374	3.467
>AKI29294.1	5.847	1.656	5.171	7.232	5.035	6.083	2.535	5.103	7.536	8.888	3.008	4.833	3.548	4.326	5.035	6.353	5.779	7.063	1.453	3.515
>ACN59942.1	5.967	1.695	5.152	7.173	4.989	5.967	2.543	5.119	7.532	8.803	3.13	4.76	3.521	4.467	5.086	6.488	5.771	7.01	1.435	3.391
>AHL58669.1	6.151	1.707	5.153	6.892	4.831	5.829	2.77	5.765	7.472	8.696	3.06	4.638	3.543	4.509	5.314	6.377	5.797	6.731	1.481	3.285
>AIZ09253.1	5.969	1.631	5.186	7.208	4.827	5.871	2.577	5.121	7.567	8.741	3.164	4.599	3.425	4.371	5.121	6.817	5.871	7.012	1.435	3.49
>AGT42199.1	6.001	1.729	5.153	7.208	4.99	5.936	2.642	5.153	7.599	8.774	3.098	4.566	3.457	4.338	5.023	6.686	5.74	7.045	1.435	3.425
>AGP03226.1	6.001	1.696	5.121	7.241	5.023	6.001	2.674	5.121	7.567	8.806	3.131	4.566	3.457	4.305	5.055	6.719	5.708	7.012	1.435	3.359
>AGP03225.1	6.001	1.729	5.153	7.208	4.99	5.936	2.642	5.088	7.567	8.774	3.131	4.534	3.425	4.338	5.055	6.751	5.773	7.045	1.435	3.425
>AGP03224.1	6.001	1.729	5.153	7.208	4.99	5.936	2.642	5.153	7.599	8.774	3.098	4.534	3.457	4.338	5.023	6.719	5.74	7.045	1.435	3.425
>AGP03223.1	5.967	1.663	5.347	7.075	5.054	5.967	2.576	5.184	7.63	8.673	3.032	4.5	3.521	4.369	5.119	6.521	5.869	7.108	1.402	3.424
>AGR55589.1	6.058	1.895	5.157	7.021	4.908	5.996	2.454	5.25	7.331	8.636	3.262	4.505	3.417	4.691	5.343	6.213	5.902	7.114	1.336	3.51
>AGR55588.1	5.999	1.695	5.119	7.173	4.989	5.967	2.608	5.119	7.564	8.803	3.097	4.663	3.521	4.434	5.086	6.554	5.739	7.075	1.402	3.391
>AEW48078.1	6.065	1.663	5.119	7.173	5.021	5.836	2.576	5.152	7.597	8.64	3.065	4.63	3.521	4.402	5.152	6.586	5.869	7.043	1.435	3.456
>AEW48077.1	5.936	1.696	5.251	7.143	4.925	5.871	2.674	5.121	7.567	8.806	3.164	4.501	3.425	4.305	5.153	6.784	5.675	7.11	1.435	3.457
>NP_072165.1	5.903	1.696	5.153	7.241	4.99	5.903	2.642	5.088	7.567	8.708	3.131	4.534	3.523	4.305	5.088	6.719	5.838	7.11	1.435	3.425
>ACY02910.1	6.032	1.695	5.086	7.173	5.054	5.869	2.576	5.119	7.695	8.64	3.065	4.565	3.521	4.434	4.956	6.619	5.869	7.141	1.435	3.456
>ADM88799.1	6.001	1.696	5.088	7.241	4.99	5.936	2.642	5.055	7.534	8.806	3.164	4.599	3.49	4.305	5.153	6.588	5.806	7.045	1.435	3.425
>ADM88798.1	6.001	1.696	5.088	7.241	4.99	5.936	2.674	5.055	7.632	8.774	3.164	4.566	3.523	4.273	5.055	6.654	5.806	7.045	1.435	3.392
>AEP04405.1	6.001	1.696	5.088	7.241	5.023	5.936	2.642	5.023	7.534	8.774	3.164	4.631	3.457	4.305	5.121	6.588	5.838	7.078	1.435	3.425
>AEP69135.1	6.097	1.695	5.217	7.043	4.923	5.902	2.674	5.282	7.564	8.869	3.065	4.663	3.554	4.369	5.152	6.554	5.543	7.01	1.435	3.391
>AEP69134.1	5.999	1.695	5.184	7.141	4.891	6.032	2.576	5.249	7.532	8.803	3.097	4.63	3.554	4.402	5.119	6.521	5.739	7.01	1.435	3.391
>AEP69133.1	5.967	1.663	5.054	7.304	4.923	5.934	2.511	5.282	7.63	8.673	3.032	4.532	3.587	4.467	4.989	6.619	5.967	6.978	1.402	3.489
>ADK60774.1	5.746	1.811	5.059	7.402	4.841	5.871	2.498	5.059	7.651	8.745	3.248	4.403	3.467	4.403	5.091	6.621	6.027	7.245	1.374	3.435
>ADK60773.1	5.967	1.663	5.086	7.336	5.021	5.902	2.511	5.282	7.63	8.673	3.032	4.597	3.521	4.467	4.956	6.521	5.967	6.978	1.435	3.456
>ADU15817.1	5.809	1.811	5.028	7.37	4.872	5.996	2.498	5.059	7.714	8.651	3.279	4.341	3.498	4.403	4.997	6.683	5.934	7.245	1.374	3.435
>AAB22819.2	5.969	1.631	5.186	7.175	5.088	6.067	2.577	5.121	7.436	8.741	3.098	4.501	3.425	4.273	5.121	6.817	5.806	7.078	1.468	3.425
>AAF67344.1	5.806	1.663	5.055	7.273	5.023	5.936	2.642	5.153	7.534	8.741	3.066	4.762	3.359	4.403	4.925	6.784	5.806	7.208	1.435	3.425
>ACU98967.1	5.869	1.695	4.989	7.173	4.989	5.967	2.674	5.152	7.434	8.738	3.13	4.858	3.358	4.434	5.021	6.684	5.869	7.173	1.402	3.391
>ACU98966.1	5.902	1.695	5.021	7.271	5.054	5.967	2.641	5.086	7.564	8.771	3.13	4.695	3.521	4.402	5.021	6.488	5.804	7.108	1.435	3.424
>ACU98965.1	5.869	1.761	5.119	7.206	4.989	5.967	2.771	5.086	7.499	8.836	3.13	4.76	3.489	4.467	4.923	6.456	5.804	7.108	1.369	3.391
>ACU98964.1	6.001	1.663	5.121	7.273	5.023	5.969	2.609	5.121	7.567	8.774	3.131	4.534	3.49	4.305	5.055	6.686	5.806	7.012	1.435	3.425
>ACU98963.1	5.804	1.695	5.249	7.075	4.956	5.934	2.674	5.184	7.662	8.771	3.163	4.63	3.489	4.304	4.956	6.814	5.836	7.01	1.435	3.358
>ACU98962.1	5.836	1.663	5.217	7.141	4.989	5.804	2.641	5.249	7.727	8.738	3.097	4.63	3.521	4.239	4.989	6.847	5.739	7.075	1.467	3.391
>ACU98961.1	6.001	1.663	5.121	7.273	5.055	5.936	2.577	5.055	7.502	8.839	3.066	4.534	3.49	4.305	5.219	6.686	5.806	7.012	1.435	3.425
>ACU98960.1	6.001	1.663	5.121	7.273	5.055	5.903	2.642	5.055	7.599	8.806	3.066	4.468	3.49	4.305	5.088	6.686	5.838	7.012	1.435	3.49
>ACU98959.1	5.969	1.696	5.121	7.273	5.023	5.936	2.642	5.023	7.567	8.806	3.131	4.501	3.49	4.305	5.088	6.719	5.838	7.012	1.435	3.425
>ACU98958.1	5.969	1.696	5.088	7.273	5.055	5.969	2.674	5.055	7.599	8.741	3.196	4.501	3.49	4.338	5.055	6.588	5.806	7.11	1.402	3.392
>ACU98957.1	6.034	1.663	5.121	7.273	5.055	5.936	2.674	5.023	7.567	8.806	3.098	4.501	3.49	4.305	5.023	6.751	5.838	6.98	1.435	3.425
>ACU98956.1	5.871	1.663	5.088	7.273	4.99	5.969	2.674	5.023	7.534	8.839	3.131	4.664	3.523	4.403	5.088	6.523	5.838	7.078	1.402	3.425
>ACU98955.1	5.903	1.663	5.055	7.339	5.055	5.936	2.674	5.055	7.436	8.806	3.196	4.599	3.457	4.436	5.121	6.588	5.806	7.045	1.402	3.425
>ACU98954.1	5.836	1.695	5.086	7.271	4.989	5.902	2.674	5.021	7.532	8.803	3.13	4.728	3.489	4.369	5.021	6.586	5.836	7.173	1.435	3.424
>ACU98953.1	6.001	1.663	5.121	7.306	4.99	5.969	2.642	5.088	7.534	8.806	3.098	4.534	3.49	4.305	5.088	6.686	5.806	7.012	1.435	3.425
>ACU98952.1	6.034	1.663	5.121	7.273	5.088	5.969	2.609	5.121	7.599	8.741	3.131	4.566	3.49	4.305	4.99	6.686	5.74	6.98	1.468	3.425
>ACU98951.1	6.001	1.663	5.121	7.273	5.055	5.936	2.642	5.055	7.567	8.806	3.098	4.468	3.49	4.305	5.121	6.719	5.806	7.012	1.435	3.425
>ACU98950.1	5.902	1.63	5.054	7.238	4.989	5.902	2.674	5.119	7.597	8.771	3.097	4.76	3.554	4.369	4.989	6.619	5.836	7.075	1.402	3.424
>ACU98949.1	5.771	1.63	5.119	7.271	5.021	5.902	2.608	5.152	7.499	8.836	3.13	4.76	3.521	4.402	5.086	6.488	5.869	7.075	1.402	3.456
>ACU98948.1	6.065	1.663	5.119	7.173	5.021	5.967	2.674	5.152	7.63	8.706	3.163	4.63	3.456	4.304	5.054	6.651	5.706	6.978	1.435	3.456
>ACU98947.1	5.871	1.663	5.121	7.208	4.958	5.969	2.674	5.088	7.469	8.871	3.066	4.631	3.49	4.371	5.186	6.654	5.871	6.98	1.435	3.425
>ACU98946.1	5.869	1.695	5.152	7.238	4.989	5.934	2.608	5.119	7.499	8.803	3.163	4.695	3.521	4.402	5.119	6.521	5.771	7.075	1.402	3.424
>ACU98945.1	5.869	1.663	5.054	7.271	4.923	5.934	2.674	4.989	7.564	8.901	3.097	4.728	3.521	4.402	5.021	6.586	5.902	7.075	1.402	3.424
>ACU98944.1	6.034	1.663	5.088	7.306	4.958	5.936	2.609	5.121	7.534	8.839	3.098	4.501	3.49	4.305	5.121	6.719	5.806	6.98	1.435	3.457
>ACU98943.1	5.934	1.63	5.086	7.271	5.021	5.934	2.674	5.086	7.499	8.771	3.13	4.793	3.521	4.369	5.021	6.554	5.836	7.043	1.402	3.424
>ACU98942.1	5.999	1.695	5.086	7.271	4.989	5.967	2.674	5.217	7.401	8.869	3.228	4.663	3.489	4.434	5.184	6.586	5.641	6.847	1.402	3.358
>ACU98941.1	6.065	1.695	5.054	7.206	4.956	5.902	2.608	5.315	7.63	8.803	3.13	4.63	3.489	4.336	5.119	6.619	5.804	6.847	1.402	3.391
>ACU98940.1	6.001	1.663	5.153	7.241	5.023	5.936	2.577	5.088	7.534	8.741	3.131	4.468	3.523	4.305	5.153	6.751	5.773	7.045	1.435	3.457
>ACU98939.1	5.836	1.695	5.086	7.206	5.021	5.967	2.674	5.054	7.597	8.836	3.195	4.728	3.521	4.467	5.021	6.456	5.739	7.108	1.402	3.391
>AAQ63412.1	6.032	1.695	5.119	7.238	4.989	5.967	2.608	5.119	7.532	8.803	3.097	4.76	3.521	4.336	5.054	6.521	5.673	7.043	1.435	3.456
>AAQ63411.1	6.032	1.695	5.119	7.206	5.021	6.032	2.543	5.184	7.401	8.771	3.13	4.793	3.554	4.402	5.152	6.488	5.673	6.945	1.435	3.424
>ACT78559.1	6.067	1.631	5.121	7.273	5.088	5.969	2.642	5.023	7.534	8.643	3.098	4.631	3.49	4.338	5.153	6.621	5.74	7.078	1.435	3.425
>AAO32625.1	5.836	1.663	4.989	7.271	5.021	5.934	2.706	5.152	7.467	8.771	3.13	4.826	3.358	4.434	4.989	6.651	5.869	7.108	1.402	3.424
>AAP45048.1	5.804	1.663	4.989	7.304	5.021	5.934	2.706	5.152	7.401	8.771	3.163	4.826	3.358	4.402	5.054	6.651	5.869	7.108	1.402	3.424
>ACO70957.1	5.967	1.695	5.152	7.173	4.989	5.967	2.543	5.119	7.532	8.803	3.13	4.76	3.521	4.467	5.086	6.488	5.771	7.01	1.435	3.391
>ACO70956.1	6.032	1.695	5.119	7.206	5.021	5.967	2.576	5.119	7.564	8.771	3.13	4.793	3.489	4.369	5.021	6.488	5.706	7.043	1.435	3.456
>ACH96432.1	6.001	1.696	5.121	7.241	4.99	5.936	2.674	5.055	7.599	8.774	3.164	4.501	3.49	4.273	5.088	6.751	5.773	7.045	1.435	3.392
>ACH96431.1	6.001	1.696	5.088	7.241	4.99	5.936	2.642	5.055	7.567	8.806	3.164	4.599	3.49	4.305	5.088	6.621	5.806	7.045	1.435	3.425
>CAF32240.1	6.441	1.61	4.928	7.021	4.928	6.087	2.576	5.668	6.957	8.599	3.092	4.734	3.414	4.638	5.604	6.506	5.733	6.763	1.481	3.221
>CAC86162.1	6.032	1.695	5.217	7.141	5.021	5.934	2.674	5.282	7.532	8.738	3.097	4.597	3.554	4.336	5.119	6.586	5.51	7.043	1.435	3.456
>CAC84443.1	6.032	1.695	5.021	7.238	5.054	6.032	2.706	5.184	7.564	8.706	3.163	4.663	3.521	4.369	5.021	6.521	5.706	6.945	1.435	3.424
>CAD45439.2	6.248	1.707	5.056	6.989	4.895	5.797	2.834	5.604	7.472	8.824	3.188	4.573	3.285	4.444	5.411	6.473	5.829	6.731	1.481	3.156
>CAF03595.1	5.838	1.663	4.892	7.175	5.186	6.295	2.74	4.795	7.599	8.611	3.262	4.599	3.62	4.436	5.153	6.686	5.577	7.078	1.435	3.359
>BAC55872.1	5.934	1.663	5.086	7.271	4.891	5.934	2.706	5.086	7.564	8.803	3.097	4.695	3.489	4.402	5.054	6.586	5.836	7.043	1.402	3.456
>BAC55871.1	5.869	1.663	5.086	7.238	4.923	5.967	2.674	5.086	7.564	8.803	3.097	4.728	3.489	4.402	5.054	6.554	5.869	7.075	1.402	3.456
>BAA00398.2	5.903	1.696	5.153	7.241	4.99	5.903	2.642	5.088	7.567	8.708	3.131	4.534	3.523	4.305	5.088	6.719	5.838	7.11	1.435	3.425
>AGE32058.1	6.432	1.6	5.387	5.909	3.918	6.497	2.775	6.334	6.954	8.684	3.036	5.615	4.016	4.244	4.636	5.975	6.399	6.432	1.241	3.918
>AGE32057.1	6.595	1.6	5.354	6.007	3.95	6.497	2.808	6.334	6.823	8.684	3.102	5.615	4.048	4.212	4.669	5.877	6.301	6.334	1.241	3.95
>AGE32056.1	6.595	1.6	5.322	6.007	3.918	6.497	2.742	6.399	6.856	8.684	3.069	5.681	4.016	4.212	4.734	5.942	6.203	6.366	1.208	3.95
>AGE32055.1	6.497	1.665	5.028	6.366	3.95	6.464	2.938	6.334	7.019	8.684	2.808	5.517	3.885	4.212	4.603	6.04	6.53	6.301	1.241	3.918
>AGE32054.1	6.562	1.698	5.126	6.366	3.95	6.464	2.873	6.464	6.954	8.652	2.775	5.42	3.918	4.212	4.538	6.072	6.53	6.203	1.241	3.983
>AGE32053.1	6.627	1.6	5.354	6.007	3.918	6.497	2.742	6.301	6.856	8.75	3.102	5.615	3.983	4.212	4.669	5.942	6.236	6.399	1.241	3.95
>AGE32052.1	6.595	1.6	5.354	6.007	3.95	6.497	2.775	6.301	6.856	8.684	3.102	5.648	4.016	4.212	4.669	5.909	6.268	6.366	1.241	3.95
>AGE32051.1	6.595	1.6	5.354	6.007	3.918	6.497	2.775	6.301	6.856	8.684	3.102	5.648	4.016	4.212	4.669	5.909	6.301	6.366	1.241	3.95
>AGE32050.1	6.464	1.665	5.126	6.236	3.983	6.595	2.84	6.366	6.921	8.684	2.971	5.55	3.95	4.179	4.636	5.942	6.497	6.203	1.241	3.95
>AGE32049.1	6.497	1.698	5.093	6.268	4.048	6.53	2.906	6.432	7.085	8.586	2.775	5.42	3.918	4.212	4.505	6.007	6.464	6.366	1.241	3.95
>AGE32048.1	6.464	1.665	5.028	6.301	3.983	6.432	2.938	6.268	7.052	8.619	2.808	5.42	3.885	4.212	4.636	6.236	6.53	6.366	1.241	3.918
>AGE32047.1	6.432	1.698	4.995	6.334	3.983	6.497	2.873	6.301	7.019	8.652	2.742	5.55	3.918	4.212	4.571	6.072	6.562	6.432	1.241	3.918
>AGE32046.1	6.497	1.698	5.126	6.334	3.983	6.497	2.873	6.497	7.019	8.619	2.775	5.42	3.918	4.179	4.603	6.007	6.497	6.268	1.241	3.95
>AGE32045.1	6.432	1.665	4.995	6.399	3.95	6.464	2.906	6.399	6.954	8.684	2.775	5.517	3.885	4.212	4.701	6.072	6.497	6.334	1.241	3.918
>AGE32044.1	6.399	1.698	5.028	6.268	3.95	6.562	2.906	6.595	6.954	8.684	2.808	5.485	3.918	4.179	4.603	6.072	6.562	6.236	1.241	3.852
>AGE32043.1	6.562	1.6	5.289	6.007	3.918	6.562	2.742	6.236	6.823	8.652	3.102	5.648	4.048	4.212	4.734	5.909	6.301	6.464	1.241	3.95
>AGE32042.1	6.53	1.6	5.354	6.007	3.983	6.464	2.775	6.366	6.823	8.684	3.102	5.648	4.081	4.212	4.701	5.877	6.236	6.366	1.241	3.95
>AGE32041.1	6.595	1.6	5.322	6.04	3.918	6.53	2.775	6.366	6.823	8.652	3.036	5.615	4.016	4.212	4.669	5.975	6.301	6.366	1.241	3.95
>AGE32040.1	6.562	1.6	5.42	5.942	3.95	6.497	2.775	6.334	6.921	8.684	3.069	5.615	4.016	4.146	4.669	5.909	6.399	6.301	1.241	3.95
>AGE32039.1	6.595	1.6	5.322	6.007	3.885	6.53	2.742	6.399	6.856	8.717	3.134	5.615	4.016	4.212	4.701	5.909	6.268	6.301	1.241	3.95
>AGE32038.1	6.595	1.6	5.354	6.007	3.95	6.53	2.808	6.301	6.823	8.652	3.134	5.648	4.016	4.179	4.701	5.909	6.301	6.334	1.241	3.918
>AGE32037.1	6.53	1.567	5.289	6.072	3.918	6.562	2.775	6.301	6.823	8.652	3.102	5.648	3.983	4.179	4.701	6.072	6.268	6.301	1.273	3.983
>AGE32036.1	6.497	1.632	5.387	6.072	3.918	6.562	2.775	6.334	6.791	8.619	3.004	5.583	4.016	4.212	4.734	5.909	6.366	6.432	1.241	3.918
>AGE32035.1	6.497	1.632	5.387	6.04	3.918	6.562	2.775	6.268	6.791	8.619	3.004	5.615	3.983	4.244	4.701	5.975	6.334	6.497	1.241	3.918
>AGE32034.1	6.595	1.632	5.354	6.007	3.918	6.53	2.775	6.334	6.921	8.684	3.102	5.583	4.016	4.212	4.603	5.909	6.334	6.301	1.208	3.983
>AGE32033.1	6.693	1.6	5.322	6.04	3.918	6.562	2.84	6.399	6.791	8.619	3.036	5.615	4.016	4.179	4.701	5.942	6.236	6.301	1.241	3.95
>AGE32032.1	6.562	1.632	5.322	6.007	3.918	6.53	2.742	6.366	6.889	8.717	3.069	5.648	4.016	4.179	4.603	5.975	6.334	6.334	1.241	3.918
>AGE32031.1	6.53	1.665	5.126	6.334	3.95	6.236	2.808	6.301	6.921	8.652	2.873	5.354	4.048	4.081	4.603	6.301	6.725	6.301	1.241	3.95
>AGE32030.1	6.562	1.6	5.387	6.007	3.918	6.464	2.775	6.366	6.889	8.684	3.069	5.583	4.081	4.212	4.636	5.909	6.334	6.334	1.241	3.95
>AGE32029.1	6.53	1.632	5.322	6.007	3.95	6.497	2.775	6.366	6.889	8.652	3.069	5.648	4.048	4.179	4.669	5.877	6.334	6.366	1.241	3.95
>AGE32028.1	6.53	1.6	5.322	5.975	3.918	6.464	2.775	6.366	6.856	8.684	3.069	5.648	4.016	4.212	4.734	5.942	6.334	6.366	1.241	3.95
>AGE32027.1	6.562	1.6	5.354	6.007	3.918	6.497	2.775	6.366	6.889	8.684	3.069	5.615	4.048	4.146	4.701	5.909	6.334	6.334	1.241	3.95
>AGE32026.1	6.53	1.665	5.191	6.268	3.95	6.268	2.84	6.236	6.921	8.652	2.808	5.354	4.048	4.081	4.571	6.301	6.791	6.366	1.208	3.95
>AGE32025.1	6.497	1.6	5.354	6.007	3.918	6.464	2.775	6.366	6.889	8.684	3.069	5.648	4.016	4.212	4.636	5.942	6.334	6.399	1.241	3.95
>AGE32024.1	6.53	1.665	5.126	6.334	3.95	6.236	2.808	6.301	6.921	8.652	2.873	5.354	4.048	4.081	4.603	6.301	6.725	6.301	1.241	3.95
>AGE32023.1	6.562	1.6	5.354	5.975	3.918	6.497	2.775	6.301	6.954	8.782	3.102	5.615	3.95	4.179	4.636	5.909	6.399	6.334	1.241	3.918
>AGE32022.1	6.53	1.698	5.126	6.236	3.918	6.268	2.906	6.334	7.15	8.684	2.775	5.485	4.016	4.048	4.636	6.236	6.595	6.268	1.208	3.885
>AGE32021.1	6.497	1.698	5.093	6.334	3.983	6.236	2.808	6.399	7.019	8.75	2.775	5.55	4.016	4.081	4.571	6.138	6.595	6.268	1.241	3.95
>AGE32020.1	6.53	1.698	5.191	6.17	3.95	6.203	2.906	6.334	6.921	8.652	2.84	5.615	4.081	4.048	4.636	6.105	6.693	6.268	1.241	3.918
>AGE32019.1	6.627	1.6	5.387	6.007	3.918	6.464	2.775	6.399	6.856	8.652	3.036	5.648	4.016	4.212	4.669	5.942	6.301	6.301	1.241	3.95
>AGE32018.1	6.595	1.6	5.354	5.975	3.885	6.53	2.775	6.301	6.921	8.717	3.102	5.583	3.983	4.212	4.603	5.975	6.301	6.366	1.241	3.983
>AGE32017.1	6.562	1.632	5.322	6.04	3.918	6.53	2.808	6.301	6.921	8.684	3.134	5.615	4.016	4.212	4.603	5.909	6.268	6.399	1.241	3.885
>AGE32016.1	6.595	1.6	5.354	6.04	3.918	6.497	2.775	6.334	6.889	8.684	3.102	5.615	4.048	4.212	4.636	5.877	6.301	6.334	1.241	3.95
>AGE32015.1	6.595	1.6	5.354	6.04	3.918	6.464	2.775	6.334	6.921	8.684	3.134	5.615	4.016	4.212	4.603	5.909	6.268	6.334	1.241	3.983
>AGE32014.1	6.627	1.6	5.354	6.04	3.885	6.497	2.775	6.399	6.921	8.684	3.102	5.615	4.048	4.212	4.603	5.877	6.268	6.301	1.241	3.95
>AGE32013.1	6.595	1.567	5.354	6.007	3.885	6.53	2.808	6.366	6.889	8.684	3.102	5.615	4.016	4.179	4.701	5.942	6.268	6.334	1.241	3.918
>AGE32012.1	6.595	1.6	5.354	6.072	3.918	6.497	2.775	6.366	6.921	8.717	3.069	5.583	4.016	4.212	4.636	5.909	6.301	6.268	1.241	3.95
>AGE32011.1	6.464	1.73	5.191	6.17	3.918	6.268	2.84	6.334	6.889	8.717	2.84	5.55	4.048	4.016	4.603	6.203	6.758	6.268	1.241	3.95
>AGE32010.1	6.53	1.632	5.322	6.04	3.918	6.53	2.775	6.399	6.921	8.717	3.102	5.615	3.983	4.212	4.571	5.909	6.334	6.301	1.241	3.95
>AGE32009.1	6.595	1.6	5.354	6.04	3.918	6.497	2.775	6.334	6.856	8.684	3.102	5.583	4.016	4.212	4.636	5.942	6.334	6.334	1.241	3.95
>AGE32008.1	6.595	1.6	5.354	6.072	3.918	6.497	2.775	6.301	6.921	8.717	3.102	5.615	3.983	4.212	4.571	5.909	6.301	6.366	1.241	3.95
>APG21524.1	6.415	1.596	5.243	6.122	3.908	6.74	2.768	6.415	6.806	8.662	3.028	5.698	4.038	4.233	4.689	5.959	6.252	6.252	1.237	3.94
>AMR36134.1	6.497	1.698	5.289	6.203	3.983	6.203	2.84	6.432	6.856	8.652	2.84	5.42	4.016	4.048	4.669	6.334	6.627	6.203	1.241	3.95
>AMR36133.1	6.464	1.698	5.224	6.17	4.016	6.268	2.808	6.366	6.987	8.619	2.84	5.485	4.016	4.016	4.636	6.203	6.693	6.268	1.241	3.983
>AMR36132.1	6.399	1.698	5.224	6.236	4.048	6.268	2.808	6.53	6.987	8.554	2.84	5.517	4.016	3.983	4.603	6.236	6.693	6.138	1.241	3.983
>AMR36131.1	6.366	1.698	5.256	6.236	3.983	6.236	2.808	6.399	6.921	8.652	2.84	5.485	4.016	4.016	4.636	6.236	6.725	6.268	1.241	3.983
>AMR36130.1	6.399	1.73	5.06	6.334	3.983	6.04	2.808	6.562	7.019	8.586	2.808	5.485	4.016	3.983	4.636	6.497	6.66	6.203	1.241	3.95
>AMR36129.1	6.366	1.73	5.093	6.366	4.048	6.072	2.775	6.432	7.019	8.586	2.775	5.517	4.016	3.983	4.603	6.366	6.725	6.366	1.241	3.918
>AMR36128.1	6.399	1.73	5.028	6.366	3.983	6.072	2.808	6.595	6.987	8.586	2.808	5.485	4.016	3.983	4.636	6.497	6.627	6.203	1.241	3.95
>AMR36127.1	6.399	1.73	5.093	6.366	4.048	6.138	2.808	6.595	6.987	8.586	2.808	5.452	4.016	3.983	4.636	6.399	6.595	6.236	1.241	3.885
>AMR36126.1	6.464	1.698	5.224	6.268	3.983	6.236	2.84	6.399	6.889	8.652	2.84	5.42	4.016	4.016	4.636	6.268	6.725	6.203	1.241	3.983
>AMR36125.1	6.464	1.698	5.224	6.17	4.016	6.268	2.808	6.366	6.987	8.619	2.84	5.485	4.016	4.016	4.636	6.203	6.693	6.268	1.241	3.983
>AMM72620.1	6.53	1.6	5.224	6.203	3.95	6.268	2.873	6.595	6.823	8.815	3.102	5.55	4.146	4.146	4.767	5.844	6.53	5.779	1.241	4.016
>AMM72619.1	6.497	1.665	5.256	6.334	4.048	6.17	2.906	6.562	6.725	8.717	3.102	5.55	4.212	4.146	4.767	5.713	6.562	5.844	1.241	3.983
>ALI31845.1	6.627	1.6	5.158	6.497	3.983	6.203	2.84	6.432	6.66	8.848	3.069	5.354	4.146	4.146	4.962	5.844	6.53	5.942	1.241	3.918
>ALI31844.1	6.66	1.632	5.06	6.399	3.983	6.236	2.873	6.464	6.627	8.913	3.036	5.452	4.179	4.179	4.93	5.746	6.497	5.942	1.273	3.918
>AKS43572.1	6.53	1.754	5.101	6.238	3.899	6.66	2.827	6.498	6.823	8.512	2.859	5.393	3.899	4.061	4.678	6.173	6.855	6.205	1.235	3.801
>AKQ24603.1	6.563	1.754	5.036	6.335	3.899	6.595	2.827	6.465	6.823	8.512	2.859	5.393	3.834	4.061	4.678	6.27	6.888	6.173	1.235	3.801
>AKQ24602.1	6.46	1.729	5.024	6.395	3.948	6.558	2.838	6.623	6.884	8.581	2.838	5.416	3.883	4.046	4.666	6.003	6.949	6.101	1.24	3.817
>NP_570724.1	6.497	1.73	5.224	6.105	3.918	6.236	2.84	6.432	7.052	8.619	2.84	5.615	4.114	4.048	4.603	6.072	6.693	6.203	1.241	3.918
>AHZ94377.1	6.4	1.689	5.068	6.335	3.964	6.693	2.664	6.693	6.66	8.642	3.054	5.588	3.899	4.224	4.841	6.075	6.725	5.718	1.235	3.834
>AHZ94376.1	6.303	1.689	5.068	6.368	3.964	6.595	2.632	6.758	6.79	8.642	2.989	5.523	3.899	4.224	4.711	6.238	6.66	5.848	1.235	3.866
>AHZ94375.1	6.335	1.689	5.068	6.368	3.931	6.595	2.632	6.725	6.823	8.642	3.021	5.523	3.899	4.191	4.711	6.27	6.66	5.815	1.235	3.866
>AFQ91290.1	6.63	1.666	5.16	6.466	3.984	6.205	2.809	6.466	6.728	8.85	3.037	5.454	4.148	4.148	4.801	5.781	6.532	5.944	1.241	3.952
>AFQ91289.1	6.693	1.665	5.06	6.464	3.983	6.236	2.775	6.432	6.693	8.88	3.004	5.517	4.146	4.212	4.799	5.779	6.53	5.909	1.241	3.983
>AFQ35988.1	6.5	1.657	4.907	6.402	4.03	6.5	2.665	6.532	6.727	8.645	2.99	5.59	3.932	4.16	4.907	6.305	6.597	5.882	1.235	3.835
>AFQ35987.1	6.401	1.698	4.997	6.238	3.919	6.009	2.809	6.597	6.924	8.654	2.809	5.65	4.017	3.984	4.735	6.499	6.695	6.238	1.241	3.886
>AEK64750.1	6.595	1.6	5.354	6.04	3.918	6.497	2.775	6.334	6.921	8.684	3.102	5.583	4.016	4.212	4.603	5.942	6.268	6.366	1.241	3.95
>ABW87761.1	6.464	1.698	5.028	6.268	3.983	6.105	2.873	6.497	6.856	8.684	2.775	5.485	4.048	3.983	4.669	6.366	6.693	6.399	1.241	3.885
>AAS76887.1	6.399	1.698	5.191	6.072	4.016	6.334	2.906	6.595	7.052	8.619	2.71	5.485	4.048	4.016	4.603	6.203	6.627	6.236	1.241	3.95
>ADG23201.1	6.595	1.624	5.003	6.27	3.996	6.368	2.827	6.368	6.888	8.545	2.729	5.328	4.061	3.996	4.581	6.465	6.855	6.4	1.235	3.866
>AAN52133.1	6.562	1.665	5.191	6.138	3.95	6.203	2.938	6.366	6.954	8.75	2.873	5.452	4.114	4.016	4.701	6.268	6.53	6.203	1.241	3.885
>AAM18491.1	6.562	1.665	5.191	6.268	3.95	6.203	2.873	6.432	6.889	8.684	2.84	5.452	4.081	4.016	4.669	6.203	6.595	6.236	1.241	3.95
>AAK84439.1	6.399	1.73	5.224	6.203	3.95	6.236	2.808	6.366	6.889	8.717	2.84	5.55	4.081	4.016	4.603	6.268	6.693	6.236	1.241	3.95
>CAJ33884.1	6.399	1.698	5.06	6.334	4.016	6.138	2.873	6.497	6.987	8.684	2.84	5.55	4.016	4.016	4.538	6.497	6.53	6.268	1.241	3.82
>CAC81986.1	6.691	1.632	5.124	6.43	3.949	6.234	2.839	6.364	6.691	8.943	3.003	5.483	4.178	4.178	4.83	5.809	6.462	5.907	1.273	3.982
>CAC84095.1	6.66	1.6	5.06	6.236	3.918	6.236	2.579	6.301	6.823	8.782	2.906	5.681	4.179	4.048	4.832	6.236	6.236	6.366	1.241	4.081
>CAC84094.1	6.334	1.567	5.06	6.334	4.048	6.301	2.677	6.693	6.627	8.619	2.938	5.583	4.244	4.016	4.865	6.04	6.758	6.007	1.241	4.048
>CAC84093.1	6.301	1.6	5.126	6.334	4.048	6.203	2.612	6.693	6.725	8.586	2.84	5.55	4.212	4.016	4.799	6.04	6.889	6.17	1.241	4.016
>CAC84092.1	6.266	1.599	5.059	6.332	4.047	6.201	2.676	6.756	6.723	8.649	2.774	5.581	4.243	4.014	4.798	6.07	6.658	6.266	1.24	4.047
>CAC82225.1	6.497	1.73	5.224	6.105	3.918	6.236	2.84	6.432	7.052	8.619	2.84	5.615	4.114	4.048	4.603	6.072	6.693	6.203	1.241	3.918
>YP_001427386.1	5.613	1.687	5.84	6.554	4.899	5.938	2.823	5.159	7.56	9.117	3.31	4.315	3.342	3.861	5.256	7.073	6.067	6.976	1.33	3.277
>ABI34612.1	5.613	1.687	5.84	6.554	4.899	5.938	2.823	5.159	7.56	9.117	3.31	4.315	3.342	3.861	5.256	7.073	6.067	6.976	1.33	3.277
>YP_001427385.1	6.171	1.526	5.456	7.113	4.157	5.781	2.696	6.398	7.275	9.029	2.826	4.774	3.995	3.767	5.846	6.496	5.099	6.69	1.364	3.54
>ABH10135.1	6.301	1.559	5.554	7.08	4.287	5.781	2.761	6.431	7.34	9.029	2.826	4.709	3.995	3.703	5.846	6.268	5.132	6.561	1.364	3.475
>ABH10134.1	6.171	1.526	5.456	7.113	4.157	5.781	2.696	6.398	7.275	9.029	2.826	4.774	3.995	3.767	5.846	6.496	5.099	6.69	1.364	3.54
>ABI34613.1	6.268	1.689	5.554	7.015	4.222	5.749	2.728	6.171	7.178	9.159	3.085	4.839	3.93	4.06	5.846	6.496	4.872	6.398	1.397	3.345
>AUD40054.1	6.994	1.763	5.26	6.734	3.757	6.156	2.688	5.462	7.341	8.988	2.977	4.48	4.422	3.757	5.029	5.954	6.647	6.763	1.301	3.526
>ATN38957.1	7.186	1.718	5.21	6.9	3.75	6.041	2.691	5.697	7.558	8.789	2.92	4.523	4.437	3.836	4.867	5.955	6.527	6.67	1.317	3.407
>ATN38956.1	6.98	1.717	5.319	6.952	3.771	5.995	2.561	5.657	7.29	8.809	2.983	4.644	4.419	3.771	5.066	5.882	6.614	6.867	1.267	3.434
>ATN38955.1	7.071	1.746	5.296	6.842	3.722	6.069	2.72	5.554	7.386	8.904	3.006	4.409	4.294	3.722	4.896	6.127	6.613	6.785	1.288	3.55
>ATN38954.1	7.22	1.762	5.173	6.879	3.724	6.055	2.558	5.827	7.561	8.783	2.985	4.719	4.292	3.923	4.747	5.998	6.424	6.595	1.279	3.496
>ATN38953.1	7.043	1.746	5.239	6.9	3.693	6.069	2.662	5.554	7.415	8.932	2.977	4.466	4.352	3.693	4.924	6.155	6.642	6.756	1.288	3.493
>ATN38952.1	6.985	1.746	5.268	6.957	3.722	6.041	2.577	5.525	7.358	8.904	3.006	4.466	4.352	3.693	4.924	6.155	6.613	6.871	1.288	3.55
>ATN38951.1	7.021	1.762	5.202	6.85	3.695	6.111	2.53	5.941	7.504	8.812	2.956	4.605	4.321	3.894	4.861	5.969	6.652	6.538	1.279	3.496
>ATN38950.1	7.071	1.775	5.239	6.871	3.779	6.041	2.577	5.554	7.415	8.904	2.92	4.466	4.294	3.722	4.981	6.155	6.613	6.785	1.288	3.55
>ATN38949.1	7.071	1.746	5.21	6.9	3.722	6.069	2.691	5.611	7.386	8.904	2.891	4.495	4.294	3.693	4.981	6.184	6.642	6.728	1.288	3.493
>ATN38948.1	7.071	1.746	5.21	6.928	3.693	6.069	2.662	5.525	7.386	8.904	2.977	4.495	4.352	3.664	4.981	6.127	6.613	6.814	1.288	3.493
>ATN38947.1	6.957	1.804	5.239	6.871	3.779	6.041	2.577	5.583	7.415	8.904	2.92	4.437	4.323	3.75	4.953	6.155	6.699	6.785	1.288	3.521
>NP_045216.1	7.071	1.718	5.239	6.785	3.664	6.041	2.634	5.554	7.3	8.932	2.863	4.466	4.38	3.779	5.125	6.184	6.67	6.785	1.288	3.521
>AQZ26875.1	7.071	1.746	5.21	6.928	3.722	6.012	2.662	5.611	7.358	8.932	2.92	4.466	4.38	3.722	4.981	6.098	6.585	6.785	1.288	3.521
>AQZ26874.1	7.106	1.762	5.486	6.85	3.781	6.055	2.644	5.657	7.504	8.727	2.985	4.576	4.349	3.866	4.832	5.884	6.481	6.794	1.279	3.383
>ACN23027.1	7.093	1.745	5.348	6.811	3.8	5.995	2.561	5.516	7.543	8.838	3.012	4.672	4.419	3.771	4.841	5.826	6.727	6.783	1.267	3.434
>ANO39907.1	7.243	1.746	5.239	6.842	3.779	6.069	2.662	5.468	7.587	8.875	3.006	4.466	4.352	3.808	4.752	6.012	6.527	6.871	1.288	3.407
>AKE98490.1	6.936	1.762	5.344	6.765	3.809	6.055	2.615	5.685	7.362	8.812	3.013	4.804	4.321	3.923	5.003	5.856	6.481	6.794	1.279	3.383
>AMB26910.1	6.928	1.746	5.21	6.756	3.722	6.184	2.662	5.554	7.329	8.875	2.977	4.523	4.437	3.722	5.039	6.069	6.585	6.928	1.288	3.464
>BAT72574.1	7.135	1.762	5.259	6.907	3.752	6.111	2.587	5.827	7.476	8.755	2.956	4.605	4.321	3.951	4.747	6.055	6.453	6.538	1.279	3.525
>AJS10751.1	6.963	1.834	5.215	6.877	3.696	6.017	2.607	5.559	7.421	8.883	2.923	4.413	4.355	3.725	4.986	6.218	6.705	6.762	1.318	3.524
>AJS10750.1	7.329	1.746	5.182	6.9	3.75	6.098	2.605	5.754	7.501	8.875	2.949	4.581	4.352	3.808	4.867	5.926	6.499	6.556	1.288	3.435
>AJS10749.1	7.014	1.746	5.21	6.871	3.722	6.127	2.634	5.497	7.3	8.961	2.977	4.409	4.352	3.75	5.01	6.127	6.67	6.814	1.288	3.521
>AHX71636.1	7.043	1.746	5.268	6.842	3.722	6.069	2.634	5.525	7.243	8.932	2.92	4.523	4.323	3.75	5.01	6.184	6.613	6.871	1.288	3.493
>AHX71635.1	7.106	1.762	5.287	6.907	3.752	6.026	2.587	5.941	7.59	8.755	2.985	4.633	4.292	3.894	4.775	5.998	6.453	6.509	1.279	3.468
>BAJ07194.1	7.214	1.746	5.153	6.928	3.75	6.127	2.691	5.84	7.415	8.818	2.949	4.552	4.323	3.779	4.924	5.926	6.527	6.585	1.288	3.464
>BAJ04334.1	7.049	1.762	5.173	6.907	3.724	6.055	2.672	5.827	7.447	8.84	2.956	4.633	4.377	3.951	4.775	6.026	6.509	6.566	1.279	3.468
>BAA22702.1	7.071	1.718	5.239	6.785	3.664	6.041	2.634	5.554	7.3	8.932	2.863	4.466	4.38	3.779	5.125	6.184	6.67	6.785	1.288	3.521
>YP_254713.1	6.871	1.566	5.401	6.488	4.506	5.976	2.812	6.232	6.711	9.268	2.844	5.081	3.356	3.228	5.849	6.04	6.743	6.647	1.055	3.324
>CAI59123.1	6.807	1.598	5.305	6.456	4.442	6.008	2.908	6.232	6.711	9.204	2.844	4.986	3.42	3.292	5.689	6.232	6.743	6.775	1.055	3.292
>CAH65461.1	6.871	1.566	5.401	6.488	4.506	5.976	2.812	6.232	6.711	9.268	2.844	5.081	3.356	3.228	5.849	6.04	6.743	6.647	1.055	3.324
>sp|P04517.1|POLG_TEV	6.778	1.343	4.813	6.909	4.453	6.058	2.849	5.959	7.105	9.234	3.242	4.879	3.504	3.766	5.272	6.156	6.549	6.582	1.081	3.471
>AIZ00998.1	6.713	1.375	4.813	6.909	4.551	6.025	2.881	5.566	7.236	9.299	3.373	4.813	3.602	3.667	5.174	6.254	6.582	6.647	1.081	3.438
>AIZ00997.1	6.68	1.375	4.748	6.942	4.519	5.959	2.783	5.566	7.269	9.234	3.373	4.846	3.602	3.7	5.272	6.221	6.647	6.745	1.081	3.438
>AIZ00996.1	6.68	1.343	4.912	6.843	4.486	5.959	2.849	5.73	7.138	9.267	3.209	4.781	3.504	3.733	5.337	6.189	6.647	6.811	1.081	3.504
>NP_062908.1	6.778	1.343	4.813	6.909	4.453	6.058	2.849	5.959	7.105	9.234	3.242	4.879	3.504	3.766	5.272	6.156	6.549	6.582	1.081	3.471
>AEU12509.1	6.713	1.343	4.912	6.843	4.453	6.058	2.849	5.665	7.04	9.365	3.176	4.813	3.536	3.733	5.305	6.156	6.647	6.778	1.081	3.536
>AAA98577.1	6.68	1.343	4.813	6.876	4.453	5.894	2.881	5.665	7.204	9.201	3.242	4.813	3.635	3.7	5.272	6.418	6.582	6.843	1.081	3.405
>ABO69740.2	6.843	1.343	4.846	6.876	4.486	6.025	2.849	5.697	7.04	9.299	3.176	4.813	3.504	3.7	5.403	6.221	6.614	6.647	1.081	3.536
>ABJ16044.1	6.745	1.343	4.748	6.909	4.453	6.123	2.881	5.992	7.073	9.267	3.242	4.813	3.504	3.766	5.206	6.254	6.549	6.582	1.081	3.471
>AAA47910.1	6.778	1.343	4.813	6.909	4.453	6.058	2.849	5.959	7.105	9.234	3.242	4.879	3.504	3.766	5.272	6.156	6.549	6.582	1.081	3.471
>AAA47909.1	6.778	1.343	4.813	6.909	4.453	6.058	2.849	5.959	7.105	9.234	3.242	4.879	3.504	3.766	5.272	6.156	6.549	6.582	1.081	3.471
>prf||1212415A	6.778	1.343	4.813	6.909	4.453	6.058	2.849	5.959	7.105	9.234	3.242	4.879	3.504	3.766	5.272	6.156	6.549	6.582	1.081	3.471
>ARQ84054.1	6.82	1.721	5.067	6.658	4.449	5.651	2.793	6.138	6.626	9.289	2.403	5.326	3.443	3.995	5.391	6.95	5.651	7.145	1.072	3.41
>YP_001552409.1	6.528	1.721	4.937	6.755	4.352	5.684	2.793	6.333	6.626	9.256	2.566	5.261	3.378	3.962	5.294	7.015	5.684	7.243	1.039	3.573
>AGZ95140.1	6.593	1.754	5.002	6.853	4.352	5.521	2.728	6.236	6.755	9.094	2.598	5.359	3.41	3.962	5.229	6.95	5.619	7.34	1.039	3.605
>AFO59884.1	6.918	1.721	5.034	6.69	4.417	5.619	2.761	6.236	6.69	9.321	2.403	5.229	3.443	3.93	5.359	7.08	5.521	7.08	1.072	3.475
>AFO59883.1	6.95	1.721	5.002	6.755	4.417	5.619	2.793	6.236	6.658	9.289	2.403	5.229	3.475	3.962	5.326	7.08	5.521	7.048	1.039	3.475
>AFO59882.1	6.755	1.721	5.002	6.755	4.32	5.619	2.761	6.203	6.69	9.321	2.501	5.294	3.508	3.93	5.326	6.983	5.521	7.21	1.072	3.508
>AFO59881.1	6.853	1.754	5.034	6.658	4.385	5.586	2.761	6.171	6.723	9.321	2.436	5.229	3.443	3.995	5.294	7.048	5.521	7.243	1.072	3.475
>AFO59880.1	6.82	1.721	5.034	6.723	4.385	5.651	2.761	6.203	6.593	9.289	2.403	5.229	3.475	3.962	5.359	7.08	5.651	7.08	1.072	3.508
>AFO59879.1	6.69	1.721	5.002	6.69	4.449	5.586	2.761	6.171	6.658	9.321	2.468	5.261	3.41	3.962	5.326	7.08	5.684	7.243	1.072	3.443
>AFO59878.1	6.788	1.754	5.034	6.755	4.417	5.619	2.761	6.171	6.69	9.256	2.403	5.229	3.508	3.962	5.294	7.08	5.619	7.145	1.072	3.443
>AEB66864.1	6.755	1.754	5.002	6.723	4.417	5.619	2.761	6.268	6.69	9.289	2.403	5.261	3.475	3.93	5.326	7.08	5.586	7.113	1.072	3.475
>AEB66863.1	6.95	1.786	5.002	6.658	4.385	5.619	2.761	6.268	6.755	9.289	2.403	5.359	3.443	3.962	5.261	7.113	5.489	6.983	1.072	3.443
>AEB66862.1	6.885	1.754	5.034	6.723	4.449	5.651	2.761	6.203	6.69	9.191	2.403	5.164	3.41	3.93	5.326	7.21	5.586	7.08	1.072	3.475
>ACI14450.1	6.853	1.754	5.002	6.69	4.417	5.619	2.761	6.203	6.723	9.289	2.436	5.359	3.443	3.962	5.294	6.983	5.554	7.113	1.072	3.475
>ABP87907.1	6.528	1.721	4.937	6.755	4.352	5.684	2.793	6.333	6.626	9.256	2.566	5.261	3.378	3.962	5.294	7.015	5.684	7.243	1.039	3.573
>sp|P09814.2|POLG_TVMV	7.112	1.555	5.326	6.318	5.061	5.69	2.845	5.954	7.211	9.262	2.911	4.896	3.341	3.738	5.524	7.244	5.624	6.318	1.092	2.977
>NP_056867.1	7.112	1.555	5.326	6.318	5.061	5.69	2.845	5.954	7.211	9.262	2.911	4.896	3.341	3.738	5.524	7.244	5.624	6.318	1.092	2.977
>AAB52962.1	7.013	1.654	5.359	6.351	4.995	5.657	2.878	6.285	7.145	9.196	2.944	4.73	3.341	3.672	5.822	7.311	5.524	6.054	1.059	3.01
>CAA27720.1	7.112	1.555	5.326	6.318	5.061	5.69	2.845	5.954	7.211	9.262	2.911	4.896	3.341	3.738	5.524	7.244	5.624	6.318	1.092	2.977
>YP_001931955.1	6.57	1.707	5.7	5.958	4.67	5.668	2.899	6.473	7.246	8.663	3.221	5.089	3.704	3.994	5.089	6.506	6.377	6.184	1.256	3.027
>ACB69755.1	6.57	1.707	5.7	5.958	4.67	5.668	2.899	6.473	7.246	8.663	3.221	5.089	3.704	3.994	5.089	6.506	6.377	6.184	1.256	3.027
>ARX77886.1	6.215	1.927	5.003	7.427	4.879	6.091	2.735	5.749	7.582	8.546	2.983	4.319	3.511	4.382	4.91	6.215	5.998	6.868	1.336	3.325
>ARQ79717.1	6.029	1.802	5.034	7.489	4.941	5.998	2.797	5.594	7.427	8.546	3.139	4.226	3.418	4.537	5.19	6.246	5.873	7.116	1.336	3.263
>APX42423.1	6.153	1.709	4.941	7.458	4.817	5.811	2.735	5.531	7.396	8.825	3.045	4.444	3.543	4.475	5.283	6.339	5.718	6.961	1.336	3.48
>AMY62784.1	5.978	1.837	4.981	7.41	4.857	6.071	2.833	5.604	7.752	8.531	3.02	4.203	3.487	4.452	4.95	6.32	5.946	7.13	1.339	3.3
>AMY62783.1	6.122	1.865	5.065	7.52	4.879	5.935	2.735	5.469	7.551	8.639	3.076	4.351	3.418	4.506	4.972	6.308	5.904	7.085	1.367	3.232
>AMY62782.1	5.945	1.805	4.98	7.407	4.918	6.069	2.832	5.571	7.812	8.497	2.957	4.295	3.517	4.451	4.886	6.225	6.007	7.221	1.338	3.268
>AMY62781.1	6.003	1.835	5.039	7.434	4.977	6.034	2.83	5.474	7.714	8.585	3.017	4.386	3.515	4.386	4.946	6.19	6.034	7.061	1.337	3.204
>AMY62780.1	5.963	1.863	5.031	7.484	4.845	5.932	2.671	5.466	7.671	8.571	3.137	4.255	3.54	4.472	4.969	6.398	5.963	7.143	1.335	3.292
>AMY62779.1	6.003	1.835	5.039	7.434	4.946	6.034	2.799	5.505	7.714	8.585	3.017	4.386	3.515	4.386	4.946	6.19	6.034	7.061	1.337	3.235
>AMY62778.1	5.945	1.805	5.011	7.407	4.918	6.038	2.832	5.602	7.812	8.528	2.957	4.264	3.517	4.451	4.886	6.194	6.038	7.158	1.369	3.268
>AMY62777.1	6.003	1.835	5.07	7.434	4.946	6.065	2.799	5.505	7.683	8.616	3.017	4.323	3.484	4.386	4.977	6.221	6.034	7.03	1.337	3.235
>AMY62776.1	6.06	1.896	5.096	7.396	4.848	5.998	2.641	5.469	7.613	8.515	3.076	4.257	3.387	4.475	5.003	6.433	5.904	7.272	1.367	3.294
>AMY62775.1	5.913	1.867	5.011	7.407	4.949	6.007	2.77	5.602	7.625	8.528	3.019	4.326	3.455	4.42	5.042	6.38	5.976	7.096	1.338	3.268
>AMY62774.1	6.153	1.865	5.003	7.52	4.879	5.966	2.766	5.531	7.551	8.608	3.045	4.351	3.356	4.506	4.941	6.37	5.873	7.116	1.336	3.263
>AMY62773.1	6.007	1.805	5.011	7.376	4.949	6.069	2.832	5.509	7.843	8.466	2.957	4.233	3.517	4.451	4.824	6.256	6.007	7.252	1.369	3.268
>AMY62772.1	6.091	1.865	5.096	7.458	4.817	5.966	2.641	5.5	7.613	8.608	3.076	4.257	3.449	4.475	5.003	6.37	5.904	7.178	1.336	3.294
>AMY62771.1	6.034	1.835	4.977	7.558	4.883	6.003	2.737	5.319	7.745	8.616	3.017	4.261	3.484	4.417	4.946	6.314	6.003	7.247	1.337	3.266
>AMY62770.1	5.945	1.805	4.98	7.407	4.918	6.069	2.832	5.571	7.781	8.466	2.957	4.295	3.517	4.451	4.918	6.256	5.976	7.252	1.338	3.268
>AMY62769.1	5.913	1.867	5.042	7.376	4.949	6.007	2.739	5.664	7.594	8.528	3.05	4.357	3.455	4.451	5.073	6.38	5.882	7.065	1.338	3.268
>AMY62768.1	6.091	1.865	5.034	7.458	4.91	5.966	2.766	5.562	7.613	8.608	3.076	4.351	3.418	4.475	4.91	6.339	5.935	7.054	1.336	3.232
>AMY62767.1	5.976	1.805	5.011	7.376	4.918	6.069	2.832	5.54	7.843	8.497	2.957	4.233	3.517	4.451	4.886	6.256	5.976	7.252	1.338	3.268
>AMY62766.1	5.941	1.866	5.008	7.496	4.946	6.034	2.799	5.474	7.714	8.616	3.017	4.355	3.484	4.386	4.883	6.252	6.128	7.03	1.337	3.235
>AMY62765.1	5.945	1.805	5.011	7.439	4.918	6.069	2.832	5.602	7.781	8.528	2.957	4.295	3.486	4.451	4.886	6.225	5.976	7.19	1.338	3.268
>AMY62764.1	6.273	1.863	4.938	7.391	4.845	6.025	2.702	5.466	7.764	8.602	3.043	4.317	3.478	4.441	5.062	6.304	5.963	6.957	1.335	3.23
>AMY62763.1	5.976	1.805	5.042	7.407	4.949	6.1	2.77	5.54	7.874	8.466	2.988	4.233	3.517	4.482	4.855	6.349	5.945	7.127	1.338	3.237
>AMY62762.1	6.242	1.863	4.969	7.36	4.845	6.056	2.702	5.528	7.733	8.602	3.043	4.255	3.478	4.41	5.093	6.335	5.932	6.925	1.335	3.292
>AMY62761.1	6.029	1.896	5.127	7.427	4.817	5.998	2.735	5.5	7.644	8.577	3.076	4.195	3.48	4.413	4.972	6.339	5.904	7.272	1.336	3.263
>AMY62760.1	5.91	1.835	4.977	7.465	4.883	6.003	2.768	5.599	7.589	8.46	3.048	4.386	3.546	4.417	5.101	6.19	6.128	7.03	1.369	3.297
>AMY62759.1	6.06	1.896	5.065	7.427	4.848	5.998	2.641	5.5	7.582	8.515	3.076	4.257	3.387	4.506	5.003	6.464	5.904	7.241	1.336	3.294
>AMY62758.1	5.976	1.805	5.011	7.439	4.918	6.038	2.832	5.602	7.75	8.466	2.988	4.233	3.517	4.451	4.949	6.287	5.976	7.158	1.338	3.268
>AMY62757.1	6.003	1.835	5.039	7.403	4.946	6.065	2.83	5.505	7.714	8.616	3.017	4.386	3.484	4.386	4.977	6.19	6.034	7.03	1.337	3.204
>AMY62756.1	5.972	1.835	5.07	7.403	4.946	6.034	2.799	5.568	7.652	8.616	2.986	4.323	3.515	4.417	4.977	6.283	5.972	7.061	1.337	3.235
>AMY62755.1	6.122	1.865	5.096	7.365	4.91	6.06	2.641	5.469	7.644	8.484	3.045	4.288	3.418	4.475	4.972	6.339	5.904	7.241	1.367	3.294
>AMY62754.1	5.913	1.836	4.949	7.47	4.918	6.1	2.832	5.509	7.781	8.466	2.957	4.264	3.517	4.451	4.855	6.256	6.038	7.283	1.338	3.268
>AMY62753.1	5.945	1.805	5.011	7.407	4.949	6.069	2.832	5.54	7.781	8.434	2.988	4.264	3.486	4.451	4.918	6.287	6.007	7.221	1.338	3.268
>AMY62752.1	5.945	1.805	5.011	7.407	4.918	6.069	2.832	5.54	7.781	8.466	2.988	4.264	3.486	4.451	4.918	6.287	6.007	7.221	1.338	3.268
>AMY62751.1	6.003	1.835	5.07	7.372	4.946	6.065	2.83	5.474	7.714	8.585	3.017	4.323	3.515	4.417	4.946	6.221	6.034	7.092	1.337	3.204
>AMY62750.1	5.913	1.867	5.011	7.407	4.949	5.976	2.739	5.696	7.625	8.497	2.988	4.357	3.486	4.451	5.042	6.38	5.913	7.096	1.338	3.268
>AMY62749.1	5.945	1.805	4.98	7.439	4.918	6.069	2.832	5.571	7.843	8.497	2.957	4.295	3.517	4.451	4.855	6.194	6.038	7.19	1.338	3.268
>AMY62748.1	6.184	1.865	5.065	7.458	4.879	5.935	2.766	5.5	7.644	8.639	3.076	4.288	3.387	4.506	4.879	6.339	5.873	7.116	1.367	3.232
>AMY62747.1	5.976	1.805	5.011	7.376	4.949	6.069	2.863	5.509	7.75	8.466	2.988	4.295	3.548	4.42	4.918	6.225	6.007	7.221	1.338	3.268
>AMY62746.1	5.91	1.835	5.101	7.434	4.946	6.065	2.799	5.505	7.714	8.647	2.986	4.323	3.515	4.386	4.946	6.19	6.034	7.092	1.337	3.235
>AMY62745.1	6.091	1.896	5.096	7.427	4.848	5.966	2.61	5.562	7.582	8.515	3.045	4.288	3.418	4.506	5.034	6.339	5.904	7.209	1.336	3.325
>AMY62744.1	6.06	1.865	5.003	7.427	4.879	5.935	2.766	5.531	7.644	8.577	3.076	4.351	3.387	4.506	4.941	6.401	5.935	7.147	1.336	3.232
>AMY62743.1	6.038	1.805	5.042	7.407	4.918	6.007	2.77	5.447	7.75	8.466	3.019	4.202	3.455	4.513	4.949	6.474	5.913	7.19	1.338	3.299
>AMY62742.1	6.091	1.896	5.096	7.458	4.848	5.966	2.641	5.5	7.582	8.546	3.076	4.226	3.387	4.475	5.034	6.433	5.904	7.209	1.336	3.294
>AMN14076.1	5.994	1.894	5.031	7.267	4.845	5.932	2.702	5.745	7.764	8.54	3.075	4.379	3.54	4.472	4.876	6.366	5.932	6.988	1.366	3.292
>AJW81161.1	6.003	1.835	4.977	7.465	4.946	6.065	2.799	5.474	7.652	8.491	3.048	4.323	3.546	4.355	4.977	6.314	6.034	7.061	1.337	3.297
>AJP77650.1	5.945	1.805	5.011	7.376	4.918	6.069	2.832	5.54	7.812	8.466	2.988	4.264	3.486	4.451	4.918	6.287	6.007	7.221	1.338	3.268
>AIA65161.1	6.016	1.798	4.93	7.256	4.899	5.829	2.543	5.209	7.38	8.682	3.287	4.403	3.411	4.682	5.24	6.605	5.922	7.163	1.333	3.411
>AIZ09252.1	5.91	1.835	5.101	7.216	4.914	6.034	2.83	5.599	7.869	8.46	3.079	4.323	3.453	4.417	4.79	6.439	5.91	7.123	1.337	3.359
>AIZ09251.1	5.972	1.866	4.977	7.309	4.977	6.034	2.706	5.568	7.932	8.46	3.048	4.323	3.421	4.417	4.79	6.345	6.003	7.123	1.337	3.39
>AGE83528.1	6.151	1.833	5.095	7.363	4.908	5.902	2.672	5.654	7.766	8.543	2.92	4.256	3.573	4.38	4.815	6.368	6.12	6.959	1.336	3.386
>AGV06208.1	6.153	1.833	5.034	7.458	4.848	5.842	2.672	5.594	7.644	8.515	3.076	4.444	3.48	4.413	4.941	6.433	5.966	6.992	1.336	3.325
>ACZ13440.1	5.963	1.894	5.031	7.391	4.876	6.025	2.733	5.559	7.795	8.54	2.981	4.348	3.416	4.379	4.907	6.366	6.087	7.05	1.335	3.323
>YP_077181.1	5.937	1.896	5.005	7.429	4.818	5.937	2.767	5.813	7.46	8.797	2.86	4.352	3.544	4.414	5.098	6.186	6.062	6.963	1.337	3.326
>ADZ76018.1	5.963	1.863	5.062	7.329	4.845	5.994	2.764	5.714	7.857	8.509	3.168	4.441	3.478	4.379	4.845	6.335	5.932	6.894	1.335	3.292
>ADZ76017.1	5.972	1.835	5.07	7.309	4.914	6.003	2.799	5.661	7.869	8.46	2.986	4.355	3.484	4.417	4.821	6.376	5.879	7.123	1.337	3.328
>ADZ76016.1	5.848	1.835	5.008	7.372	4.914	6.096	2.862	5.661	7.869	8.491	3.048	4.323	3.515	4.355	4.852	6.314	5.972	7.03	1.337	3.297
>ADZ76015.1	5.91	1.866	5.07	7.341	4.914	6.003	2.83	5.63	7.9	8.46	3.048	4.355	3.484	4.417	4.759	6.376	5.91	7.092	1.337	3.297
>ADZ76014.1	5.91	1.866	5.07	7.278	4.914	6.034	2.83	5.661	7.932	8.46	3.017	4.355	3.484	4.417	4.759	6.376	5.91	7.092	1.337	3.297
>ADZ76013.1	5.941	1.835	5.07	7.341	4.914	6.034	2.83	5.661	7.869	8.46	3.017	4.355	3.453	4.417	4.79	6.47	5.785	7.123	1.337	3.297
>ADZ76012.1	5.839	1.863	5.062	7.422	4.938	5.963	2.64	5.714	7.795	8.571	2.919	4.193	3.509	4.41	4.938	6.398	6.149	7.019	1.335	3.323
>ADZ76011.1	6.06	1.802	5.065	7.365	4.848	5.935	2.766	5.749	7.8	8.515	3.108	4.382	3.511	4.444	4.941	6.153	5.998	6.899	1.336	3.325
>ADZ76010.1	6.029	1.865	5.065	7.334	4.848	5.935	2.735	5.811	7.862	8.608	3.076	4.413	3.605	4.382	4.879	6.184	5.904	6.868	1.336	3.263
>ADZ76009.1	5.871	1.864	4.97	7.518	4.877	5.965	2.703	5.623	7.797	8.543	2.92	4.349	3.448	4.38	4.846	6.368	6.12	7.145	1.336	3.355
>ADZ76008.1	6.122	1.896	5.065	7.427	4.91	5.904	2.797	5.811	7.769	8.515	3.045	4.413	3.511	4.382	4.941	6.122	5.966	6.899	1.336	3.17
>ADZ76007.1	6.091	1.896	5.096	7.334	4.879	5.935	2.766	5.718	7.769	8.546	3.045	4.382	3.511	4.382	5.003	6.153	6.029	6.93	1.336	3.201
>AEA95816.1	5.935	1.865	5.096	7.303	4.972	5.904	2.797	5.625	7.613	8.484	3.17	4.288	3.449	4.444	5.034	6.433	5.966	7.054	1.305	3.263
>AAR99062.1	5.937	1.896	5.005	7.429	4.818	5.937	2.767	5.813	7.46	8.797	2.86	4.352	3.544	4.414	5.098	6.186	6.062	6.963	1.337	3.326
>ABD59007.1	6.062	1.803	5.098	7.336	4.818	5.906	2.735	5.844	7.74	8.673	2.922	4.321	3.482	4.383	4.849	6.403	6.124	6.808	1.337	3.357
>BAF93928.1	6.186	1.865	5.005	7.491	4.787	5.906	2.704	5.502	7.802	8.673	3.015	4.29	3.45	4.445	4.974	6.341	5.968	6.994	1.337	3.264
>ACF60804.1	6.029	1.865	5.096	7.365	4.879	5.873	2.797	5.625	7.831	8.515	3.076	4.319	3.511	4.413	4.941	6.277	5.998	7.023	1.336	3.232
>ACF60803.1	6.122	1.958	5.096	7.365	4.848	5.935	2.828	5.749	7.8	8.608	3.076	4.319	3.449	4.382	4.91	6.153	5.966	6.899	1.336	3.201
>ACF60802.1	5.966	1.927	4.972	7.458	4.879	5.873	2.766	5.78	7.489	8.67	2.921	4.382	3.511	4.351	5.158	6.184	6.091	6.961	1.336	3.325
>ACF60801.1	6.06	1.833	5.003	7.458	4.848	5.873	2.735	5.718	7.707	8.452	3.17	4.382	3.511	4.413	5.003	6.246	6.029	6.868	1.367	3.325
>ACF60800.1	5.807	1.863	5.062	7.391	4.876	5.994	2.64	5.683	7.826	8.571	2.919	4.193	3.54	4.41	4.907	6.398	6.18	7.05	1.335	3.354
>ACF60799.1	5.87	1.863	4.969	7.516	4.876	5.963	2.733	5.621	7.795	8.54	2.981	4.348	3.447	4.379	4.876	6.366	6.087	7.081	1.335	3.354
>ACF60798.1	6.091	1.865	5.096	7.396	4.848	5.904	2.797	5.78	7.8	8.546	3.014	4.351	3.543	4.444	4.879	6.184	6.029	6.868	1.336	3.232
>ACF60797.1	5.932	1.863	5	7.298	4.876	5.963	2.702	5.621	7.702	8.478	3.043	4.41	3.571	4.441	5	6.366	5.901	7.205	1.335	3.292
>ACF60796.1	6.091	1.865	5.096	7.365	4.91	5.935	2.766	5.811	7.8	8.546	3.045	4.319	3.48	4.382	4.972	6.215	5.935	6.899	1.336	3.232
>ACF60795.1	5.879	1.835	5.039	7.278	4.914	6.096	2.83	5.692	7.963	8.46	3.079	4.292	3.453	4.448	4.759	6.47	5.785	7.092	1.337	3.297
>ACF60794.1	6.122	1.865	5.003	7.458	4.91	5.842	2.641	5.625	7.738	8.515	3.014	4.475	3.511	4.413	5.003	6.246	5.966	7.023	1.336	3.294
>ACF60793.1	6.06	1.865	5.096	7.334	4.879	5.966	2.797	5.687	7.831	8.608	3.014	4.319	3.48	4.444	4.91	6.184	5.998	6.992	1.336	3.201
>ACF60792.1	6.091	1.833	5.003	7.396	4.848	5.904	2.766	5.749	7.924	8.484	3.108	4.351	3.543	4.413	4.817	6.215	5.966	6.961	1.336	3.294
>BAE94695.1	5.968	1.865	5.098	7.398	4.756	5.875	2.829	5.72	7.74	8.642	2.984	4.321	3.544	4.507	5.098	6.217	6.062	6.839	1.337	3.202
>ABG33691.1	6.119	1.603	5.497	6.512	4.679	5.857	2.192	5.923	7.788	9.391	3.109	5.334	3.698	3.861	5.072	6.577	6.086	6.315	1.047	3.338
>sp|Q65399.1|POLG_BCMNN	6.099	1.761	5.512	7.078	5.153	5.903	2.838	5.251	7.795	8.969	3.229	4.501	3.196	4.207	5.088	6.067	5.838	6.849	1.37	3.294
>ARI46491.1	6.057	1.791	5.536	7.034	5.08	5.861	2.866	5.308	7.815	9.02	3.191	4.494	3.224	4.233	5.047	6.057	5.894	6.871	1.368	3.256
>ARI46490.1	6.122	1.791	5.568	7.034	5.08	5.861	2.866	5.308	7.848	9.052	3.126	4.526	3.224	4.233	5.015	6.024	5.829	6.871	1.368	3.256
>ARI46489.1	5.959	1.791	5.503	7.066	5.08	5.796	2.963	5.34	7.652	9.02	3.093	4.559	3.256	4.233	5.112	6.057	5.894	7.066	1.368	3.191
>ANO46357.1	5.926	1.791	5.536	7.066	5.08	5.796	2.963	5.21	7.62	8.922	3.159	4.591	3.256	4.266	5.112	6.024	5.926	7.196	1.368	3.191
>NP_660175.1	6.099	1.761	5.512	7.078	5.153	5.903	2.838	5.251	7.795	8.969	3.229	4.501	3.196	4.207	5.088	6.067	5.838	6.849	1.37	3.294
>CDK12644.1	6.122	1.758	5.471	7.034	5.145	5.926	2.833	5.308	7.88	8.89	3.224	4.494	3.224	4.298	4.95	6.089	5.894	6.838	1.368	3.256
>ADR80233.1	6.154	1.758	5.471	7.001	5.08	5.959	2.866	5.308	7.848	8.987	3.191	4.461	3.256	4.233	5.08	6.057	5.796	6.871	1.368	3.256
>ADR80231.1	6.122	1.791	5.471	7.034	5.112	5.926	2.833	5.275	7.848	8.955	3.191	4.494	3.256	4.298	4.917	6.122	5.926	6.806	1.368	3.256
>ADR80232.1	6.187	1.824	5.503	7.066	5.112	5.796	2.931	5.308	7.685	8.89	3.126	4.526	3.321	4.168	5.177	5.992	5.796	7.001	1.368	3.224
>AAN27999.1	6.089	1.758	5.503	7.066	5.145	5.926	2.833	5.243	7.782	8.987	3.224	4.494	3.224	4.233	5.08	6.057	5.861	6.838	1.368	3.289
>AAB02170.1	6.099	1.761	5.512	7.078	5.153	5.903	2.838	5.251	7.795	8.969	3.229	4.501	3.196	4.207	5.088	6.067	5.838	6.849	1.37	3.294
>AAP38183.1	6.122	1.758	5.503	7.066	5.145	5.926	2.833	5.243	7.782	8.987	3.224	4.494	3.224	4.233	5.047	6.057	5.861	6.838	1.368	3.289
>AAW50598.1	5.964	2.02	5.585	7.1	5.08	5.901	2.935	5.27	7.857	8.772	3.124	4.481	3.25	4.134	5.112	6.059	5.806	6.911	1.325	3.313
>NP_741959.1	7.015	1.729	5.318	6.493	5.122	5.644	2.48	5.449	7.21	8.907	3.034	4.731	3.197	3.654	5.383	7.08	6.166	6.786	1.272	3.328
>CAD24792.1	7.015	1.729	5.318	6.493	5.122	5.644	2.48	5.449	7.21	8.907	3.034	4.731	3.197	3.654	5.383	7.08	6.166	6.786	1.272	3.328
>YP_001427388.1	6.407	1.691	5.886	6.211	4.39	5.333	3.252	6.081	7.154	8.943	3.024	4.878	3.74	3.772	5.496	7.415	5.268	6.569	1.203	3.285
>AIY25485.1	6.472	1.691	5.626	6.407	4.553	5.528	3.22	5.984	7.22	9.106	3.154	4.78	3.447	3.837	5.236	7.447	5.301	6.764	1.171	3.057
>ABI34614.1	6.407	1.691	5.886	6.211	4.39	5.333	3.252	6.081	7.154	8.943	3.024	4.878	3.74	3.772	5.496	7.415	5.268	6.569	1.203	3.285
>YP_271857.1	5.821	1.779	5.078	7.309	4.884	5.951	2.329	5.757	7.891	8.732	3.428	4.981	3.493	4.625	4.787	6.339	5.498	6.371	1.358	3.59
>AAV68594.1	5.821	1.779	5.078	7.309	4.884	5.951	2.329	5.757	7.891	8.732	3.428	4.981	3.493	4.625	4.787	6.339	5.498	6.371	1.358	3.59
>YP_022751.1	6.574	1.869	4.77	6.929	4.222	5.833	2.804	5.736	7.154	8.862	3.319	4.995	3.642	3.609	5.124	6.864	6.155	7.09	1.096	3.352
>ALX38286.1	6.947	1.768	4.799	6.978	4.957	6.063	2.747	5.273	6.536	9.346	2.968	4.61	3.568	4.357	5.399	6.063	6.505	6.631	1.231	3.252
>YP_002308580.1	6.77	1.858	4.88	6.392	4.943	6.392	2.802	5.668	6.644	9.225	2.834	4.345	3.747	5.699	4.849	6.108	6.077	6.329	1.228	3.212
>AAV54595.4	6.77	1.858	4.88	6.392	4.943	6.392	2.802	5.668	6.644	9.225	2.834	4.345	3.747	5.699	4.849	6.108	6.077	6.329	1.228	3.212
>sp|O36979.2|POLG_ZYMVS	6.13	1.719	5.287	7.103	5.028	5.968	3.081	5.871	7.168	8.855	2.952	5.06	3.308	3.6	5.547	6.52	6.066	6.487	1.2	3.049
>sp|P18479.2|POLG_ZYMVC	6.104	1.753	5.097	7.013	5.032	5.974	2.922	5.584	7.24	8.896	2.955	5.065	3.377	3.766	5.584	6.364	6.234	6.786	1.234	3.019
>sp|Q89330.1|POLG_ZYMVR	6.228	1.752	5.384	7.039	5.06	5.774	2.887	5.482	7.103	8.725	3.049	5.092	3.341	3.73	5.676	6.617	5.903	6.909	1.233	3.017
>AQX92168.1	6.228	1.849	5.417	7.071	5.06	5.838	2.822	5.709	7.428	8.693	2.952	4.995	3.341	3.86	5.222	6.325	6.163	6.747	1.2	3.081
>AQX92167.1	6.234	1.753	5.162	7.013	5	5.877	2.792	5.942	7.175	8.896	2.825	5.195	3.312	3.636	5.552	6.494	6.201	6.591	1.234	3.117
>AQX92166.1	6.234	1.753	5.162	7.013	5	5.877	2.792	5.942	7.175	8.896	2.825	5.195	3.312	3.636	5.552	6.494	6.201	6.591	1.234	3.117
>AQX92165.1	6.234	1.753	5.162	7.013	4.968	5.877	2.792	5.909	7.175	8.896	2.825	5.195	3.312	3.636	5.552	6.494	6.234	6.623	1.234	3.117
>AQX92164.1	6.234	1.753	5.162	7.013	5	5.877	2.792	5.909	7.175	8.896	2.825	5.195	3.312	3.636	5.552	6.494	6.234	6.591	1.234	3.117
>AQX92163.1	6.234	1.753	5.162	7.013	5	5.877	2.792	5.942	7.175	8.896	2.825	5.195	3.312	3.636	5.552	6.494	6.201	6.591	1.234	3.117
>AQX92162.1	6.157	1.773	5.158	7.028	5.093	5.867	2.934	5.577	7.157	8.865	2.966	4.965	3.353	3.772	5.642	6.319	6.286	6.834	1.225	3.03
>AQX92161.1	6.136	1.721	5.195	7.045	5.032	5.844	2.922	5.584	7.143	8.896	2.955	4.968	3.377	3.766	5.617	6.396	6.266	6.851	1.234	3.052
>AQX92160.1	6.13	1.816	5.319	7.103	4.93	5.871	2.952	5.936	7.233	8.79	2.952	4.995	3.373	3.73	5.352	6.455	6.13	6.649	1.2	3.081
>AQX92159.1	6.195	1.816	5.417	7.103	5.06	5.806	2.789	5.709	7.428	8.693	2.952	4.995	3.341	3.86	5.222	6.325	6.195	6.747	1.2	3.146
>AQX92158.1	6.163	1.816	5.547	7.103	5.06	5.838	2.887	5.806	7.331	8.79	2.952	4.995	3.308	3.73	5.287	6.325	6.001	6.779	1.2	3.081
>AQX92157.1	6.163	1.816	5.547	7.103	5.06	5.838	2.887	5.806	7.331	8.79	2.952	4.995	3.308	3.73	5.287	6.325	6.001	6.779	1.2	3.081
>ARX77885.1	6.201	1.688	5.13	7.143	5	5.844	2.922	5.617	7.24	8.831	2.987	5.032	3.377	3.701	5.487	6.396	6.299	6.786	1.234	3.084
>ARN61640.1	6.234	1.721	5.39	7.013	5	5.682	3.019	5.682	7.175	8.864	2.955	4.903	3.377	3.734	5.552	6.461	6.234	6.818	1.234	2.955
>APZ85837.1	6.266	1.623	5.195	7.11	5.032	5.877	2.955	5.747	7.208	8.766	2.955	4.968	3.377	3.701	5.584	6.364	6.201	6.721	1.234	3.117
>APG79042.1	6.169	1.721	5.162	7.11	5.065	5.844	2.955	5.714	7.11	8.831	2.955	5.227	3.377	3.701	5.552	6.299	6.299	6.688	1.234	2.987
>APG79034.1	6.299	1.721	5.195	7.045	5.097	5.844	2.955	5.682	7.175	8.799	2.922	5.227	3.377	3.734	5.487	6.299	6.299	6.623	1.234	2.987
>AOW31897.1	6.201	1.721	5.26	7.11	5.032	5.877	2.857	5.617	7.078	8.864	2.89	5.13	3.377	3.701	5.519	6.396	6.234	6.818	1.234	3.084
>ANW46658.1	6.331	1.883	5.097	7.11	5.13	5.844	2.825	5.552	7.013	8.896	2.955	4.935	3.539	3.636	5.779	6.591	6.039	6.591	1.266	2.987
>ANC70285.1	6.039	1.721	5.097	6.981	5.097	5.844	2.89	5.584	7.24	8.831	2.922	5.065	3.377	3.669	5.617	6.364	6.396	6.981	1.234	3.052
>AMH40820.1	6.234	1.786	5.065	7.11	5.032	5.942	2.857	5.617	7.078	8.864	2.857	5.032	3.377	3.734	5.584	6.299	6.266	6.948	1.234	3.084
>ALM55107.1	6.266	1.753	5.195	7.045	5.032	5.877	2.922	5.519	7.013	8.864	2.987	4.968	3.344	3.766	5.649	6.364	6.266	6.883	1.234	3.052
>AIN25415.1	6.071	1.753	5.162	7.045	5	5.844	2.922	5.617	7.143	8.864	2.987	5.097	3.377	3.766	5.617	6.299	6.234	6.883	1.266	3.052
>AIN25414.1	6.071	1.753	5.162	7.045	5	5.844	2.955	5.617	7.143	8.831	2.987	5.097	3.377	3.734	5.617	6.299	6.234	6.883	1.266	3.084
>NP_477522.1	6.201	1.656	5.195	7.143	5.032	5.844	2.857	5.487	7.175	8.864	2.955	5.13	3.474	3.701	5.649	6.136	6.299	6.818	1.234	3.149
>AIX02989.1	6.136	1.753	5.097	7.078	5.065	5.844	2.89	5.682	7.143	8.799	2.987	5.195	3.377	3.734	5.519	6.331	6.331	6.753	1.234	3.052
>AIX02988.1	6.136	1.753	5.13	7.078	5.032	5.844	2.857	5.682	7.175	8.831	2.987	5.13	3.377	3.734	5.487	6.364	6.331	6.753	1.234	3.084
>AIS36258.1	6.071	1.753	5.162	7.045	5.032	5.844	2.955	5.617	7.143	8.864	2.987	5.097	3.377	3.734	5.649	6.299	6.234	6.851	1.234	3.052
>AIS36257.1	6.071	1.753	5.162	7.045	5.032	5.877	2.955	5.617	7.143	8.864	2.987	5.097	3.377	3.734	5.617	6.299	6.234	6.851	1.234	3.052
>AIS36256.1	6.071	1.753	5.162	7.045	5.032	5.877	2.955	5.617	7.143	8.864	2.987	5.097	3.377	3.734	5.617	6.299	6.234	6.851	1.234	3.052
>AGT95940.1	6.071	1.753	5.162	7.045	5	5.844	2.955	5.617	7.143	8.831	2.987	5.097	3.377	3.734	5.617	6.299	6.234	6.883	1.266	3.084
>AGT95939.1	6.071	1.753	5.162	7.045	5	5.844	2.922	5.617	7.143	8.831	2.987	5.097	3.377	3.766	5.617	6.299	6.234	6.883	1.266	3.084
>AGT95938.1	6.071	1.753	5.162	7.045	5	5.844	2.955	5.617	7.143	8.831	2.987	5.097	3.377	3.734	5.617	6.299	6.234	6.883	1.266	3.084
>AGT95937.1	6.071	1.753	5.162	7.045	5	5.844	2.955	5.617	7.143	8.831	2.987	5.097	3.377	3.734	5.617	6.299	6.234	6.883	1.266	3.084
>AGT95936.1	6.071	1.753	5.162	7.045	5	5.844	2.955	5.617	7.143	8.831	2.987	5.097	3.377	3.734	5.617	6.299	6.234	6.883	1.266	3.084
>AGT95935.1	6.071	1.753	5.162	7.045	5.032	5.877	2.955	5.617	7.143	8.864	2.987	5.097	3.377	3.734	5.617	6.299	6.234	6.851	1.234	3.052
>AGT95934.1	6.071	1.753	5.162	7.045	5	5.844	2.922	5.617	7.143	8.831	2.987	5.097	3.377	3.734	5.617	6.299	6.234	6.883	1.266	3.117
>AGT95933.1	6.071	1.753	5.162	7.045	5	5.844	2.922	5.617	7.143	8.831	2.987	5.097	3.377	3.766	5.617	6.299	6.234	6.883	1.266	3.084
>AGT95932.1	6.071	1.753	5.162	7.045	5	5.844	2.922	5.617	7.143	8.831	2.987	5.097	3.377	3.766	5.617	6.299	6.234	6.883	1.266	3.084
>AFK65610.1	6.234	1.753	5.195	7.078	5.032	5.812	2.89	5.617	7.175	8.799	2.89	5.065	3.442	3.766	5.519	6.299	6.201	6.916	1.234	3.084
>AFK23498.1	6.084	1.766	5.201	7.033	5.038	5.921	2.781	5.594	7.164	8.799	3.009	5.103	3.369	3.729	5.659	6.313	6.281	6.804	1.243	3.108
>AFK23497.1	5.944	1.713	5.21	7.378	4.93	5.909	2.762	5.699	7.448	8.811	2.902	5.245	3.427	3.776	5.524	6.364	6.154	6.608	1.224	2.972
>AFK23496.1	6.061	1.76	5.181	7.038	5.051	5.898	2.867	5.637	7.136	8.765	2.998	5.116	3.389	3.747	5.637	6.321	6.224	6.875	1.238	3.063
>AFK23495.1	5.995	1.718	5.187	7.073	5.019	5.861	2.93	5.726	7.14	8.757	2.863	5.153	3.402	3.604	5.557	6.399	6.298	6.905	1.246	3.166
>AFK23494.1	6.063	1.76	5.183	7.073	5.052	5.867	2.901	5.639	7.171	8.768	2.966	5.117	3.39	3.716	5.639	6.323	6.226	6.845	1.239	3.064
>AFK23493.1	6.032	1.728	5.184	7.075	5.054	5.869	2.934	5.641	7.141	8.803	3	5.119	3.391	3.717	5.641	6.325	6.195	6.847	1.239	3.065
>AFK23492.1	6.037	1.772	5.217	6.988	5.085	5.906	2.887	5.676	7.185	8.76	2.887	5.118	3.412	3.74	5.676	6.332	6.135	6.857	1.247	3.084
>AFK23491.1	6.001	1.729	5.186	7.045	5.055	5.838	2.935	5.643	7.175	8.806	3.001	5.121	3.392	3.751	5.643	6.327	6.197	6.849	1.239	3.066
>AFK23490.1	6.067	1.729	5.186	7.078	5.055	5.871	2.935	5.643	7.143	8.774	3.001	5.121	3.392	3.751	5.643	6.295	6.23	6.784	1.239	3.066
>AFK23489.1	5.831	1.831	5.186	7.153	5.153	5.966	2.78	5.627	7.322	8.407	3.017	5.22	3.458	3.729	5.627	6.339	6.169	6.814	1.22	3.153
>AFK23488.1	6.003	1.705	5.286	6.992	5.116	5.969	2.66	5.628	7.196	8.731	3.001	5.252	3.445	3.752	5.491	6.446	6.173	6.753	1.296	3.104
>AFK23487.1	6.079	1.685	5.187	7.07	5.021	5.847	2.907	5.649	7.169	8.854	3.006	5.154	3.37	3.7	5.55	6.376	6.244	6.805	1.222	3.105
>AFK23486.1	6.019	1.827	5.339	7.13	5.267	5.625	2.723	5.769	6.987	8.671	2.938	5.159	3.475	3.583	5.518	6.593	6.234	6.772	1.218	3.153
>AFK23485.1	5.787	1.817	5.081	7.167	5.114	5.922	2.894	5.619	7.369	8.748	2.894	5.148	3.398	3.668	5.686	6.326	6.292	6.763	1.245	3.062
>AFK23484.1	6.034	1.729	5.186	7.078	5.055	5.838	2.903	5.643	7.11	8.839	3.001	5.121	3.392	3.751	5.643	6.327	6.197	6.849	1.239	3.066
>AFK23483.1	6.069	1.701	5.135	6.969	5.135	5.802	2.934	5.669	7.202	8.803	2.934	5.235	3.401	3.735	5.569	6.335	6.202	6.869	1.167	3.134
>AFK23482.1	5.931	1.786	5.395	6.824	5.073	6.109	2.858	5.716	7.431	8.682	2.894	5.323	3.466	3.501	5.538	6.324	6.145	6.717	1.286	3.001
>AFK23481.1	5.888	1.726	5.178	6.904	5.076	6.091	2.91	5.584	7.276	8.9	2.944	5.212	3.418	3.723	5.482	6.328	6.261	6.802	1.252	3.046
>AFK23480.1	5.851	1.725	5.309	7.068	5.005	5.648	2.773	5.749	7.169	8.793	2.942	5.242	3.416	3.821	5.783	6.425	6.256	6.831	1.217	2.976
>AFK23479.1	6.044	1.713	5.272	7.085	5.003	5.91	2.787	5.675	7.085	8.731	2.989	5.205	3.392	3.627	5.541	6.447	6.212	6.884	1.242	3.156
>AFK23478.1	6.043	1.741	5.326	6.897	4.95	5.872	2.731	5.804	7.17	8.672	3.073	5.258	3.38	3.687	5.77	6.35	6.282	6.658	1.297	3.039
>AFK23477.1	5.987	1.773	5.117	7.023	5.084	5.987	2.876	5.652	7.124	8.729	3.043	5.184	3.344	3.712	5.585	6.288	6.254	6.856	1.237	3.144
>AFK23476.1	6.024	1.758	5.177	7.034	5.047	5.861	2.898	5.633	7.131	8.857	2.996	5.112	3.387	3.745	5.633	6.317	6.219	6.871	1.237	3.061
>AFK23475.1	6.062	1.727	5.181	7.078	5.046	5.892	2.878	5.689	7.281	8.703	2.98	5.249	3.353	3.691	5.554	6.333	6.265	6.807	1.185	3.048
>AFK23474.1	5.997	1.728	5.183	7.073	5.052	5.867	2.901	5.639	7.171	8.801	2.999	5.117	3.39	3.716	5.639	6.323	6.226	6.877	1.239	3.064
>CAM12729.1	6.201	1.656	5.26	7.143	5.097	5.682	2.922	5.649	7.143	8.799	2.955	5.065	3.442	3.734	5.617	6.299	6.234	6.818	1.234	3.052
>AAA65559.1	6.104	1.753	5.097	7.013	5.032	5.974	2.922	5.584	7.24	8.896	2.955	5.065	3.377	3.766	5.584	6.364	6.234	6.786	1.234	3.019
>AAA65558.1	6.228	1.752	5.384	7.039	5.06	5.774	2.887	5.482	7.103	8.725	3.049	5.092	3.341	3.73	5.676	6.617	5.903	6.909	1.233	3.017
>AAO61299.1	6.169	1.753	5.195	7.143	5.032	5.812	2.89	5.584	7.11	8.831	3.019	5.032	3.344	3.766	5.455	6.396	6.266	6.883	1.266	3.052
>AAQ17216.1	6.234	1.688	5.26	7.078	5.032	5.747	2.89	5.649	7.208	8.799	2.922	4.968	3.344	3.701	5.649	6.591	6.234	6.753	1.201	3.052
>AAQ17215.1	6.266	1.688	5.227	7.078	5.032	5.779	2.857	5.649	7.208	8.831	2.922	4.968	3.344	3.669	5.649	6.558	6.234	6.753	1.234	3.052
>AAQ17214.1	6.234	1.688	5.26	7.11	5.032	5.844	2.955	5.714	7.24	8.766	2.922	4.968	3.409	3.701	5.584	6.331	6.201	6.753	1.234	3.052
>AAD44684.2	6.201	1.656	5.195	7.143	5.032	5.844	2.857	5.487	7.175	8.864	2.955	5.13	3.474	3.701	5.649	6.136	6.299	6.818	1.234	3.149
>AAB72004.2	6.13	1.719	5.287	7.103	5.028	5.968	3.081	5.871	7.168	8.855	2.952	5.06	3.308	3.6	5.547	6.52	6.066	6.487	1.2	3.049
>BAF93929.1	6.266	1.688	5.39	6.981	5.065	5.747	2.955	5.649	7.24	8.831	2.922	4.935	3.409	3.734	5.487	6.364	6.234	6.818	1.234	3.052
>ABL01532.1	6.136	1.753	5.195	7.11	5.065	5.812	2.922	5.617	7.11	8.831	3.019	5	3.344	3.799	5.455	6.396	6.299	6.851	1.234	3.052
>ABL01531.1	6.136	1.753	5.195	7.11	5.065	5.812	2.922	5.584	7.11	8.831	3.019	5	3.344	3.799	5.487	6.396	6.299	6.851	1.234	3.052
>AAZ78317.1	6.136	1.753	5.195	6.981	5.032	5.844	2.89	5.682	7.143	8.799	2.955	5.13	3.409	3.734	5.552	6.396	6.331	6.753	1.234	3.052
>BAE75935.1	6.071	1.753	5.195	7.11	5.097	5.909	2.89	5.649	7.11	8.701	2.922	5.032	3.377	3.701	5.584	6.364	6.429	6.818	1.234	3.052
>BAE75934.1	6.136	1.753	5.195	7.11	5.097	5.942	2.89	5.649	7.143	8.766	2.922	5	3.377	3.701	5.552	6.266	6.396	6.818	1.234	3.052
>CAC87636.2	6.234	1.721	5.097	7.078	5.032	5.974	2.89	5.812	7.175	8.734	2.857	5.065	3.409	3.734	5.519	6.396	6.266	6.688	1.201	3.117
>CAC87635.2	6.201	1.688	5.26	7.078	5.032	5.812	2.89	5.519	7.11	8.799	2.922	5.097	3.442	3.734	5.584	6.331	6.331	6.818	1.234	3.117
>CAC85170.2	6.169	1.558	5.195	7.11	5	5.877	2.89	5.519	7.175	8.831	2.922	5.065	3.409	3.799	5.552	6.331	6.299	6.916	1.234	3.149
>CAD56800.1	6.266	1.753	5.455	7.045	5	5.714	3.019	5.519	7.175	8.896	3.019	4.87	3.442	3.669	5.584	6.396	6.136	6.851	1.234	2.955
>APU54684.1	5.742	1.893	5.152	7.169	4.593	6.083	2.452	5.462	7.511	8.752	3.383	4.562	3.507	4.066	5.152	6.704	6.021	7.263	1.241	3.29
>AMV91975.1	5.742	1.862	5.152	7.2	4.687	6.114	2.421	5.431	7.387	8.69	3.445	4.624	3.507	4.128	5.183	6.673	5.959	7.232	1.241	3.321
>AMB61302.1	5.776	2.05	5.062	7.36	4.503	6.149	2.391	5.466	7.298	8.851	3.478	4.534	3.385	4.13	5.404	6.894	5.932	6.957	1.242	3.137
>AKS48908.1	5.773	1.924	5.276	7.138	4.624	6.083	2.359	5.525	7.387	8.814	3.259	4.469	3.569	4.159	5.276	6.673	6.083	7.2	1.241	3.166
>AKS48907.1	5.899	1.925	5.154	7.327	4.595	5.992	2.422	5.402	7.42	8.817	3.415	4.533	3.477	4.036	5.309	6.768	6.085	7.016	1.242	3.167
>AKS48906.1	5.773	1.893	5.214	7.232	4.842	5.99	2.39	5.525	7.356	8.597	3.414	4.562	3.693	4.128	5.121	6.673	5.866	7.2	1.241	3.29
>AHZ46209.1	6.083	1.862	5.028	7.076	4.376	5.928	2.173	5.556	7.821	8.908	3.383	4.873	3.321	4.283	4.904	6.983	5.835	6.952	1.241	3.414
>AJF38887.1	5.673	1.912	4.959	7.196	4.506	5.997	2.107	5.64	7.65	9.011	3.306	4.83	3.274	4.376	4.83	6.969	5.9	7.196	1.297	3.371
>NP_570723.1	6.027	2.061	5.309	7.027	4.466	5.996	2.498	5.621	7.308	8.745	3.373	4.716	3.623	4.154	5.278	6.59	5.934	6.715	1.249	3.31
>AIX02805.1	5.866	1.862	5.09	7.294	4.531	6.052	2.235	5.649	7.418	9.063	3.538	4.345	3.383	4.19	5.338	6.983	5.804	6.921	1.241	3.197
>AII73714.1	5.773	1.924	5.214	7.169	4.593	6.114	2.421	5.462	7.449	8.721	3.414	4.562	3.507	4.066	5.214	6.673	5.959	7.232	1.241	3.29
>AIT11627.1	5.681	1.915	5.336	7.345	4.488	5.901	2.731	5.775	7.69	8.883	3.453	4.426	3.515	3.923	5.053	6.842	5.775	6.685	1.287	3.296
>AIS72974.1	5.99	1.831	5.059	7.232	4.438	6.052	2.452	5.276	7.294	8.876	3.507	4.718	3.507	4.159	5.307	6.518	6.145	7.2	1.241	3.197
>AIS72973.1	5.866	1.831	4.997	7.2	4.438	6.114	2.483	5.338	7.356	8.876	3.569	4.811	3.538	4.19	5.183	6.487	6.114	7.169	1.241	3.197
>AIS72972.1	5.897	1.831	4.966	7.2	4.438	6.145	2.514	5.431	7.325	8.876	3.569	4.811	3.538	4.159	5.214	6.487	6.052	7.107	1.241	3.197
>AIS72971.1	5.866	1.831	4.935	7.2	4.438	6.114	2.483	5.4	7.325	8.876	3.569	4.873	3.538	4.19	5.214	6.487	6.083	7.138	1.241	3.197
>AIS72970.1	5.866	1.831	4.997	7.2	4.438	6.114	2.483	5.4	7.325	8.876	3.569	4.811	3.507	4.19	5.214	6.518	6.083	7.138	1.241	3.197
>AIS72969.1	5.928	1.831	5.09	7.263	4.407	6.052	2.483	5.245	7.356	8.876	3.538	4.718	3.507	4.159	5.183	6.518	6.145	7.294	1.241	3.166
>AIS72968.1	5.866	1.831	4.997	7.232	4.438	6.114	2.483	5.4	7.325	8.845	3.569	4.811	3.538	4.159	5.214	6.518	6.083	7.138	1.241	3.197
>AIS72967.1	6.052	1.8	4.997	7.2	4.438	6.083	2.483	5.121	7.418	8.939	3.538	4.687	3.538	4.097	5.121	6.735	6.176	7.138	1.241	3.197
>AIS72966.1	5.959	1.831	5.059	7.2	4.469	6.114	2.421	5.09	7.449	8.876	3.507	4.687	3.507	4.159	5.059	6.58	6.269	7.325	1.241	3.197
>AIS72965.1	6.052	1.8	5.028	7.263	4.5	6.052	2.452	5.121	7.294	8.939	3.507	4.624	3.507	4.128	5.152	6.704	6.145	7.263	1.241	3.228
>AIS72964.1	5.928	1.831	4.997	7.294	4.469	6.021	2.421	5.214	7.356	8.908	3.507	4.687	3.507	4.128	5.152	6.673	6.176	7.263	1.241	3.228
>AIS72963.1	5.959	1.8	4.997	7.294	4.438	6.021	2.421	5.183	7.263	8.939	3.538	4.624	3.507	4.128	5.245	6.735	6.207	7.2	1.241	3.259
>AIS72962.1	5.928	1.831	4.966	7.263	4.407	6.021	2.39	5.059	7.356	8.97	3.507	4.655	3.507	4.128	5.183	6.704	6.238	7.356	1.241	3.29
>AIS72961.1	5.897	1.862	5.059	7.232	4.407	6.083	2.452	5.214	7.449	8.908	3.507	4.624	3.507	4.19	5.059	6.704	6.145	7.263	1.241	3.197
>AIS72960.1	5.897	1.831	5.059	7.263	4.376	6.145	2.421	5.214	7.356	8.908	3.569	4.624	3.476	4.128	5.214	6.58	6.3	7.138	1.273	3.228
>AIS72959.1	5.99	1.831	5.028	7.138	4.407	5.897	2.142	5.493	7.697	8.939	3.383	4.966	3.321	4.283	4.997	6.983	5.866	6.983	1.241	3.414
>AIS72958.1	5.866	1.831	5.059	7.263	4.438	5.959	2.483	5.152	7.387	8.845	3.569	4.718	3.507	4.128	5.183	6.58	6.207	7.356	1.241	3.228
>AIS72957.1	5.99	1.831	5.09	7.138	4.5	6.021	2.483	5.214	7.449	8.876	3.507	4.811	3.507	4.128	5.245	6.456	6.114	7.2	1.241	3.197
>AIS72956.1	5.959	1.831	4.935	7.263	4.469	6.114	2.452	5.183	7.356	8.908	3.507	4.78	3.507	4.19	5.214	6.518	6.114	7.263	1.241	3.197
>AIS72955.1	5.866	1.831	5.121	7.232	4.438	5.897	2.452	5.245	7.325	8.845	3.569	4.749	3.507	4.159	5.276	6.549	6.207	7.294	1.241	3.197
>AIS72954.1	5.99	1.831	5.09	7.2	4.5	6.021	2.452	5.245	7.449	8.876	3.538	4.718	3.507	4.159	5.152	6.549	6.083	7.2	1.241	3.197
>AIS72953.1	5.928	1.831	5.09	7.169	4.531	5.99	2.483	5.276	7.387	8.876	3.507	4.811	3.507	4.128	5.276	6.425	6.083	7.263	1.241	3.197
>AIS72952.1	5.99	1.831	5.028	7.263	4.438	6.052	2.421	5.431	7.387	8.845	3.538	4.749	3.538	4.19	5.214	6.518	6.052	7.076	1.241	3.197
>AIS72951.1	5.897	1.831	5.121	7.263	4.469	5.928	2.483	5.245	7.387	8.908	3.569	4.78	3.507	4.159	5.183	6.487	6.114	7.232	1.241	3.197
>AIS72950.1	5.928	1.831	5.059	7.232	4.438	6.052	2.452	5.276	7.325	8.876	3.538	4.749	3.476	4.159	5.276	6.549	6.176	7.169	1.241	3.197
>AIS72949.1	5.99	1.831	5.059	7.232	4.438	6.052	2.452	5.276	7.294	8.876	3.507	4.718	3.507	4.159	5.307	6.518	6.145	7.2	1.241	3.197
>AIS72948.1	5.959	1.831	5.059	7.263	4.438	6.021	2.452	5.4	7.356	8.814	3.569	4.718	3.538	4.19	5.245	6.456	6.083	7.169	1.241	3.197
>AIS72947.1	5.928	1.831	4.997	7.2	4.438	6.083	2.483	5.369	7.356	8.845	3.569	4.78	3.538	4.19	5.183	6.518	6.083	7.169	1.241	3.197
>AIS72946.1	5.959	1.831	5.09	7.263	4.407	6.052	2.452	5.245	7.356	8.876	3.538	4.718	3.507	4.159	5.183	6.518	6.145	7.263	1.241	3.197
>AIS72945.1	5.866	1.831	4.997	7.2	4.438	6.114	2.483	5.4	7.325	8.845	3.569	4.811	3.538	4.19	5.214	6.518	6.083	7.138	1.241	3.197
>AGR83956.1	5.68	1.955	5.307	7.107	4.593	6.114	2.483	5.493	7.573	8.783	3.383	4.624	3.476	4.097	5.059	6.611	6.021	7.232	1.241	3.166
>AIC83446.1	5.559	2.092	5.215	7.245	4.403	5.871	2.53	5.746	7.776	8.932	3.404	4.56	3.685	4.06	5.028	6.558	5.903	6.746	1.312	3.373
>AIC83445.1	5.654	1.937	5.311	7.373	4.561	5.748	2.562	5.623	7.591	8.841	3.343	4.717	3.624	3.936	5.217	6.623	5.967	6.779	1.281	3.311
>AIC83444.1	5.569	1.971	5.35	7.29	4.443	5.788	2.566	5.695	7.666	8.949	3.442	4.506	3.723	4.005	5.194	6.539	5.914	6.696	1.314	3.379
>AIC83443.1	5.569	1.971	5.319	7.29	4.443	5.788	2.597	5.663	7.791	8.917	3.442	4.506	3.723	4.005	5.1	6.539	5.914	6.727	1.314	3.379
>CDK12645.1	5.711	1.893	5.09	7.014	4.593	6.145	2.421	5.773	7.449	8.69	3.476	4.842	3.786	4.159	5.214	6.549	5.711	7.014	1.273	3.197
>AGZ92019.1	5.99	1.8	5.152	7.014	4.407	5.897	2.142	5.493	7.852	8.97	3.383	4.873	3.383	4.221	4.997	6.89	5.866	7.045	1.21	3.414
>AGV08290.1	5.735	1.922	5.053	7.099	4.526	5.983	2.511	5.549	7.099	8.679	3.472	4.681	3.627	4.185	5.487	6.82	6.138	6.913	1.271	3.255
>AGV08289.1	6.059	2.03	5.372	7.183	4.372	5.965	2.467	5.621	7.214	8.807	3.435	4.435	3.623	4.154	5.309	6.558	5.934	6.839	1.249	3.373
>AGN52637.1	5.959	1.831	5.059	7.232	4.407	5.928	2.483	5.059	7.263	8.908	3.538	4.687	3.569	4.159	5.245	6.673	6.331	7.263	1.241	3.166
>ADD71269.1	5.528	2.092	5.247	7.245	4.403	5.871	2.498	5.746	7.776	8.932	3.404	4.591	3.654	4.06	5.028	6.527	5.934	6.746	1.312	3.404
>AAS87605.1	6.09	2.092	5.34	7.121	4.466	5.934	2.436	5.621	7.214	8.807	3.435	4.56	3.623	4.06	5.309	6.496	5.871	6.902	1.218	3.404
>AAB53147.1	6.052	1.831	5.121	7.076	4.407	5.928	2.173	5.493	7.728	8.908	3.383	4.904	3.321	4.314	4.935	6.921	5.866	7.014	1.241	3.383
>ACE95704.1	5.959	1.831	5.183	7.169	4.593	6.207	2.483	5.556	7.449	8.752	3.352	4.531	3.445	4.066	5.183	6.704	5.897	7.045	1.241	3.352
>AAB01025.1	5.99	1.831	5.121	7.045	4.407	5.959	2.173	5.493	7.697	8.908	3.383	4.873	3.321	4.314	4.966	6.952	5.897	7.045	1.241	3.383
>AAM60816.1	5.742	1.893	5.121	7.138	4.655	6.114	2.483	5.587	7.48	8.721	3.352	4.78	3.507	4.066	5.214	6.58	5.928	7.169	1.241	3.228
>ABG56534.1	5.773	1.924	5.245	7.076	4.407	6.021	2.514	5.618	7.387	8.97	3.414	4.624	3.569	4.159	5.214	6.487	6.114	6.983	1.241	3.259
>AAX82171.1	5.742	1.862	5.059	7.045	4.469	6.207	2.328	5.431	7.573	8.939	3.321	4.718	3.352	4.283	4.904	6.828	6.145	7.2	1.241	3.352
>AAW56423.1	5.436	2.093	5.342	7.185	4.436	5.654	2.562	5.842	7.904	8.903	3.343	4.561	3.905	3.968	4.998	6.404	5.842	6.873	1.343	3.405
>CAC86161.1	5.835	1.893	5.152	7.107	4.376	6.207	2.39	5.493	7.169	9.001	3.445	4.5	3.6	4.19	5.307	6.549	6.207	7.045	1.241	3.29
>CAC86160.1	6.027	2.061	5.309	7.027	4.466	5.996	2.498	5.621	7.308	8.745	3.373	4.716	3.623	4.154	5.278	6.59	5.934	6.715	1.249	3.31
>sp|P17765.2|POLG_BYMV	6.086	1.702	5.268	6.97	4.777	5.857	2.356	6.021	7.788	9.293	3.207	5.301	3.665	3.829	5.137	6.217	5.857	6.25	1.014	3.403
>AMR68878.1	5.988	1.603	5.563	6.675	4.712	6.021	2.291	6.152	7.886	9.62	3.01	5.268	3.632	3.763	5.105	6.348	5.792	6.054	1.047	3.469
>AGV40216.2	5.759	1.636	5.007	6.741	5.007	6.152	2.389	5.955	8.181	9.195	3.076	5.596	4.156	3.73	5.072	5.988	5.923	6.054	1.047	3.338
>AGV40215.2	5.628	1.603	5.007	6.675	5.007	6.25	2.389	5.792	8.05	9.228	3.109	5.628	4.221	3.73	5.268	5.923	5.89	6.086	1.08	3.436
>AGV40210.2	5.988	1.669	5.236	6.97	4.777	5.89	2.356	5.955	7.755	9.293	3.207	5.366	3.665	3.829	5.203	6.185	5.955	6.217	1.047	3.436
>AGV40206.2	5.759	1.603	5.072	6.643	4.941	6.152	2.356	5.923	8.181	9.195	3.109	5.53	4.188	3.796	5.137	6.086	5.792	6.086	1.047	3.403
>AFA26424.2	5.923	1.702	4.908	6.545	5.072	6.217	2.356	5.759	8.017	9.326	3.174	5.236	4.319	3.698	5.563	6.054	5.857	6.054	0.982	3.24
>AIT38254.2	5.661	1.603	5.039	6.708	5.007	6.217	2.323	5.759	8.05	9.195	3.109	5.596	4.221	3.796	5.268	5.923	5.857	6.185	1.08	3.403
>NP_612218.1	6.086	1.669	5.17	6.937	4.745	5.923	2.389	5.923	7.624	9.293	3.207	5.334	3.665	3.829	5.203	6.381	5.825	6.315	1.047	3.436
>CDO67699.1	6.021	1.636	5.17	6.937	4.745	5.988	2.192	5.89	7.755	9.555	3.01	5.465	3.665	3.992	5.137	6.25	5.857	6.25	1.014	3.469
>CDO67698.1	6.25	1.636	5.366	6.839	4.745	5.792	2.356	5.923	7.886	9.522	3.043	5.137	3.763	3.927	5.039	6.283	5.694	6.283	1.014	3.501
>CDO67697.1	6.217	1.603	5.268	6.872	4.777	6.021	2.356	5.988	7.886	9.228	3.174	5.301	3.698	3.829	4.908	6.25	5.857	6.25	1.014	3.501
>CDO67696.1	6.25	1.603	5.366	6.806	4.777	5.825	2.356	6.054	7.853	9.457	3.076	5.105	3.763	3.927	5.039	6.348	5.628	6.217	1.014	3.534
>CDO67695.1	6.119	1.636	5.17	6.904	4.745	6.021	2.192	5.988	7.853	9.588	2.978	5.432	3.698	3.927	5.105	6.152	5.759	6.217	1.014	3.501
>CDO67694.1	6.065	1.681	5.208	6.955	4.845	5.966	2.175	5.9	7.844	9.558	2.999	5.372	3.659	3.955	5.142	6.229	5.834	6.131	0.956	3.527
>CDO67693.1	5.923	1.636	5.334	6.839	4.745	5.89	2.291	5.923	7.853	9.686	2.945	5.301	3.665	3.894	5.137	6.315	5.923	6.283	1.014	3.403
>CDO67692.1	6.079	1.603	5.077	6.947	4.776	6.045	2.238	5.979	7.715	9.619	2.939	5.478	3.607	4.008	5.077	6.413	5.778	6.112	1.035	3.474
>CDO67691.1	5.988	1.636	5.17	7.003	4.712	5.955	2.258	5.955	7.788	9.457	3.043	5.268	3.665	3.927	5.137	6.315	6.086	6.119	1.014	3.501
>CDO67690.1	6.021	1.603	5.17	7.003	4.745	5.955	2.258	5.89	7.755	9.424	3.043	5.334	3.665	3.894	5.203	6.283	6.054	6.185	1.014	3.501
>CDO67689.1	5.995	1.656	5.399	6.857	4.803	5.896	2.286	5.962	7.85	9.738	2.981	5.267	3.71	3.909	5.002	6.227	5.896	6.161	1.027	3.379
>CDO67688.1	6.119	1.603	5.334	6.872	4.777	5.89	2.258	6.021	7.919	9.62	2.978	5.366	3.698	3.927	5.007	6.25	5.825	6.119	1.014	3.403
>CDO67687.1	6.043	1.609	5.222	6.962	4.762	5.977	2.167	6.108	7.816	9.622	3.021	5.353	3.678	3.908	5.09	6.371	5.846	6.043	1.018	3.383
>CDO67686.1	6.03	1.582	5.239	6.952	4.778	5.964	2.273	5.931	7.875	9.522	3.031	5.371	3.657	3.987	5.041	6.26	5.865	6.161	1.021	3.46
>CDO67685.1	6.086	1.636	5.334	6.806	4.777	5.955	2.258	6.119	7.886	9.62	2.978	5.301	3.698	3.894	5.137	6.217	5.857	6.021	1.014	3.403
>CDO67684.1	6.086	1.636	5.334	6.872	4.777	5.857	2.291	5.988	7.919	9.653	2.945	5.366	3.698	3.894	5.072	6.25	5.857	6.119	1.014	3.37
>CDO67683.1	6.031	1.573	5.343	6.85	4.753	5.932	2.229	5.834	8.096	9.603	2.95	5.244	3.638	3.966	4.949	6.359	5.998	6.195	1.016	3.441
>CDO67682.1	5.988	1.603	5.203	6.937	4.745	5.955	2.225	5.89	7.886	9.457	3.043	5.334	3.665	3.959	5.137	6.217	6.021	6.217	1.014	3.501
>CDO67681.1	6.021	1.603	5.137	6.97	4.745	6.021	2.16	6.021	7.853	9.555	2.978	5.596	3.665	3.959	5.039	6.152	5.726	6.283	1.014	3.501
>CDO67680.1	6.054	1.636	5.301	6.904	4.777	5.89	2.258	6.119	7.984	9.653	2.912	5.301	3.698	3.927	4.974	6.217	5.89	6.054	1.014	3.436
>CDO67679.1	6.016	1.705	5.314	6.918	4.746	5.916	2.206	5.949	7.988	9.592	2.908	5.314	3.643	4.044	5.114	6.317	5.816	6.083	1.036	3.376
>CDO67678.1	6	1.639	5.213	6.918	4.754	5.869	2.295	5.803	7.934	9.541	3.049	5.344	3.803	3.967	5.082	6.361	5.705	6.23	1.016	3.475
>CDO67677.1	6.02	1.579	5.23	6.941	4.803	5.855	2.171	5.855	8.158	9.539	2.895	5.263	3.684	3.947	4.934	6.349	6.02	6.217	1.02	3.52
>AHB33484.1	6.021	1.636	5.268	6.872	4.745	5.89	2.323	6.086	7.919	9.62	2.945	5.301	3.665	3.894	5.072	6.315	5.857	6.152	1.014	3.403
>AFV57242.1	6.131	1.607	5.082	6.885	4.754	6.066	2.164	6	7.934	9.541	2.984	5.541	3.639	3.934	5.016	6.164	5.738	6.262	1.016	3.541
>AFQ95554.1	6.054	1.669	5.334	6.872	4.745	5.857	2.258	5.988	7.984	9.686	2.945	5.301	3.665	3.927	4.941	6.283	5.923	6.119	1.014	3.436
>BAM15837.1	6.021	1.734	5.399	6.774	4.777	5.792	2.389	5.955	7.755	9.13	3.24	5.236	3.698	3.829	5.301	6.25	6.021	6.25	1.047	3.403
>AAB37237.1	5.955	1.636	5.596	6.708	4.712	5.988	2.258	6.152	7.919	9.555	2.945	5.236	3.665	3.796	5.072	6.283	5.825	6.185	1.047	3.469
>AAP30002.1	6.086	1.702	5.268	6.97	4.777	5.857	2.356	6.021	7.788	9.293	3.207	5.301	3.665	3.829	5.137	6.217	5.857	6.25	1.014	3.403
>BAH60697.1	6.021	1.669	5.366	6.839	4.941	5.857	2.454	5.89	8.017	9.391	2.978	5.105	3.763	3.796	5.007	6.315	5.89	6.348	1.014	3.338
>BAH60696.1	6.119	1.571	5.268	6.872	4.745	5.988	2.323	6.054	7.886	9.195	3.141	5.432	3.829	3.829	4.941	6.185	5.89	6.217	1.014	3.501
>BAH60695.1	6.119	1.669	5.366	6.839	4.777	5.857	2.421	6.054	7.755	9.293	3.174	5.203	3.698	3.796	5.137	6.217	5.923	6.25	1.014	3.436
>BAH60694.1	6.052	1.668	5.234	6.935	4.612	5.921	2.29	5.888	7.851	9.552	3.075	5.267	3.631	3.762	5.234	6.313	5.921	6.248	1.047	3.5
>ACK99555.1	6.054	1.603	5.236	6.872	4.777	5.857	2.356	6.185	8.017	9.391	3.109	5.334	3.632	3.959	4.941	6.315	5.955	5.988	1.014	3.403
>CAP03438.1	6.086	1.767	5.301	6.806	4.712	5.955	2.356	5.988	7.592	9.391	3.24	5.334	3.665	3.796	5.334	6.217	5.955	6.054	1.047	3.403
>BAE96600.1	6.25	1.669	5.236	6.708	4.647	6.054	2.291	6.054	7.788	9.522	3.076	5.366	3.599	3.894	4.974	6.414	5.825	6.054	1.047	3.534
>BAE96599.1	6.25	1.702	5.268	6.741	4.679	5.988	2.258	6.086	7.821	9.457	3.076	5.366	3.632	3.894	4.974	6.479	5.792	5.955	1.047	3.534
>BAF96025.1	6.185	1.571	5.301	6.904	4.777	5.694	2.323	5.661	7.919	8.999	3.37	5.301	3.632	3.894	4.941	6.545	5.825	6.643	1.047	3.469
>ABG33691.1	6.119	1.603	5.497	6.512	4.679	5.857	2.192	5.923	7.788	9.391	3.109	5.334	3.698	3.861	5.072	6.577	6.086	6.315	1.047	3.338
>BAA12099.1	6.086	1.669	5.17	6.937	4.745	5.923	2.389	5.923	7.624	9.293	3.207	5.334	3.665	3.829	5.203	6.381	5.825	6.315	1.047	3.436
>AQY03806.1	6.58	1.459	5.543	6.807	4.311	6.062	2.788	5.284	7.261	8.558	3.306	4.376	3.76	3.501	5.575	7.164	6.159	6.613	1.297	3.598
>sp|Q6XW15.1|POLG_BTMV	6.645	1.491	5.316	6.84	4.246	6.126	2.723	5.284	7.261	8.46	3.241	4.506	3.695	3.501	5.64	7.261	6.029	6.775	1.329	3.63
>NP_954611.1	6.645	1.491	5.316	6.84	4.246	6.126	2.723	5.284	7.261	8.46	3.241	4.506	3.695	3.501	5.64	7.261	6.029	6.775	1.329	3.63
>ABG74926.1	6.742	1.491	5.413	6.807	4.279	6.094	2.82	5.348	7.196	8.395	3.241	4.538	3.695	3.533	5.608	7.229	6.062	6.58	1.329	3.598
>AAP41071.1	6.645	1.491	5.316	6.84	4.246	6.126	2.723	5.284	7.261	8.46	3.241	4.506	3.695	3.501	5.64	7.261	6.029	6.775	1.329	3.63
>ABG74927.1	6.645	1.524	5.478	6.84	4.279	6.159	2.788	5.478	7.229	8.428	3.274	4.408	3.793	3.468	5.64	7.164	5.997	6.548	1.297	3.566
>AAS87605.1	6.09	2.092	5.34	7.121	4.466	5.934	2.436	5.621	7.214	8.807	3.435	4.56	3.623	4.06	5.309	6.496	5.871	6.902	1.218	3.404
Average	6.375	1.743	5.364	6.681	4.602	5.847	2.702	5.923	7.21	8.831	2.983	4.751	3.583	3.982	5.296	6.602	6.064	6.778	1.234	3.448
other servers@IMTECH

## Sheet: Total_STDEV_ERR
Acessions	Ala	Cys	Asp	Glu	Phe	Gly	His	Ile	Lys	Leu	Met	Asn	Pro	Gln	Arg	Ser	Thr	Val	Trp	Tyr
>YP_009110712.1	6.459	1.735	5.045	6.909	4.724	5.945	2.796	6.427	7.391	8.965	2.442	4.949	3.438	4.017	5.206	6.555	6.33	5.848	1.028	3.792
>AIY55493.1	6.427	1.735	5.045	6.941	4.724	5.848	2.796	6.427	7.455	8.997	2.474	5.045	3.438	4.017	5.141	6.491	6.266	5.913	1.028	3.792
>AIY55492.1	6.459	1.735	5.045	6.909	4.724	5.945	2.796	6.427	7.391	8.965	2.442	4.949	3.438	4.017	5.206	6.555	6.33	5.848	1.028	3.792
>YP_003778191.1	6.61	1.53	5.503	6.154	4.819	5.471	2.833	6.382	6.968	8.89	2.898	5.21	3.68	3.745	5.243	7.229	6.447	5.731	1.237	3.419
>AAO37457.2	6.61	1.53	5.503	6.154	4.819	5.471	2.833	6.382	6.968	8.89	2.898	5.21	3.68	3.745	5.243	7.229	6.447	5.731	1.237	3.419
>ABY86427.1	6.643	1.563	5.471	6.089	4.852	5.536	2.768	6.382	7.099	8.824	2.866	5.34	3.68	3.712	5.243	7.131	6.48	5.633	1.237	3.452
>ABY86426.1	6.675	1.563	5.536	6.122	4.917	5.536	2.8	6.285	6.968	8.857	2.866	5.145	3.582	3.777	5.308	7.196	6.447	5.764	1.237	3.419
>ABY86425.1	6.547	1.564	5.44	6.189	4.886	5.603	2.866	6.254	6.971	8.827	2.899	5.147	3.616	3.713	5.342	7.101	6.58	5.831	1.238	3.388
>ABY86424.1	6.513	1.596	5.438	6.187	4.852	5.568	2.8	6.285	6.968	8.857	2.898	5.177	3.647	3.777	5.308	7.099	6.61	5.796	1.237	3.387
>ABY86423.1	6.578	1.563	5.536	6.122	4.819	5.568	2.8	6.285	6.968	8.89	2.866	5.145	3.614	3.777	5.308	7.131	6.61	5.764	1.237	3.419
>YP_006990202.1	6.349	2.041	5.572	6.835	4.73	5.799	2.656	5.572	7.548	8.746	3.077	4.73	3.239	3.952	5.248	5.896	6.09	7.127	1.425	3.369
>AFV61776.1	6.349	2.041	5.572	6.835	4.73	5.799	2.656	5.572	7.548	8.746	3.077	4.73	3.239	3.952	5.248	5.896	6.09	7.127	1.425	3.369
>AEV45820.1	6.17	1.959	5.55	7.019	4.734	5.648	2.481	5.354	7.411	8.684	3.036	4.538	3.232	3.918	5.55	6.236	6.301	7.313	1.437	3.428
>YP_007969411.1	6.282	1.836	4.865	7.088	4.865	5.831	2.642	5.767	7.313	8.634	3.125	4.575	3.479	4.317	5.477	6.862	5.702	6.54	1.482	3.318
>ABO77135.1	6.123	1.901	4.931	7.122	4.866	5.736	2.643	5.736	7.283	8.669	3.19	4.608	3.416	4.318	5.543	6.735	5.704	6.671	1.515	3.287
>ABO77134.1	6.224	1.741	4.966	7.288	4.869	5.772	2.773	5.676	7.256	8.675	3.031	4.708	3.418	4.289	5.385	6.901	5.579	6.643	1.451	3.354
>ABO77133.1	6.282	1.836	4.865	7.088	4.865	5.831	2.642	5.767	7.313	8.634	3.125	4.575	3.479	4.317	5.477	6.862	5.702	6.54	1.482	3.318
>YP_003208047.1	6.743	1.579	5.987	6.283	3.98	5.592	3.322	6.349	7.105	8.98	3.059	5.066	3.355	3.783	5.559	5.559	6.612	6.447	1.118	3.52
>AIX02891.1	6.746	1.81	5.956	6.285	4.047	5.528	3.455	6.318	7.009	8.917	3.126	5.067	3.323	3.817	5.495	5.429	6.68	6.351	1.119	3.521
>AIX02890.1	6.746	1.81	5.989	6.252	4.047	5.528	3.455	6.318	7.009	8.885	3.126	5.067	3.323	3.817	5.495	5.462	6.68	6.351	1.119	3.521
>AIX02889.1	6.811	1.777	6.022	6.252	4.047	5.528	3.422	6.318	7.141	8.917	3.159	5.035	3.291	3.817	5.462	5.429	6.614	6.285	1.119	3.554
>AIX02888.1	6.713	1.777	5.956	6.252	4.047	5.495	3.422	6.351	7.108	8.917	3.159	5.1	3.323	3.817	5.429	5.495	6.647	6.318	1.119	3.554
>AIX02887.1	6.746	1.777	6.022	6.252	4.08	5.528	3.422	6.318	7.108	8.95	3.126	5.035	3.323	3.817	5.462	5.429	6.614	6.318	1.119	3.554
>AIX02886.1	6.844	1.678	5.989	6.351	3.949	5.561	3.389	6.252	7.075	8.819	3.06	5.067	3.356	3.751	5.594	5.462	6.713	6.384	1.119	3.587
>AIX02885.1	6.943	1.678	6.022	6.351	4.014	5.594	3.422	6.252	7.141	8.786	3.093	5.067	3.323	3.751	5.528	5.462	6.647	6.285	1.119	3.521
>AIX02884.1	6.779	1.744	5.989	6.384	3.982	5.594	3.323	6.285	7.141	8.753	3.093	5.1	3.422	3.751	5.627	5.462	6.647	6.285	1.119	3.521
>AIX02883.1	6.647	1.744	5.923	6.318	3.982	5.66	3.389	6.351	7.173	8.786	3.093	5.166	3.389	3.784	5.528	5.429	6.713	6.318	1.119	3.488
>ACV84257.2	6.809	1.612	5.987	6.382	4.079	5.559	3.355	6.316	7.105	8.816	3.026	5.099	3.355	3.717	5.559	5.592	6.612	6.414	1.118	3.487
>YP_009091824.1	6.556	1.533	5.284	6.751	4.403	5.936	2.805	5.414	7.143	8.643	3.327	5.219	3.425	4.175	5.153	6.621	6.132	6.751	1.109	3.62
>AGH25889.1	6.588	1.533	5.186	6.784	4.403	5.871	2.805	5.61	7.078	8.611	3.327	5.251	3.555	4.175	5.251	6.523	6.067	6.686	1.109	3.588
>AGH25888.1	6.556	1.533	5.284	6.751	4.403	5.936	2.805	5.414	7.143	8.643	3.327	5.219	3.425	4.175	5.153	6.621	6.132	6.751	1.109	3.62
>YP_009143308.1	5.799	1.507	5.111	6.488	4.685	5.701	3.309	6.029	7.503	8.879	3.637	4.817	3.637	3.899	4.817	6.619	6.651	6.455	1.114	3.342
>AIU97943.2	5.799	1.507	5.111	6.488	4.685	5.701	3.309	6.029	7.503	8.879	3.637	4.817	3.637	3.899	4.817	6.619	6.651	6.455	1.114	3.342
>AKC43543.1	5.599	1.604	5.043	6.614	4.682	5.697	3.274	6.156	7.466	8.939	3.635	4.846	3.667	3.897	4.781	6.582	6.614	6.418	1.113	3.373
>AUQ44341.1	6.193	1.572	5.376	6.727	4.653	5.816	2.735	5.659	7.828	8.362	3.301	5.344	3.301	4.181	4.998	6.885	6.004	6.539	1.069	3.458
>YP_004376199.1	6.13	1.509	5.344	6.633	4.747	5.847	2.735	5.659	7.733	8.394	3.301	5.376	3.332	4.15	5.061	6.916	6.036	6.665	1.069	3.364
>AEB00568.1	6.13	1.509	5.344	6.633	4.747	5.847	2.735	5.659	7.733	8.394	3.301	5.376	3.332	4.15	5.061	6.916	6.036	6.665	1.069	3.364
>AQY17504.1	6.526	1.688	5.747	5.909	4.416	5.455	3.149	5.974	7.532	9.545	2.468	5	3.539	3.961	5.13	6.818	6.006	6.623	1.071	3.442
>APW85806.1	6.74	1.62	5.541	6.027	4.375	5.314	3.111	6.027	7.323	9.268	2.495	4.828	3.402	4.018	5.347	7.485	5.93	6.708	1.005	3.435
>YP_004875339.1	6.398	1.786	5.814	5.846	4.32	5.424	3.02	5.684	7.47	9.581	2.436	4.937	3.54	3.865	5.424	7.048	5.814	7.113	1.039	3.443
>AFC60616.1	6.398	1.786	5.814	5.846	4.32	5.424	3.02	5.684	7.47	9.581	2.436	4.937	3.54	3.865	5.424	7.048	5.814	7.113	1.039	3.443
>AEP37329.1	6.398	1.786	5.814	5.846	4.32	5.424	3.02	5.684	7.47	9.581	2.436	4.937	3.54	3.865	5.424	7.048	5.814	7.113	1.039	3.443
>YP_009388623.1	6.061	1.515	5.366	6.187	4.672	5.84	3.125	6.187	6.755	8.649	3.188	5.208	3.914	3.725	5.587	7.229	5.903	6.534	1.136	3.22
>ASB15795.1	6.266	1.527	5.566	6.043	4.644	5.821	3.149	6.17	6.616	8.588	3.181	5.089	3.817	3.944	5.662	7.284	5.884	6.489	1.145	3.117
>ASB15793.1	6.061	1.515	5.366	6.187	4.672	5.84	3.125	6.187	6.755	8.649	3.188	5.208	3.914	3.725	5.587	7.229	5.903	6.534	1.136	3.22
>YP_006383504.1	6.19	1.612	6.125	7.124	5.126	5.287	2.515	6.383	7.157	8.092	3.095	4.578	2.934	3.707	5.932	6.447	5.48	7.576	0.903	3.74
>APL98256.1	6.48	1.644	5.835	7.092	4.965	5.77	2.386	6.028	7.318	7.769	3.159	4.707	3.417	3.578	6.028	6.415	5.642	7.221	0.903	3.643
>AFJ92921.1	6.19	1.612	6.125	7.124	5.126	5.287	2.515	6.383	7.157	8.092	3.095	4.578	2.934	3.707	5.932	6.447	5.48	7.576	0.903	3.74
>YP_003587807.1	6.855	1.592	5.491	6.758	4.321	6.433	3.021	5.588	6.53	8.772	3.541	4.029	3.314	3.346	6.4	6.465	5.75	7.212	1.365	3.216
>ADC55885.1	6.888	1.592	5.556	6.823	4.321	6.4	3.054	5.588	6.53	8.804	3.574	3.996	3.314	3.411	6.27	6.368	5.75	7.18	1.365	3.216
>CAR58104.1	6.855	1.592	5.491	6.758	4.321	6.433	3.021	5.588	6.53	8.772	3.541	4.029	3.314	3.346	6.4	6.465	5.75	7.212	1.365	3.216
>ALE99280.1	6.974	2.03	5.337	6.352	3.929	5.632	2.98	6.221	6.287	9.267	2.489	4.715	3.536	4.191	5.828	6.483	6.254	6.876	1.146	3.471
>YP_008240477.1	7.04	1.997	5.468	6.32	3.929	5.697	3.012	6.811	6.254	9.201	2.423	4.617	3.569	3.929	5.992	6.418	6.483	6.287	1.081	3.471
>BAN63167.1	7.04	1.997	5.468	6.32	3.929	5.697	3.012	6.811	6.254	9.201	2.423	4.617	3.569	3.929	5.992	6.418	6.483	6.287	1.081	3.471
>ARU08101.1	6.327	1.752	5.354	7.171	4.899	5.873	2.661	5.743	7.268	9.053	3.245	4.802	3.18	4.023	5.386	6.554	5.678	6.619	1.363	3.05
>YP_004564588.1	6.331	1.916	5.39	7.175	4.708	5.747	2.63	5.292	7.338	9.318	3.214	4.903	3.117	3.799	5.422	6.494	5.974	6.818	1.364	3.052
>AHY61040.1	6.522	1.849	5.451	6.911	4.867	5.938	2.628	5.775	7.625	9.15	3.277	4.77	3.115	3.894	5.127	6.36	6.003	6.295	1.363	3.082
>AHY61039.1	6.396	1.916	5.39	7.013	4.708	5.747	2.63	5.39	7.435	9.318	3.149	4.903	3.149	3.831	5.39	6.494	5.974	6.753	1.364	3.052
>AHY61038.1	6.02	2.007	5.578	7.007	5	5.612	2.585	5.68	7.891	9.354	3.129	4.592	2.993	4.048	5.238	6.463	5.884	6.565	1.395	2.959
>AHY61037.1	6.264	1.785	5.518	7.141	5.031	5.972	2.726	5.258	7.757	8.861	3.473	4.414	3.181	4.252	5.096	6.199	6.134	6.556	1.331	3.051
>AHY61036.1	6.429	1.916	5.422	7.078	4.708	5.747	2.63	5.422	7.338	9.318	3.182	4.87	3.149	3.831	5.422	6.494	5.909	6.721	1.364	3.052
>AHY61035.1	6.429	1.916	5.422	7.078	4.708	5.779	2.63	5.422	7.338	9.318	3.182	4.87	3.149	3.831	5.422	6.461	5.909	6.721	1.364	3.052
>AEB00584.1	6.331	1.916	5.39	7.175	4.708	5.747	2.63	5.292	7.338	9.318	3.214	4.903	3.117	3.799	5.422	6.494	5.974	6.818	1.364	3.052
>AEB00583.1	6.493	1.86	5.383	6.949	4.927	5.808	2.708	5.71	7.635	9.201	3.23	5.09	3.132	3.915	5.024	6.199	5.938	6.427	1.37	3.002
>YP_006382256.1	6.464	1.869	5.323	6.622	4.468	5.989	2.82	5.989	7.034	9.062	2.693	4.309	3.612	3.897	5.355	7.668	5.228	6.781	1.299	3.517
>AFJ92920.1	6.496	1.869	5.323	6.622	4.468	5.989	2.82	5.989	7.034	9.062	2.693	4.309	3.612	3.897	5.355	7.636	5.228	6.781	1.299	3.517
>AFJ92905.1	6.464	1.869	5.323	6.622	4.468	5.989	2.82	5.989	7.034	9.062	2.693	4.309	3.612	3.897	5.355	7.668	5.228	6.781	1.299	3.517
>ANQ33994.1	6.385	1.506	5.305	6.516	3.995	5.501	2.783	6.287	7.466	8.579	2.947	5.665	3.798	3.995	4.748	6.058	6.647	6.778	1.244	3.798
>YP_006906026.1	6.221	1.506	5.141	6.713	4.028	5.665	2.783	6.254	7.466	8.841	2.849	5.697	3.766	4.06	4.65	6.09	6.68	6.582	1.212	3.798
>AFU52934.1	6.221	1.506	5.141	6.713	4.028	5.665	2.783	6.254	7.466	8.841	2.849	5.697	3.766	4.06	4.65	6.09	6.68	6.582	1.212	3.798
>YP_009221980.1	6.411	1.725	4.979	6.736	4.133	5.825	2.864	6.085	6.801	8.884	3.059	4.621	3.775	3.938	5.988	6.736	6.248	6.443	1.204	3.547
>ALW54844.1	6.411	1.725	4.979	6.736	4.133	5.825	2.864	6.085	6.801	8.884	3.059	4.621	3.775	3.938	5.988	6.736	6.248	6.443	1.204	3.547
>YP_009010942.1	6.359	1.549	5.326	6.488	4.196	6.068	3.099	5.487	6.617	9.522	3.002	5.197	3.809	3.938	5.875	6.165	6.488	6.456	1.194	3.163
>AHB52332.1	6.359	1.549	5.326	6.488	4.196	6.068	3.099	5.487	6.617	9.522	3.002	5.197	3.809	3.938	5.875	6.165	6.488	6.456	1.194	3.163
>AFQ95552.1	6.699	1.578	5.153	6.699	4.219	5.99	3.06	5.636	6.57	9.243	3.188	5.056	3.8	3.865	5.829	6.184	6.345	6.409	1.224	3.253
>AFK82573.1	6.634	1.546	5.443	6.57	4.251	5.894	2.963	5.668	6.667	9.34	3.092	5.024	3.833	3.897	5.926	6.119	6.441	6.216	1.224	3.253
>ANA48364.1	6.536	1.493	5.209	5.806	4.446	6.403	2.621	5.574	6.735	9.589	2.853	4.91	3.484	4.612	4.977	6.403	6.171	7.366	1.261	3.55
>YP_006989380.1	6.202	1.658	5.207	6.269	4.444	6.202	2.587	6.235	6.733	9.353	2.653	5.008	3.217	4.743	5.406	6.899	5.937	6.733	1.26	3.25
>AFV61775.1	6.202	1.658	5.207	6.269	4.444	6.202	2.587	6.235	6.733	9.353	2.653	5.008	3.217	4.743	5.406	6.899	5.937	6.733	1.26	3.25
>AFV61774.1	6.204	1.593	5.143	6.304	4.413	6.337	2.721	6.072	6.702	9.29	2.787	4.944	3.152	4.844	5.275	6.934	5.839	6.934	1.228	3.285
>AFV61773.1	6.235	1.625	5.141	6.302	4.411	6.335	2.653	6.202	6.799	9.386	2.653	5.008	3.184	4.776	5.307	6.733	5.904	6.766	1.26	3.317
>AEN25484.1	6.354	1.694	5.33	5.86	4.448	6.46	2.718	5.436	6.389	9.778	2.789	5.154	3.247	4.589	5.083	6.283	6.071	7.342	1.377	3.6
>ART66970.1	5.574	1.717	5.703	6.773	5.023	6.189	2.592	5.606	7.583	8.555	3.305	4.439	3.5	3.856	5.087	6.384	6.481	6.999	1.361	3.273
>BAN10294.1	5.574	1.685	5.671	7.064	5.023	6.286	2.56	5.736	7.55	8.555	3.273	4.601	3.338	3.662	5.412	5.995	6.708	6.675	1.329	3.305
>YP_004063671.1	5.61	1.686	5.674	7.069	5.058	6.193	2.562	5.804	7.49	8.625	3.275	4.54	3.34	3.729	5.383	6.064	6.712	6.582	1.329	3.275
>ADR10439.1	5.61	1.686	5.674	7.069	5.058	6.193	2.562	5.804	7.49	8.625	3.275	4.54	3.34	3.729	5.383	6.064	6.712	6.582	1.329	3.275
>AUM57521.1	6.152	1.669	5.366	6.315	4.777	5.857	2.585	6.152	6.839	9.064	3.109	4.777	4.025	4.188	5.759	6.414	6.577	5.89	1.08	3.403
>AMD40328.1	6.187	1.702	5.237	6.318	4.746	5.859	2.619	6.056	6.841	9.1	2.913	4.845	3.895	4.19	5.761	6.514	6.776	5.892	1.08	3.47
>YP_008719787.1	6.119	1.702	5.366	6.381	4.712	5.857	2.552	6.054	6.904	9.162	3.043	4.777	3.959	4.254	5.694	6.414	6.643	5.857	1.08	3.469
>AFP66237.1	6.152	1.702	5.301	6.446	4.712	5.825	2.552	5.988	6.97	9.13	3.043	4.81	3.959	4.188	5.694	6.414	6.61	5.955	1.08	3.469
>AFP66236.1	6.119	1.702	5.366	6.381	4.712	5.857	2.552	6.054	6.904	9.162	3.043	4.777	3.959	4.254	5.694	6.414	6.643	5.857	1.08	3.469
>AFS28881.1	6.315	1.636	5.399	6.315	4.81	5.792	2.552	6.086	6.839	9.162	3.076	4.614	4.058	4.188	5.923	6.348	6.545	5.923	1.08	3.338
>AQK38487.1	6.37	1.797	5.423	6.403	4.704	5.586	2.646	6.076	7.122	9.017	2.875	4.443	3.528	3.92	5.26	6.959	6.109	7.089	1.241	3.43
>ACO35931.1	6.37	1.764	5.358	6.436	4.704	5.619	2.614	6.076	7.024	8.886	2.908	4.476	3.528	3.986	5.39	6.991	6.174	7.057	1.241	3.398
>ACO35930.1	6.37	1.764	5.325	6.436	4.704	5.652	2.614	6.076	7.024	8.886	2.908	4.443	3.528	3.986	5.39	6.991	6.207	7.057	1.241	3.398
>ACO35929.1	6.37	1.764	5.358	6.436	4.704	5.619	2.614	6.109	7.024	8.886	2.908	4.443	3.528	3.986	5.39	6.991	6.174	7.057	1.241	3.398
>AFS60381.1	6.403	1.764	5.325	6.436	4.672	5.652	2.679	6.076	6.991	8.853	2.908	4.41	3.528	3.953	5.423	7.024	6.207	7.057	1.241	3.398
>AAN87843.1	6.272	1.764	5.358	6.468	4.704	5.619	2.679	6.338	7.024	8.821	3.038	4.41	3.463	4.149	5.325	7.024	5.946	7.024	1.241	3.332
>CAI65399.1	6.368	1.829	5.356	6.466	4.768	5.617	2.645	6.042	6.924	8.883	2.874	4.474	3.56	4.017	5.389	6.924	6.205	7.054	1.241	3.364
>CAI65398.1	6.207	1.797	5.325	6.468	4.672	5.652	2.646	6.37	7.122	8.821	3.006	4.345	3.463	4.116	5.26	7.057	6.076	7.024	1.241	3.332
>CAI65397.1	6.436	1.764	5.358	6.436	4.672	5.652	2.581	6.109	6.991	8.886	2.875	4.378	3.528	3.986	5.521	7.024	6.174	6.991	1.241	3.398
>CAI65396.1	6.338	1.797	5.39	6.37	4.672	5.684	2.646	6.044	6.959	8.886	2.908	4.41	3.561	3.986	5.358	7.057	6.207	7.089	1.241	3.398
>CAI65395.1	6.37	1.764	5.423	6.403	4.672	5.586	2.646	6.142	6.991	9.017	2.875	4.378	3.496	3.92	5.325	7.024	6.109	7.122	1.241	3.496
>CAI64041.1	6.338	1.797	5.423	6.37	4.672	5.652	2.646	6.011	7.057	9.017	2.875	4.41	3.528	3.92	5.358	6.926	6.174	7.122	1.241	3.463
>ABK20268.1	6.37	1.764	5.358	6.436	4.704	5.619	2.614	6.142	6.991	8.886	2.908	4.443	3.528	3.986	5.423	6.959	6.207	7.024	1.241	3.398
>YP_009407951.1	6.222	1.821	5.341	7.011	4.552	5.888	3.187	6.222	7.436	8.589	2.792	4.492	3.278	4.188	5.402	6.586	5.645	6.646	1.123	3.581
>ASK09431.1	6.222	1.821	5.341	7.011	4.552	5.888	3.187	6.222	7.436	8.589	2.792	4.492	3.278	4.188	5.402	6.586	5.645	6.646	1.123	3.581
>YP_003580192.1	6.174	1.755	5.672	6.832	5.077	5.171	2.758	6.205	7.991	7.866	3.196	4.763	3.51	3.792	4.701	7.114	6.08	6.644	1.285	3.416
>AFQ62782.1	6.087	1.632	5.522	6.652	5.177	5.209	2.667	6.056	8.221	8.001	3.232	4.958	3.514	3.703	4.581	7.091	6.307	6.746	1.286	3.357
>AFQ62781.1	6.15	1.82	5.428	6.872	5.083	5.271	2.73	6.307	8.033	7.97	3.169	4.926	3.514	3.734	4.612	6.84	6.087	6.715	1.286	3.452
>ADF31932.1	6.121	1.789	5.493	6.78	5.085	5.21	2.731	6.215	8.035	7.941	3.296	4.802	3.484	3.798	4.583	7.188	6.215	6.56	1.255	3.421
>ADF31931.1	6.174	1.755	5.672	6.832	5.077	5.171	2.758	6.205	7.991	7.866	3.196	4.763	3.51	3.792	4.701	7.114	6.08	6.644	1.285	3.416
>AJS10748.1	7.083	1.725	5.513	6.19	4.096	5.759	2.71	5.975	7.145	8.562	3.326	4.589	3.696	3.973	5.667	6.468	5.821	7.083	0.924	3.696
>AJS10747.1	7.237	1.663	5.574	6.221	4.158	5.79	2.772	5.944	7.145	8.562	3.419	4.681	3.665	4.004	5.574	6.19	5.759	6.96	0.924	3.757
>AJS10746.1	7.237	1.694	5.482	6.252	4.127	5.821	2.772	6.006	7.207	8.531	3.388	4.743	3.696	4.004	5.544	6.16	5.79	6.868	0.924	3.757
>AJS10745.1	7.114	1.663	5.513	6.252	4.096	5.79	2.772	5.944	7.145	8.593	3.419	4.712	3.696	3.973	5.636	6.221	5.79	6.991	0.924	3.757
>YP_007697620.1	7.268	1.601	5.39	6.283	4.065	5.79	2.803	6.098	6.806	8.439	3.295	4.804	3.696	4.281	5.759	6.283	5.913	6.806	0.924	3.696
>AGH25932.1	7.268	1.601	5.39	6.283	4.065	5.79	2.803	6.098	6.806	8.439	3.295	4.804	3.696	4.281	5.759	6.283	5.913	6.806	0.924	3.696
>YP_006382460.1	6.434	1.645	5.193	7.184	3.866	5.828	2.539	6.29	7.732	9.031	2.972	4.962	3.924	3.866	5.078	6.174	6.347	6.174	1.471	3.289
>AMY17414.1	6.492	1.702	5.251	7.242	3.866	5.684	2.539	6.203	7.79	9.117	3.001	4.962	3.953	3.78	5.107	6.232	6.088	6.261	1.471	3.26
>AMY17413.1	6.463	1.673	5.164	7.213	3.895	5.915	2.51	6.203	7.79	9.117	3.029	4.905	3.924	3.808	4.991	6.145	6.232	6.29	1.471	3.26
>AKE98491.1	6.434	1.673	5.136	7.328	3.866	5.857	2.539	6.405	7.703	9.059	3.001	4.876	3.895	3.808	5.049	6.319	6.203	6.117	1.471	3.26
>AMB26916.1	6.465	1.703	5.281	7.1	3.867	5.887	2.54	6.205	7.85	9.12	3.059	4.964	3.954	3.781	4.964	6.205	6.176	6.147	1.472	3.261
>AJS10744.1	6.578	1.702	5.193	7.155	3.895	5.799	2.568	6.203	7.819	9.031	3.029	4.991	4.01	3.837	4.934	6.232	6.03	6.232	1.471	3.289
>AJS10743.1	6.578	1.76	5.164	7.299	3.837	5.799	2.51	6.29	7.848	9.059	2.972	4.876	3.953	3.751	5.02	6.145	6.174	6.174	1.471	3.318
>AJS10742.1	6.463	1.702	5.193	7.155	3.866	5.828	2.481	6.203	7.819	9.088	3.058	4.962	3.953	3.808	5.049	6.174	6.232	6.203	1.471	3.289
>AJS10741.1	6.405	1.702	5.164	7.213	3.924	5.828	2.51	6.174	7.819	9.088	3.058	5.02	4.01	3.78	4.991	6.203	6.174	6.203	1.471	3.26
>AJS10740.1	6.492	1.702	5.222	7.184	3.895	5.828	2.51	6.232	7.675	9.059	3.001	4.934	3.982	3.837	5.078	6.145	6.232	6.261	1.471	3.26
>AFJ68041.1	6.434	1.645	5.193	7.184	3.866	5.828	2.539	6.29	7.732	9.031	2.972	4.962	3.924	3.866	5.078	6.174	6.347	6.174	1.471	3.289
>ATN38968.1	7.297	1.724	5.315	6.895	3.936	5.975	2.643	5.544	6.981	8.848	2.729	4.596	4.051	3.993	5.516	5.86	6.607	6.808	1.235	3.447
>ATN38967.1	7.038	1.695	5.372	6.808	3.993	5.947	2.672	5.803	6.866	8.848	2.7	4.625	4.137	3.993	5.631	5.86	6.492	6.866	1.235	3.419
>ATN38966.1	7.067	1.637	5.257	6.808	3.993	6.004	2.585	5.947	6.895	8.762	2.7	4.683	4.108	3.993	5.659	5.975	6.579	6.607	1.235	3.505
>ATN38965.1	7.124	1.637	5.372	6.78	3.964	6.004	2.7	5.918	6.895	8.877	2.7	4.568	4.022	3.993	5.602	6.061	6.464	6.722	1.235	3.361
>ATN38964.1	7.182	1.695	5.228	6.837	3.964	6.09	2.729	5.602	7.009	8.762	2.672	4.683	4.022	4.022	5.343	5.947	6.636	6.837	1.235	3.505
>ATN38963.1	7.096	1.695	5.2	6.837	3.964	6.09	2.643	5.631	6.981	8.762	2.614	4.683	4.022	4.022	5.429	6.004	6.693	6.866	1.235	3.533
>ATN38962.1	7.009	1.695	5.343	6.866	3.907	6.061	2.844	5.544	7.038	8.791	2.614	4.568	3.964	4.079	5.315	6.004	6.722	6.923	1.235	3.476
>ATN38961.1	7.124	1.695	5.286	6.837	3.964	6.061	2.787	5.573	6.981	8.733	2.643	4.654	3.993	4.022	5.343	5.918	6.78	6.895	1.235	3.476
>ATN38960.1	7.297	1.695	5.401	6.78	4.022	5.975	2.672	5.631	7.038	8.647	2.672	4.568	3.964	3.964	5.487	6.09	6.636	6.751	1.235	3.476
>ATN38959.1	7.268	1.695	5.429	6.751	4.022	6.004	2.672	5.602	7.038	8.618	2.643	4.568	4.022	3.964	5.487	6.061	6.693	6.751	1.235	3.476
>ATN38958.1	7.297	1.695	5.401	6.751	3.993	6.004	2.672	5.631	7.038	8.647	2.643	4.568	3.993	3.964	5.487	6.09	6.665	6.751	1.235	3.476
>AOW69224.1	7.096	1.666	5.315	6.78	4.022	6.033	2.7	5.688	6.981	8.848	2.672	4.596	4.108	4.022	5.487	5.889	6.636	6.837	1.235	3.39
>ANO39908.1	7.383	1.666	5.343	6.78	4.022	6.061	2.672	5.573	7.067	8.589	2.643	4.596	3.907	3.993	5.401	6.119	6.579	6.866	1.235	3.505
>AMB26913.1	7.354	1.724	5.286	6.895	3.993	6.09	2.758	5.516	6.837	8.819	2.729	4.596	3.993	3.993	5.516	5.889	6.665	6.751	1.235	3.361
>AJS10739.1	7.124	1.666	5.257	6.808	3.993	6.061	2.672	5.688	6.981	8.819	2.643	4.568	4.079	4.022	5.458	6.061	6.693	6.751	1.235	3.419
>AJS10738.1	7.124	1.666	5.458	6.837	4.051	6.033	2.672	5.688	6.866	8.762	2.729	4.481	4.137	3.993	5.544	5.918	6.579	6.808	1.235	3.419
>AJS10737.1	7.067	1.666	5.257	6.866	3.993	6.061	2.672	5.659	7.009	8.848	2.643	4.625	4.108	3.936	5.458	5.947	6.693	6.837	1.235	3.419
>YP_004046670.1	7.354	1.781	5.343	6.837	3.964	6.09	2.7	5.602	6.837	8.762	2.729	4.568	3.964	3.993	5.544	5.975	6.55	6.751	1.235	3.419
>AHX71637.1	7.153	1.609	5.458	6.722	3.964	6.061	2.672	5.745	7.067	8.733	2.7	4.539	4.108	4.022	5.429	6.061	6.55	6.722	1.235	3.447
>AFU75299.1	7.124	1.666	5.343	6.78	3.993	6.033	2.672	5.745	6.923	8.819	2.729	4.625	4.051	4.022	5.487	5.975	6.521	6.837	1.235	3.419
>ADQ74918.1	7.354	1.781	5.343	6.837	3.964	6.09	2.7	5.602	6.837	8.762	2.729	4.568	3.964	3.993	5.544	5.975	6.55	6.751	1.235	3.419
>BAJ07195.1	7.153	1.666	5.228	6.808	3.993	6.033	2.7	5.659	6.923	8.877	2.614	4.683	4.051	4.051	5.487	5.975	6.607	6.837	1.235	3.419
>AUD40057.1	6.967	1.606	4.817	7.225	4.186	6.078	2.466	6.336	7.339	8.716	2.695	5.218	4.1	3.928	5.361	5.849	6.565	5.935	1.433	3.182
>YP_006493333.1	6.852	1.606	4.845	7.167	4.214	6.049	2.494	6.336	7.425	8.601	2.752	5.247	4.1	3.956	5.304	5.849	6.537	6.078	1.433	3.154
>ANO46356.1	6.709	1.606	4.874	7.081	4.071	5.877	2.494	6.422	7.483	8.716	2.781	5.247	4.014	3.956	5.275	6.279	6.422	6.078	1.433	3.182
>ANO39909.1	6.881	1.606	4.874	7.081	4.214	6.049	2.466	6.164	7.511	8.601	2.781	5.189	4.157	3.956	5.275	5.935	6.537	6.107	1.433	3.182
>AKE98492.1	6.935	1.64	4.921	7.165	4.201	5.986	2.504	6.331	7.367	8.547	2.791	5.295	4.115	3.971	5.41	5.813	6.446	6.043	1.41	3.108
>AJS10736.1	7.024	1.606	4.874	7.139	4.157	6.049	2.494	6.393	7.397	8.572	2.752	5.189	4.128	3.956	5.333	5.963	6.451	5.935	1.433	3.154
>AIM40208.1	7.139	1.548	4.788	7.139	4.128	5.877	2.638	6.135	7.368	8.601	2.867	5.505	4.243	3.899	5.275	6.049	6.193	6.135	1.433	3.039
>AIO11148.1	6.94	1.635	4.818	7.169	4.13	6.08	2.495	6.395	7.399	8.603	2.782	5.277	4.187	3.958	5.277	5.822	6.453	6.022	1.434	3.126
>AIO11147.1	6.909	1.634	4.817	7.167	4.186	6.049	2.494	6.365	7.511	8.658	2.666	5.218	4.186	3.928	5.304	5.82	6.479	6.021	1.433	3.154
>AFM30943.1	6.852	1.606	4.845	7.167	4.214	6.049	2.494	6.336	7.425	8.601	2.752	5.247	4.1	3.956	5.304	5.849	6.537	6.078	1.433	3.154
>AFJ68040.1	6.938	1.634	4.845	7.253	4.157	6.021	2.494	6.365	7.282	8.601	2.724	5.275	4.186	4.014	5.304	5.791	6.565	5.992	1.433	3.125
>AFJ68039.1	6.938	1.634	4.845	7.253	4.157	6.021	2.494	6.365	7.282	8.601	2.724	5.275	4.186	4.014	5.304	5.791	6.565	5.992	1.433	3.125
>AMR99694.1	5.89	1.562	5.272	6.378	4.621	5.532	2.538	5.5	7.159	9.307	3.417	5.337	3.71	3.938	4.784	6.834	6.085	7.452	1.171	3.514
>YP_009126730.1	5.857	1.562	5.272	6.313	4.588	5.532	2.538	5.532	7.257	9.339	3.384	5.369	3.71	3.938	4.784	6.834	6.118	7.387	1.171	3.514
>AJO62057.1	5.857	1.562	5.272	6.313	4.588	5.532	2.538	5.532	7.257	9.339	3.384	5.369	3.71	3.938	4.784	6.834	6.118	7.387	1.171	3.514
>YP_006272948.1	6.386	1.724	5.332	6.609	4.757	6.194	2.458	5.556	7.216	8.429	2.905	4.502	4.087	3.544	5.045	6.897	6.003	7.599	1.181	3.576
>AFY07852.1	6.386	1.724	5.364	6.609	4.757	6.194	2.49	5.556	7.216	8.429	2.905	4.47	4.087	3.544	5.013	6.897	6.003	7.599	1.181	3.576
>AFI25344.1	6.386	1.724	5.332	6.609	4.757	6.194	2.458	5.556	7.216	8.429	2.905	4.502	4.087	3.544	5.045	6.897	6.003	7.599	1.181	3.576
>ANK58176.1	6.258	1.556	4.994	7.004	4.442	5.61	3.275	6.323	7.49	8.722	2.432	4.507	3.47	3.859	5.123	6.258	7.004	6.939	1.038	3.696
>AGH25928.1	6.224	1.588	4.927	6.904	4.408	5.673	3.209	6.613	7.52	8.59	2.528	4.441	3.501	3.987	5.057	6.483	6.58	6.969	1.037	3.76
>AHN96209.1	6.226	1.524	4.929	7.004	4.215	5.577	3.243	6.582	7.555	8.593	2.594	4.507	3.47	3.891	5.091	6.453	6.809	6.939	1.038	3.761
>AHN96207.1	6.193	1.556	4.864	7.036	4.215	5.577	3.243	6.55	7.458	8.625	2.562	4.507	3.47	3.923	5.156	6.485	6.842	6.971	1.038	3.729
>AHN96205.1	6.42	1.556	5.026	6.939	4.248	5.674	3.307	6.291	7.328	8.658	2.626	4.442	3.437	3.891	5.48	6.291	6.744	6.842	1.07	3.729
>AHN96203.1	6.096	1.524	4.929	7.069	4.183	5.642	3.34	6.128	7.361	8.722	2.464	4.313	3.405	3.891	5.415	6.485	7.069	7.198	1.07	3.696
>AHN96201.1	6.193	1.556	4.831	7.069	4.215	5.577	3.243	6.55	7.425	8.625	2.529	4.507	3.47	3.923	5.188	6.485	6.842	7.004	1.038	3.729
>AHN96199.1	6.323	1.556	4.864	7.101	4.15	5.739	3.275	6.518	7.198	8.722	2.464	4.28	3.437	3.956	5.447	6.485	7.036	6.615	1.07	3.761
>AHN96197.1	6.096	1.524	4.929	7.101	4.313	5.577	3.307	6.291	7.198	8.755	2.464	4.41	3.405	3.859	5.48	6.42	7.036	7.036	1.07	3.729
>AHN96195.1	6.193	1.556	4.864	7.101	4.248	5.707	3.21	6.031	7.49	8.69	2.464	4.377	3.405	3.923	5.253	6.485	7.036	7.134	1.07	3.761
>AGH25933.1	6.323	1.621	4.961	6.971	4.28	5.739	3.437	6.388	7.425	8.755	2.497	4.41	3.47	3.891	5.318	6.291	6.842	6.712	1.07	3.599
>YP_006990077.1	6.226	1.556	4.994	7.004	4.28	5.61	3.243	6.712	7.361	8.593	2.432	4.507	3.372	3.891	5.253	6.388	6.842	6.907	1.038	3.794
>AFV70811.1	6.226	1.556	4.994	7.004	4.28	5.61	3.243	6.712	7.361	8.593	2.432	4.507	3.372	3.891	5.253	6.388	6.842	6.907	1.038	3.794
>YP_008992091.1	5.918	1.823	5.439	7.262	4.244	5.977	3.019	5.35	7.292	9.145	2.66	4.961	3.228	3.497	5.947	6.814	5.409	7.203	1.225	3.586
>AGY36218.1	5.942	1.821	5.255	7.554	4.15	5.882	3.046	5.584	7.465	9.047	2.687	5.046	3.195	3.523	6.002	6.629	5.405	7.017	1.224	3.523
>AGY36217.1	5.918	1.823	5.439	7.262	4.244	5.977	3.019	5.35	7.292	9.145	2.66	4.961	3.228	3.497	5.947	6.814	5.409	7.203	1.225	3.586
>AGY36216.1	5.916	1.852	5.468	7.469	4.213	5.766	2.868	5.079	7.26	9.202	2.779	4.87	3.137	3.555	6.334	6.872	5.229	7.469	1.225	3.436
>AGY36215.1	6.244	1.793	5.318	7.679	4.183	5.766	2.958	5.438	7.41	9.262	2.779	4.99	3.197	3.436	6.035	6.693	5.348	6.752	1.225	3.496
>AMV75279.1	6.766	1.683	5.374	6.734	4.467	5.536	3.108	6.118	7.09	9.323	2.687	4.176	3.561	4.047	5.601	7.446	5.374	6.572	1.133	3.205
>ALH24936.1	6.706	1.814	5.41	6.868	4.406	5.604	3.11	6.122	7.029	9.329	2.721	4.114	3.628	3.92	5.604	7.289	5.475	6.576	1.166	3.11
>NP_982308.1	6.574	1.749	5.538	6.671	4.404	5.57	3.076	6.185	6.865	9.132	2.526	4.307	3.756	4.145	5.699	7.383	5.44	6.801	1.101	3.076
>AGN92430.1	6.572	1.813	5.503	6.863	4.467	5.471	2.849	6.216	7.219	9.356	2.655	4.403	3.626	3.885	5.471	7.219	5.374	6.507	1.165	3.367
>AGN92431.1	6.507	1.845	5.503	6.863	4.403	5.439	2.849	6.216	7.316	9.323	2.622	4.338	3.658	3.852	5.439	7.252	5.374	6.636	1.165	3.399
>AGE47830.1	6.604	1.748	5.406	6.766	4.532	5.439	2.719	6.183	7.122	9.194	2.59	4.629	3.593	4.176	5.568	7.349	5.342	6.442	1.165	3.432
>ADP30807.1	6.904	1.977	5.348	6.84	4.668	5.543	2.95	5.9	6.904	9.141	2.561	4.246	3.63	4.019	5.446	7.261	5.575	6.807	1.102	3.177
>ADP30806.1	6.87	1.944	5.185	6.773	4.569	5.703	3.111	5.8	7.129	8.976	2.592	4.439	3.791	4.018	5.314	7.129	5.444	6.967	1.069	3.176
>ACX53640.1	6.766	1.716	5.374	6.766	4.37	5.633	3.14	6.28	7.057	9.259	2.655	4.208	3.658	3.949	5.698	7.219	5.374	6.507	1.133	3.237
>CAP39938.1	6.738	1.879	5.41	6.9	4.6	5.539	3.175	5.993	6.965	9.329	2.689	4.179	3.628	4.146	5.475	7.191	5.475	6.511	1.101	3.077
>CAI99860.1	6.77	1.879	5.345	6.738	4.503	5.604	3.175	5.96	7.029	9.297	2.689	4.244	3.596	4.082	5.507	7.256	5.507	6.576	1.166	3.077
>CAB43195.2	6.574	1.749	5.538	6.671	4.404	5.57	3.076	6.185	6.865	9.132	2.526	4.307	3.756	4.145	5.699	7.383	5.44	6.801	1.101	3.076
>AQY10116.1	6.087	1.66	5.599	6.315	4.622	5.599	2.539	5.827	7.715	9.18	3.353	5.046	3.353	4.004	5.273	7.357	5.794	6.413	1.107	3.158
>BAT50981.1	6.185	1.66	5.534	6.315	4.59	5.632	2.507	5.697	7.812	9.277	3.353	5.111	3.385	3.939	5.241	7.324	5.762	6.38	1.107	3.19
>NP_613273.1	6.12	1.66	5.566	6.413	4.59	5.664	2.539	5.957	7.812	9.277	3.32	5.078	3.32	3.939	5.111	7.357	5.729	6.283	1.107	3.158
>AHL28796.1	6.217	1.628	5.534	6.445	4.525	5.566	2.539	5.859	7.747	9.277	3.32	5.078	3.385	3.939	5.339	7.227	5.827	6.217	1.107	3.223
>CDO67700.1	6.12	1.66	5.534	6.445	4.59	5.664	2.572	5.892	7.78	9.245	3.353	5.013	3.353	3.874	5.273	7.357	5.762	6.25	1.107	3.158
>BAM48928.1	6.283	1.66	5.501	6.478	4.59	5.566	2.572	5.827	7.78	9.212	3.385	5.078	3.353	3.906	5.241	7.324	5.697	6.25	1.107	3.19
>BAA25147.1	6.12	1.66	5.566	6.413	4.59	5.664	2.539	5.957	7.812	9.277	3.32	5.078	3.32	3.939	5.111	7.357	5.729	6.283	1.107	3.158
>NP_620483.1	6.701	1.619	5.989	6.021	4.5	5.406	2.719	6.054	6.442	8.644	2.849	4.565	4.662	4.014	5.892	6.054	6.377	7.057	1.263	3.173
>AAM19343.1	6.701	1.619	5.989	6.021	4.5	5.406	2.719	6.054	6.442	8.644	2.849	4.565	4.662	4.014	5.892	6.054	6.377	7.057	1.263	3.173
>ABV21734.1	6.572	1.683	6.021	6.086	4.532	5.406	2.849	5.957	6.507	8.805	2.881	4.403	4.565	3.982	5.86	6.118	6.539	6.895	1.263	3.075
>sp|P03600.1|POL1_CPMVS	7.181	2.733	4.984	6.538	4.823	6.324	1.822	4.984	6.056	9.539	3.162	4.287	4.126	4.234	4.341	7.128	4.126	8.253	1.608	3.751
>NP_613283.1	7.181	2.733	4.984	6.538	4.823	6.324	1.822	4.984	6.056	9.539	3.162	4.287	4.126	4.234	4.341	7.128	4.126	8.253	1.608	3.751
>CAA25029.1	7.181	2.733	4.984	6.538	4.823	6.324	1.822	4.984	6.056	9.539	3.162	4.287	4.126	4.234	4.341	7.128	4.126	8.253	1.608	3.751
>YP_610949.1	6.675	1.824	5.633	6.773	4.363	6.122	2.572	6.219	7.034	8.108	3.093	4.982	3.321	3.256	5.926	7.327	5.764	6.35	1.107	3.549
>ABC25565.1	6.675	1.824	5.633	6.773	4.363	6.122	2.572	6.219	7.034	8.108	3.093	4.982	3.321	3.256	5.926	7.327	5.764	6.35	1.107	3.549
>ARQ88053.1	6.552	1.599	4.796	6.959	5.047	5.831	2.414	6.426	6.803	8.401	2.821	5.517	3.73	4.263	5.549	5.674	6.803	6.583	1.191	3.041
>ARQ88052.1	6.708	1.536	4.671	6.614	4.859	6.332	2.476	6.301	6.364	8.527	2.821	5.266	3.824	4.514	5.862	5.831	6.771	6.489	1.254	2.978
>AGF29835.1	6.461	1.561	4.838	7.054	4.775	5.93	2.497	6.273	6.773	8.645	2.84	5.493	3.933	4.213	5.493	5.556	6.679	6.586	1.186	3.215
>ALM55782.1	6.332	1.567	4.89	6.708	4.828	6.019	2.508	6.52	6.771	8.433	2.759	5.455	4.013	4.326	5.674	5.737	6.552	6.677	1.191	3.041
>NP_613274.1	6.487	1.661	4.763	6.863	4.951	5.923	2.413	6.236	6.424	8.399	2.789	5.39	4.043	4.293	5.892	5.672	6.706	6.832	1.222	3.04
>AII16005.1	6.009	1.69	4.82	6.573	4.851	5.822	2.723	6.291	6.792	8.826	2.973	5.227	3.756	4.444	5.477	5.915	6.573	6.917	1.252	3.067
>CAC83052.1	6.487	1.661	4.763	6.863	4.951	5.923	2.413	6.236	6.424	8.399	2.789	5.39	4.043	4.293	5.892	5.672	6.706	6.832	1.222	3.04
>AUT36433.1	5.769	1.83	5.242	7.103	5.056	5.986	2.388	5.552	7.289	8.809	3.102	4.808	3.629	4.373	5.583	6.297	5.645	7.32	1.241	2.978
>BBA54895.1	5.934	1.74	5.561	7.052	4.846	5.996	2.516	5.623	7.394	8.916	3.169	4.287	3.79	4.132	5.499	6.089	5.84	7.083	1.243	3.293
>BAK64660.1	5.924	1.954	5.18	7.196	4.994	6.017	2.481	5.521	7.413	8.747	2.916	4.56	3.722	4.249	5.459	6.266	5.831	7.165	1.303	3.102
>AMK47900.1	5.8	1.861	5.273	7.072	4.963	5.955	2.419	5.738	7.32	8.778	3.071	4.746	3.66	4.311	5.521	6.39	5.738	7.134	1.241	3.009
>BAR88501.1	5.965	1.771	5.468	7.083	4.846	5.996	2.516	5.53	7.394	8.885	3.169	4.411	3.759	4.132	5.468	6.12	5.778	7.145	1.243	3.324
>BAR88500.1	5.965	1.771	5.468	7.083	4.846	5.996	2.485	5.53	7.394	8.885	3.169	4.411	3.759	4.132	5.468	6.12	5.778	7.145	1.243	3.355
>BAR88499.1	5.965	1.74	5.436	7.083	4.908	6.027	2.516	5.499	7.363	8.885	3.169	4.442	3.759	4.132	5.499	6.089	5.778	7.145	1.243	3.324
>BAR88498.1	5.996	1.74	5.499	7.052	4.846	6.027	2.516	5.53	7.394	8.885	3.169	4.349	3.728	4.101	5.499	6.12	5.84	7.145	1.243	3.324
>BAR88497.1	5.965	1.74	5.468	7.052	4.877	6.027	2.516	5.53	7.394	8.885	3.169	4.411	3.728	4.132	5.468	6.12	5.809	7.145	1.243	3.324
>BAR88496.1	5.965	1.74	5.499	7.083	4.877	5.996	2.547	5.53	7.394	8.885	3.169	4.349	3.759	4.132	5.468	6.12	5.778	7.145	1.243	3.324
>BAR88492.1	5.932	1.739	5.497	7.019	4.845	6.025	2.516	5.621	7.329	8.882	3.137	4.41	3.665	4.255	5.466	6.149	5.839	7.112	1.242	3.323
>BAR88491.1	5.932	1.739	5.528	6.988	4.845	5.994	2.516	5.652	7.36	8.882	3.106	4.41	3.665	4.255	5.497	6.149	5.839	7.081	1.242	3.323
>BAR88490.1	5.963	1.739	5.528	7.05	4.845	5.932	2.484	5.559	7.36	8.851	3.137	4.41	3.665	4.255	5.466	6.149	5.839	7.205	1.242	3.323
>BAR88489.1	5.963	1.739	5.559	6.988	4.845	5.963	2.484	5.559	7.36	8.82	3.137	4.41	3.665	4.255	5.466	6.118	5.839	7.205	1.273	3.354
>AJT47759.1	5.994	1.739	5.404	7.205	4.845	5.963	2.484	5.59	7.236	8.851	3.168	4.441	3.727	4.224	5.59	6.118	5.776	7.112	1.242	3.292
>AJT47758.1	5.994	1.739	5.435	7.205	4.845	5.963	2.516	5.621	7.298	8.851	3.137	4.348	3.634	4.193	5.559	6.18	5.807	7.143	1.242	3.292
>YP_459919.1	6.087	1.739	5.497	6.988	4.845	5.901	2.484	5.559	7.391	8.82	3.168	4.441	3.665	4.224	5.59	6.118	5.87	7.05	1.242	3.323
>BAM28738.1	5.965	1.74	5.561	7.052	4.846	5.996	2.485	5.592	7.331	8.916	3.169	4.318	3.759	4.132	5.53	6.12	5.84	7.083	1.243	3.324
>BAM28737.1	5.934	1.74	5.499	7.052	4.846	6.027	2.516	5.53	7.394	8.885	3.169	4.38	3.759	4.132	5.468	6.12	5.902	7.114	1.243	3.293
>BAM28736.1	5.902	1.74	5.468	7.052	4.846	6.027	2.547	5.499	7.394	8.885	3.169	4.38	3.759	4.132	5.468	6.12	5.902	7.176	1.243	3.293
>BAM28735.1	5.963	1.739	5.466	7.05	4.814	5.994	2.516	5.621	7.329	8.82	3.168	4.41	3.727	4.286	5.466	6.18	5.839	7.081	1.242	3.292
>BAM28734.1	5.963	1.739	5.497	7.112	4.845	5.932	2.484	5.559	7.391	8.882	3.168	4.379	3.696	4.255	5.435	6.149	5.807	7.143	1.242	3.323
>BAM28733.1	5.963	1.739	5.466	7.05	4.845	5.994	2.453	5.559	7.36	8.975	3.137	4.41	3.696	4.255	5.466	6.149	5.839	7.081	1.242	3.323
>BAM28732.1	5.963	1.739	5.466	7.081	4.876	5.994	2.453	5.559	7.329	8.913	3.168	4.41	3.696	4.255	5.466	6.149	5.839	7.112	1.242	3.292
>BAM28731.1	5.994	1.739	5.466	7.05	4.845	6.025	2.484	5.528	7.391	8.913	3.168	4.379	3.696	4.255	5.435	6.149	5.807	7.143	1.242	3.292
>BAE78404.1	6.087	1.739	5.497	6.988	4.845	5.901	2.484	5.559	7.391	8.82	3.168	4.441	3.665	4.224	5.59	6.118	5.87	7.05	1.242	3.323
>YP_001974419.1	6.4	1.884	5.231	6.595	4.776	5.686	2.827	5.913	6.92	8.642	3.184	4.808	3.606	4.159	5.328	6.27	6.14	6.888	1.397	3.346
>CAJ01678.1	6.4	1.884	5.231	6.595	4.776	5.686	2.827	5.913	6.92	8.642	3.184	4.808	3.606	4.159	5.328	6.27	6.14	6.888	1.397	3.346
>AJD23401.1	5.837	1.443	5.035	7.024	4.33	6.19	2.983	5.965	7.12	8.659	3.271	5.196	3.784	3.977	5.677	6.062	6.062	6.928	1.09	3.368
>AJD23399.1	6.126	1.443	5.131	6.992	4.073	5.901	2.886	6.543	6.703	8.98	3.079	5.292	3.688	4.49	5.869	5.869	6.03	6.126	1.123	3.656
>AJD23397.1	6.254	1.443	5.164	6.928	3.945	5.965	2.919	6.575	6.735	9.108	3.047	5.228	3.688	4.362	5.901	5.901	6.062	6.03	1.123	3.624
>AJD23395.1	6.288	1.412	5.165	6.801	4.139	6.064	2.984	6.449	6.769	8.983	3.112	5.197	3.625	4.363	5.743	5.967	6.096	6.192	1.123	3.529
>NP_051161.1	6.098	1.501	4.853	6.928	4.278	6.13	3.129	6.098	6.992	9.036	3.065	5.3	3.672	4.278	5.587	5.843	6.577	6.29	1.022	3.321
>AIT13016.1	5.743	1.659	4.946	6.924	4.595	6.19	2.967	6.286	7.626	8.743	3.191	5.552	3.638	3.925	5.392	6.35	5.807	6.094	1.053	3.318
>BAA86288.1	6.098	1.501	4.853	6.928	4.278	6.13	3.129	6.098	6.992	9.036	3.065	5.3	3.672	4.278	5.587	5.843	6.577	6.29	1.022	3.321
>BAA36278.1	5.942	1.438	5.016	6.965	4.249	5.911	3.067	6.23	7.125	8.946	3.035	5.08	3.77	4.249	5.623	6.198	6.645	5.942	1.086	3.482
>ASZ83718.1	6.289	1.597	5.279	6.94	4.106	5.702	3.03	6.647	7.397	8.146	2.965	5.604	3.584	4.073	5.018	6.386	6.158	6.224	1.108	3.747
>ALS88434.1	6.311	1.635	5.657	6.933	4.055	5.657	2.943	6.704	7.194	8.273	2.845	5.625	3.859	3.793	5.265	6.181	5.886	6.246	1.112	3.826
>AMX28329.1	6.409	1.668	5.494	6.867	4.055	5.69	2.976	6.508	7.292	8.306	2.91	5.559	3.826	3.793	5.134	6.409	5.952	6.246	1.112	3.793
>NP_619668.1	6.586	1.671	5.636	6.848	4.128	5.603	2.982	6.684	7.569	8.126	2.916	5.636	3.702	3.834	5.046	5.898	5.898	6.422	1.081	3.735
>CAA81549.1	6.586	1.671	5.636	6.848	4.128	5.603	2.982	6.684	7.569	8.126	2.916	5.636	3.702	3.834	5.046	5.898	5.898	6.422	1.081	3.735
>AUF81943.1	7.115	1.689	5.653	6.563	4.191	5.621	2.827	6.53	6.498	8.48	2.891	4.613	3.736	4.451	5.296	5.978	7.245	5.945	1.202	3.476
>AUF81942.1	7.115	1.689	5.621	6.563	4.191	5.653	2.794	6.53	6.433	8.48	2.859	4.711	3.704	4.483	5.296	6.01	7.212	5.978	1.202	3.476
>AUF81941.1	7.18	1.689	5.718	6.595	4.191	5.588	2.827	6.53	6.498	8.48	2.859	4.548	3.736	4.418	5.296	6.01	7.18	5.978	1.202	3.476
>YP_025106.1	7.147	1.722	5.686	6.53	4.191	5.588	2.859	6.498	6.53	8.48	2.859	4.711	3.736	4.386	5.361	5.913	7.245	5.978	1.202	3.379
>AAS77619.2	7.147	1.722	5.686	6.53	4.191	5.588	2.859	6.498	6.53	8.48	2.859	4.711	3.736	4.386	5.361	5.913	7.245	5.978	1.202	3.379
>YP_529485.1	7.189	1.522	5.019	6.736	4.404	5.959	2.72	5.991	6.736	8.452	3.271	4.76	3.659	4.08	5.538	6.185	6.315	6.639	1.133	3.692
>BAE87001.1	7.189	1.522	5.019	6.736	4.404	5.959	2.72	5.991	6.736	8.452	3.271	4.76	3.659	4.08	5.538	6.185	6.315	6.639	1.133	3.692
>AKM12625.1	5.774	1.935	5.806	6.06	4.41	6.06	3.109	6.028	6.472	8.852	2.76	5.298	3.648	3.712	5.425	7.138	6.377	6.218	0.952	3.966
>AKE49121.1	5.899	1.832	5.713	6.054	4.44	5.868	3.167	6.147	6.582	8.941	2.763	5.278	3.974	3.85	4.936	7.327	6.52	5.992	0.9	3.819
>NP_659009.1	6.028	1.84	5.838	6.123	4.6	5.869	3.204	5.647	6.694	9.042	2.951	5.171	3.648	3.68	5.108	7.234	5.996	6.472	0.952	3.902
>AHB39220.1	6.134	2.013	5.751	6.134	4.409	6.166	3.131	5.751	6.613	8.946	2.971	5.24	3.642	3.77	5.272	6.773	6.422	6.006	0.927	3.93
>AHB39218.1	5.978	2.003	5.564	6.264	4.547	6.01	3.275	5.692	6.709	9.189	2.766	5.151	3.561	3.72	5.024	7.059	6.328	6.518	0.954	3.688
>AGG18220.1	6.001	1.959	5.721	6.374	4.54	6.219	3.141	5.877	6.468	8.831	2.861	5.224	3.731	3.669	5.473	6.965	6.343	5.939	0.902	3.762
>AGG13255.1	6.049	1.922	5.514	5.86	4.537	5.923	3.182	5.451	6.774	9.137	2.583	5.419	3.529	3.97	5.104	7.183	6.396	6.774	0.945	3.749
>AGG18227.1	6.032	1.928	6.032	6.188	4.478	6.095	2.985	5.69	6.499	8.893	2.83	5.255	3.576	3.638	5.317	7.121	6.499	6.095	0.902	3.949
>BAE72832.1	6.065	1.897	5.723	6.159	4.541	6.283	3.11	5.91	6.501	8.865	2.862	5.505	3.701	3.701	5.381	6.905	6.283	5.91	0.902	3.795
>BAE72834.1	6.003	1.897	5.723	6.252	4.479	6.283	3.048	5.848	6.376	8.989	2.83	5.505	3.67	3.764	5.443	6.843	6.252	6.003	0.902	3.888
>BAE72833.1	5.941	1.928	5.785	6.159	4.51	6.345	3.079	5.91	6.376	8.927	2.83	5.474	3.701	3.733	5.443	6.843	6.283	6.003	0.902	3.826
>AEC12423.1	6.089	1.966	5.677	5.994	4.504	5.931	3.076	5.455	6.597	9.134	2.569	5.201	3.52	3.933	5.075	7.199	6.407	6.946	0.951	3.774
>CAC85226.1	6.028	1.84	5.838	6.123	4.6	5.869	3.204	5.647	6.694	9.042	2.951	5.171	3.648	3.68	5.108	7.234	5.996	6.472	0.952	3.902
>sp|P31999.3|POLG_LMV0	6.636	1.751	5.806	6.82	3.994	6.697	2.949	5.929	7.373	8.203	3.041	4.455	3.748	3.84	5.469	6.329	6.575	5.96	1.137	3.287
>sp|P89876.1|POLG_LMVE	6.359	1.751	5.776	6.636	3.994	6.759	2.857	5.837	7.527	8.264	2.98	4.547	3.748	3.81	5.376	6.298	6.79	6.144	1.137	3.41
>AIB00293.1	6.114	1.645	5.68	6.673	4.19	6.549	3.011	5.711	7.573	8.318	2.98	4.749	3.724	3.662	5.338	6.58	6.58	6.394	1.148	3.383
>AIB00292.1	6.667	1.843	5.745	6.728	4.117	6.636	2.949	5.929	7.435	8.141	2.98	4.608	3.779	3.81	5.346	6.298	6.575	6.083	1.137	3.195
>AIB00291.1	6.697	1.813	5.745	6.728	4.117	6.667	2.949	5.929	7.435	8.141	2.98	4.608	3.779	3.81	5.346	6.298	6.544	6.083	1.137	3.195
>AIB00290.1	6.734	1.814	5.689	6.734	4.121	6.704	2.891	5.843	7.411	8.149	2.983	4.613	3.782	3.813	5.412	6.273	6.55	6.15	1.138	3.198
>AIB00289.1	6.759	1.813	5.684	6.728	4.117	6.697	2.919	5.837	7.465	8.141	2.98	4.608	3.779	3.81	5.376	6.298	6.513	6.144	1.137	3.195
>AIB00288.1	6.486	1.691	5.749	6.855	3.996	6.548	2.951	5.626	7.224	8.423	3.074	4.58	3.627	3.843	5.626	6.456	6.609	6.179	1.137	3.32
>AIB00287.1	6.544	1.69	5.745	6.82	3.994	6.544	2.949	5.653	7.22	8.418	3.072	4.578	3.625	3.84	5.622	6.452	6.605	6.175	1.137	3.318
>AIB00286.1	6.728	1.813	5.684	6.759	4.086	6.697	2.949	5.868	7.343	8.111	3.011	4.608	3.748	3.84	5.346	6.421	6.544	6.114	1.137	3.195
>AIB00285.1	6.636	1.782	5.714	6.82	4.086	6.605	3.011	5.929	7.343	8.203	2.98	4.639	3.748	3.84	5.469	6.237	6.605	5.991	1.137	3.226
>AIB00284.1	6.431	1.662	5.938	6.646	4.277	6.308	2.8	5.969	7.446	8.062	3.046	4.677	3.723	3.815	5.477	6.708	6.492	6.062	1.169	3.292
>AIB00283.1	6.421	1.751	5.806	6.851	4.055	6.605	2.857	5.806	7.404	8.203	3.103	4.608	3.748	3.871	5.346	6.359	6.728	6.052	1.137	3.287
>AIB00282.1	6.452	1.751	5.806	6.882	4.055	6.575	2.857	5.806	7.404	8.203	3.072	4.608	3.748	3.871	5.346	6.359	6.728	6.052	1.137	3.287
>AIB00281.1	6.421	1.751	5.714	6.82	3.994	6.667	2.949	5.806	7.558	8.233	3.041	4.516	3.656	3.84	5.376	6.359	6.79	6.083	1.137	3.287
>AIB00280.1	6.575	1.813	5.837	6.759	4.055	6.575	3.011	5.868	7.435	8.141	3.134	4.485	3.717	3.84	5.315	6.482	6.575	6.022	1.137	3.226
>AIB00279.1	6.636	1.813	5.837	6.759	4.055	6.575	3.011	5.868	7.435	8.141	3.134	4.485	3.717	3.84	5.315	6.452	6.575	5.991	1.137	3.226
>AIB00278.1	6.544	1.751	5.745	6.851	3.994	6.667	2.949	5.837	7.496	8.264	3.041	4.485	3.687	3.84	5.438	6.359	6.728	5.929	1.137	3.257
>AIB00277.1	6.575	1.751	5.684	6.82	4.025	6.544	2.857	5.745	7.312	8.233	2.98	4.608	3.84	3.902	5.561	6.329	6.513	6.267	1.137	3.318
>AIB00276.1	6.605	1.813	5.684	6.79	4.025	6.636	2.888	5.929	7.496	8.264	3.072	4.578	3.717	3.84	5.346	6.39	6.575	5.899	1.137	3.318
>AIB00275.1	6.482	1.751	5.745	6.851	3.994	6.697	2.949	5.899	7.527	8.295	3.041	4.424	3.656	3.84	5.407	6.39	6.482	6.175	1.137	3.257
>AIB00274.1	6.329	1.782	5.837	6.697	4.055	6.636	2.888	5.837	7.404	8.08	3.134	4.608	3.748	3.84	5.438	6.267	6.82	6.144	1.137	3.318
>AIB00273.1	6.482	1.69	5.714	6.82	4.025	6.667	2.949	5.929	7.588	8.141	3.072	4.578	3.687	3.81	5.407	6.206	6.636	6.144	1.167	3.287
>AIB00272.1	6.544	1.751	5.745	6.82	4.025	6.667	2.949	5.806	7.588	8.203	2.98	4.485	3.779	3.84	5.315	6.329	6.605	6.175	1.137	3.257
>AIB00271.1	6.298	1.69	5.714	6.728	4.025	6.605	3.011	5.899	7.588	8.233	2.919	4.608	3.687	3.871	5.376	6.452	6.943	5.991	1.137	3.226
>AIA66377.1	6.697	1.659	5.684	6.79	4.27	6.697	2.888	5.745	7.343	8.172	3.072	4.578	3.84	3.81	5.407	6.359	6.667	5.929	1.137	3.257
>AIA66376.1	6.513	1.72	5.776	6.79	4.055	6.728	2.949	5.929	7.465	8.172	3.011	4.485	3.779	3.871	5.376	6.298	6.544	6.144	1.137	3.257
>AIA66375.1	6.513	1.751	5.745	6.79	4.025	6.728	2.949	5.929	7.465	8.172	3.011	4.516	3.748	3.871	5.376	6.329	6.544	6.144	1.137	3.257
>NP_619667.1	6.359	1.751	5.776	6.636	3.994	6.759	2.857	5.837	7.527	8.264	2.98	4.547	3.748	3.81	5.376	6.298	6.79	6.144	1.137	3.41
>AHL20271.1	6.605	1.782	5.837	6.79	3.994	6.728	3.011	5.929	7.404	8.203	2.98	4.455	3.81	3.871	5.407	6.359	6.575	5.96	1.106	3.195
>CAA66281.1	6.359	1.751	5.776	6.636	3.994	6.759	2.857	5.837	7.527	8.264	2.98	4.547	3.748	3.81	5.376	6.298	6.79	6.144	1.137	3.41
>CAA66280.2	6.636	1.751	5.806	6.82	3.994	6.697	2.949	5.929	7.373	8.203	3.041	4.455	3.748	3.84	5.469	6.329	6.575	5.96	1.137	3.287
>CAC83742.1	6.728	1.751	5.776	6.851	4.117	6.667	2.98	5.991	7.404	8.111	3.041	4.424	3.779	3.902	5.346	6.359	6.421	5.96	1.137	3.257
>CAC03987.1	6.513	1.751	5.745	6.79	4.025	6.759	2.949	5.929	7.465	8.203	3.011	4.485	3.717	3.871	5.376	6.329	6.544	6.144	1.137	3.257
>NP_945133.1	7.173	1.939	5.137	6.397	4.588	5.59	3.069	5.396	6.333	9.079	2.973	4.976	3.489	3.942	5.848	6.3	6.753	6.559	1.066	3.393
>ADC95428.1	7.302	1.874	5.073	6.43	4.62	5.622	3.037	5.493	6.365	8.982	2.908	4.976	3.522	3.91	6.01	6.204	6.817	6.397	1.034	3.425
>AEN25480.2	7.332	1.776	5.168	6.395	4.651	5.588	3.23	5.297	6.331	9.173	2.713	4.974	3.456	4.005	5.943	6.202	6.621	6.654	1.13	3.359
>ADO34171.1	7.171	1.841	5.168	6.395	4.748	5.491	3.036	5.459	6.331	8.979	2.939	4.813	3.585	3.941	5.975	6.105	7.074	6.492	1.098	3.359
>BAJ10467.1	7.141	1.842	5.137	6.494	4.62	5.557	2.973	5.46	6.397	9.144	2.94	4.976	3.457	3.942	5.945	6.236	6.882	6.365	1.034	3.457
>CAJ15516.1	7.3	1.841	5.136	6.492	4.683	5.556	3.036	5.62	6.331	9.044	2.81	4.813	3.618	3.908	6.04	6.137	6.977	6.234	1.034	3.391
>CAD92110.1	7.173	1.939	5.137	6.397	4.588	5.59	3.069	5.396	6.333	9.079	2.973	4.976	3.489	3.942	5.848	6.3	6.753	6.559	1.066	3.393
>AFQ35986.1	6.658	1.549	5.372	6.658	4.153	5.307	2.868	6.229	7.581	8.932	2.406	5.438	3.889	4.021	4.614	6.032	6.559	6.559	1.252	3.922
>NP_569138.1	6.774	1.513	5.163	6.675	4.11	5.492	2.992	6.116	7.366	8.846	2.499	5.524	3.847	4.012	4.735	6.215	6.347	6.675	1.25	3.847
>AFC17879.1	6.78	1.57	5.277	6.546	4.208	5.344	2.973	6.313	7.448	8.985	2.505	5.544	3.941	4.108	4.609	6.079	6.212	6.346	1.269	3.941
>AFC17878.1	6.717	1.555	5.295	6.519	4.269	5.361	2.978	6.353	7.379	8.968	2.515	5.625	3.905	4.037	4.699	6.023	6.188	6.486	1.257	3.872
>AFG19386.1	6.675	1.546	5.327	6.643	4.143	5.36	2.894	6.215	7.432	8.879	2.401	5.459	3.847	4.045	4.735	6.215	6.445	6.544	1.25	3.946
>CAT99502.2	6.807	1.578	5.327	6.61	4.045	5.294	3.025	6.347	7.399	8.813	2.466	5.426	3.979	4.11	4.735	6.116	6.347	6.412	1.25	3.913
>CAT99455.2	6.68	1.572	5.305	6.647	4.06	5.337	2.914	6.221	7.629	8.874	2.489	5.566	3.864	4.06	4.65	6.025	6.549	6.516	1.244	3.798
>CAJ33883.1	6.643	1.546	5.261	6.643	4.11	5.426	2.992	6.347	7.399	8.912	2.565	5.459	3.847	4.11	4.702	5.788	6.478	6.643	1.25	3.88
>CAA04929.1	6.774	1.513	5.163	6.675	4.11	5.492	2.992	6.116	7.366	8.846	2.499	5.524	3.847	4.012	4.735	6.215	6.347	6.675	1.25	3.847
>ANF99508.1	6.498	1.793	4.866	7.106	4.161	6.21	2.945	6.082	7.586	8.995	2.465	5.25	3.361	3.777	5.346	6.498	5.634	6.786	1.088	3.553
>ANF99506.1	6.562	1.793	4.866	7.106	4.161	6.21	2.945	6.114	7.554	8.931	2.465	5.186	3.329	3.777	5.41	6.498	5.698	6.754	1.088	3.553
>CEO86971.1	6.434	1.825	5.058	7.138	4.257	6.114	3.137	6.21	7.33	8.899	2.561	5.282	3.265	3.617	5.57	6.37	5.826	6.562	1.056	3.489
>YP_001552410.1	6.434	1.825	5.09	7.106	4.225	6.178	3.105	6.178	7.394	8.835	2.465	5.218	3.361	3.585	5.57	6.37	5.794	6.658	1.088	3.521
>ABU93572.1	6.434	1.825	5.09	7.106	4.225	6.178	3.105	6.178	7.394	8.835	2.465	5.218	3.361	3.585	5.57	6.37	5.794	6.658	1.088	3.521
>YP_001019187.1	6.062	2.104	6.313	6.941	4.774	5.59	2.418	6.533	7.538	7.977	3.141	4.428	2.889	3.455	5.559	6.753	6.093	6.533	0.942	3.957
>AFJ92906.1	6.158	2.011	6.346	6.88	4.87	5.592	2.545	6.503	7.791	8.011	3.047	4.43	2.828	3.519	5.341	6.723	5.969	6.566	0.943	3.927
>CAJ57715.1	6.062	2.104	6.313	6.941	4.774	5.59	2.418	6.533	7.538	7.977	3.141	4.428	2.889	3.455	5.559	6.753	6.093	6.533	0.942	3.957
>AOE01528.1	6.607	1.579	5.35	6.284	4.286	5.898	3.094	5.446	6.993	9.41	2.933	5.382	3.448	3.867	5.575	5.994	7.154	6.284	1.128	3.287
>YP_002308453.1	6.703	1.547	5.382	6.349	4.157	5.962	3.029	5.414	6.864	9.539	2.9	5.414	3.448	3.899	5.672	5.865	7.058	6.349	1.16	3.287
>AFJ92907.2	6.375	1.481	5.441	6.182	4.346	5.827	2.994	5.699	6.697	9.594	2.769	5.57	3.831	3.831	5.634	6.632	6.343	6.343	1.223	3.187
>AGC26501.1	6.506	1.707	5.25	6.409	4.09	6.151	3.188	5.733	6.634	9.501	2.673	5.507	3.704	3.671	5.668	6.055	6.506	6.538	1.224	3.285
>CAJ43612.1	6.703	1.547	5.382	6.349	4.157	5.962	3.029	5.414	6.864	9.539	2.9	5.414	3.448	3.899	5.672	5.865	7.058	6.349	1.16	3.287
>NP_871002.1	6.171	1.851	6.318	6.259	3.996	5.378	2.762	6.818	7.464	8.11	2.88	5.319	3.379	3.732	4.555	7.699	6.259	6.23	0.882	3.938
>AHN84651.1	6.053	1.939	6.23	6.171	4.143	5.436	2.821	6.494	7.64	7.964	3.086	5.143	3.732	3.761	4.437	7.288	6.524	6.465	0.882	3.791
>AHB33485.1	6.05	1.957	6.495	6.317	4.181	5.486	2.461	6.524	7.592	8.274	3.084	4.864	3.321	3.766	4.508	7.473	6.702	6.109	0.979	3.855
>AGG13254.1	5.855	1.971	6.208	6.325	3.883	5.266	2.707	6.62	7.473	8.032	3.06	5.325	3.795	3.766	4.442	7.561	6.649	6.296	0.883	3.883
>AFU35738.1	6.004	2.277	6.27	6.122	3.845	5.531	2.987	6.625	7.246	7.927	2.928	5.679	3.372	3.579	4.466	6.832	7.01	6.359	0.917	4.022
>AFU35736.1	6.004	2.189	6.389	6.241	3.875	5.294	2.928	6.389	7.158	8.015	3.046	5.62	3.401	3.49	4.732	6.862	7.128	6.211	0.946	4.082
>AEC12422.1	5.76	1.969	6.347	6.318	3.938	5.26	2.733	6.641	7.523	8.052	3.056	5.231	3.644	3.761	4.408	7.493	6.671	6.435	0.882	3.879
>BAE96765.1	6.142	1.998	6.347	6.347	3.996	5.201	2.821	6.671	7.64	7.934	2.939	5.172	3.409	3.761	4.584	7.493	6.112	6.524	0.882	4.026
>BAE96764.1	6.463	1.903	6.524	6.101	4.047	5.316	2.748	6.524	7.641	8.155	2.779	5.104	3.473	3.564	4.742	7.581	5.98	6.373	0.876	4.108
>CAD53318.1	6.171	1.851	6.318	6.259	3.996	5.378	2.762	6.818	7.464	8.11	2.88	5.319	3.379	3.732	4.555	7.699	6.259	6.23	0.882	3.938
>AUF72923.1	5.835	2.266	5.493	7.014	4.687	5.618	2.886	6.083	8.132	8.721	3.042	5.649	3.29	3.631	4.811	6.859	5.462	5.959	1.304	3.259
>AMB72891.1	5.598	2.294	5.445	7.158	4.497	5.659	2.814	6.363	7.892	8.321	2.937	5.69	3.151	3.579	5.414	6.791	5.292	6.424	1.285	3.396
>AGC54443.1	5.629	2.325	5.445	7.189	4.497	5.659	2.814	6.363	7.831	8.321	2.937	5.69	3.09	3.579	5.384	6.822	5.323	6.393	1.285	3.426
>NP_870995.1	5.873	2.325	5.384	7.189	4.589	5.598	2.875	6.546	7.739	8.474	2.906	5.567	3.151	3.671	5.384	6.913	5.078	6.179	1.285	3.273
>AFU07533.1	5.812	2.264	5.414	7.189	4.558	5.69	2.906	6.302	7.984	8.382	2.784	5.567	3.181	3.579	5.231	6.76	5.414	6.302	1.285	3.396
>BAC80146.1	5.873	2.325	5.384	7.189	4.589	5.598	2.875	6.546	7.739	8.474	2.906	5.567	3.151	3.671	5.384	6.913	5.078	6.179	1.285	3.273
>ABW88018.1	5.935	2.264	5.231	7.128	4.619	5.812	2.906	6.516	7.862	8.351	2.845	5.782	3.181	3.732	5.2	6.73	5.139	6.21	1.285	3.273
>gi|189009879|ref|YP_001931956.1|	5.955	1.607	5.325	7.089	4.096	6.427	2.993	6.585	7.183	8.759	2.457	5.072	3.371	3.592	5.797	6.742	5.892	6.427	1.071	3.56
>gi|182627828|gb|ACB88930.1|	5.955	1.607	5.325	7.089	4.096	6.427	2.993	6.585	7.183	8.759	2.457	5.072	3.371	3.592	5.797	6.742	5.892	6.427	1.071	3.56
>ASS35980.1	5.925	1.795	5.416	7.062	4.488	6.074	2.992	6.344	7.301	8.618	2.454	5.117	3.321	3.89	5.745	6.553	5.476	6.792	1.137	3.501
>sp|Q01901.2|POLG_PRSVH	5.951	1.734	5.532	6.968	4.516	6.22	2.961	6.16	7.416	8.762	2.542	5.024	3.349	3.858	5.712	6.429	5.383	6.728	1.136	3.618
>ASK05502.1	5.801	1.764	5.652	7.087	4.486	6.19	2.901	6.25	7.117	8.523	2.512	4.994	3.349	3.888	5.861	6.459	5.592	6.818	1.136	3.618
>ASK05501.1	6.072	1.765	5.504	7.089	4.367	6.162	3.051	6.162	7.119	8.645	2.543	4.996	3.38	3.679	6.192	6.342	5.354	6.97	1.167	3.44
>ASK05500.1	6.13	1.734	5.562	7.057	4.366	6.19	3.08	6.22	7.028	8.672	2.392	4.904	3.379	3.768	6.16	6.429	5.383	6.878	1.166	3.499
>ASK05499.1	5.801	1.734	5.682	6.878	4.486	6.16	2.931	6.4	7.237	8.612	2.482	5.114	3.319	3.858	5.861	6.489	5.532	6.639	1.136	3.648
>ASK05498.1	5.831	1.764	5.592	7.087	4.516	6.16	2.871	6.37	7.297	8.523	2.542	5.024	3.349	3.888	5.772	6.459	5.502	6.699	1.136	3.618
>ASK05497.1	5.861	1.764	5.622	7.117	4.516	6.1	2.901	6.34	7.267	8.523	2.482	4.994	3.349	3.858	5.742	6.519	5.502	6.788	1.136	3.618
>ASK05496.1	5.801	1.764	5.652	6.998	4.545	6.22	2.901	6.34	7.237	8.523	2.482	4.964	3.349	3.888	5.772	6.489	5.532	6.788	1.136	3.618
>ASK05495.1	5.801	1.764	5.652	6.998	4.516	6.13	2.871	6.34	7.297	8.523	2.482	4.964	3.289	3.917	5.742	6.609	5.532	6.818	1.136	3.618
>ASK05494.1	5.801	1.764	5.652	6.998	4.516	6.1	2.871	6.34	7.297	8.523	2.482	4.964	3.289	3.917	5.742	6.639	5.532	6.818	1.136	3.618
>ASK05493.1	5.831	1.734	5.532	7.028	4.486	6.16	2.871	6.37	7.267	8.583	2.542	5.024	3.349	3.917	5.772	6.549	5.532	6.699	1.136	3.618
>ASK05492.1	5.801	1.734	5.652	6.998	4.545	6.22	2.901	6.37	7.237	8.553	2.482	4.964	3.349	3.858	5.772	6.489	5.532	6.788	1.136	3.618
>ASK05491.1	6.1	1.734	5.622	6.998	4.366	6.16	3.08	6.28	7.237	8.732	2.392	4.874	3.319	3.738	6.1	6.4	5.353	6.848	1.166	3.499
>ASK05490.1	6.1	1.734	5.622	6.998	4.366	6.16	3.08	6.28	7.237	8.732	2.392	4.874	3.319	3.738	6.1	6.4	5.353	6.848	1.166	3.499
>ASK05489.1	6.164	1.757	5.479	7.177	4.348	6.164	2.978	6.194	7.177	8.606	2.412	4.854	3.425	3.722	6.194	6.343	5.42	6.849	1.132	3.603
>ASK05488.1	5.801	1.764	5.652	6.998	4.516	6.13	2.871	6.34	7.297	8.523	2.482	4.964	3.289	3.917	5.742	6.609	5.532	6.818	1.136	3.618
>ASK05487.1	5.801	1.764	5.652	6.998	4.545	6.16	2.901	6.37	7.207	8.523	2.512	4.964	3.349	3.917	5.772	6.549	5.472	6.788	1.136	3.618
>ASK05486.1	5.861	1.764	5.622	7.117	4.516	6.1	2.901	6.34	7.267	8.523	2.482	4.994	3.349	3.858	5.742	6.519	5.502	6.788	1.136	3.618
>ARR28779.1	6.102	1.825	5.384	7.239	4.278	6.192	3.021	6.192	7.239	8.765	2.363	4.726	3.38	3.799	6.042	6.521	5.534	6.73	1.137	3.53
>AOZ60527.1	5.801	1.794	5.532	7.028	4.516	6.22	3.11	6.16	7.446	8.493	2.482	5.114	3.409	3.798	5.831	6.519	5.443	6.699	1.136	3.469
>ANA78276.1	5.951	1.794	5.592	7.087	4.456	6.1	2.811	6.31	7.745	8.792	2.482	4.934	3.319	3.888	5.622	6.489	5.413	6.579	1.136	3.499
>ANA78275.1	5.772	1.734	5.772	6.878	4.456	6.071	2.99	6.31	7.715	8.702	2.452	5.024	3.349	3.888	5.592	6.519	5.353	6.728	1.136	3.559
>AMW92444.1	6.157	1.704	5.35	7.203	4.363	6.157	2.959	6.246	7.352	8.757	2.451	4.842	3.258	3.706	5.977	6.575	5.17	7.023	1.166	3.586
>AMB72890.1	5.983	1.765	5.564	6.97	4.427	6.102	2.872	6.431	7.329	8.615	2.423	4.846	3.261	3.59	6.102	6.491	5.564	6.91	1.167	3.59
>AHG99158.1	6.491	1.765	5.354	6.94	4.397	6.192	2.931	6.461	7.239	8.765	2.483	4.846	3.201	3.739	6.013	6.641	5.235	6.581	1.167	3.56
>AKQ98195.1	5.955	1.735	5.685	6.942	4.428	6.314	3.022	6.523	7.301	8.618	2.364	4.877	3.411	3.86	6.014	6.373	5.266	6.583	1.137	3.591
>AKL72309.1	5.891	1.794	5.502	7.237	4.426	6.071	2.931	6.28	7.057	8.702	2.452	4.904	3.409	3.798	6.1	6.758	5.323	6.728	1.136	3.499
>AEC04846.1	6.067	1.763	5.529	7.023	4.423	6.097	2.899	6.455	7.322	8.667	2.361	4.812	3.317	3.766	6.067	6.575	5.26	6.844	1.166	3.586
>NP_056758.1	5.951	1.734	5.532	6.968	4.516	6.22	2.961	6.16	7.416	8.762	2.542	5.024	3.349	3.858	5.712	6.429	5.383	6.728	1.136	3.618
>AIG59974.1	6.22	1.794	5.443	6.998	4.456	6.28	2.901	6.34	7.267	8.642	2.452	4.934	3.23	3.648	6.071	6.728	5.293	6.609	1.166	3.529
>AHF96338.1	6.127	1.733	5.439	7.023	4.423	6.097	2.989	6.426	7.442	8.697	2.361	5.051	3.288	3.646	5.947	6.605	5.26	6.814	1.166	3.467
>AGY36219.1	5.772	1.705	5.472	7.147	4.575	6.16	3.14	6.28	7.416	8.612	2.512	4.994	3.439	3.917	5.801	6.489	5.233	6.788	1.136	3.409
>AFU56874.1	6.071	1.764	5.502	7.087	4.426	6.31	3.02	6.37	7.207	8.612	2.422	4.874	3.26	3.708	5.981	6.699	5.413	6.579	1.196	3.499
>AFU56873.1	5.981	1.764	5.443	7.087	4.426	6.25	2.99	6.429	7.237	8.642	2.422	4.934	3.2	3.708	6.011	6.699	5.413	6.639	1.196	3.529
>AFU56872.1	6.011	1.794	5.502	6.998	4.486	6.25	2.961	6.25	7.267	8.583	2.482	5.024	3.26	3.678	6.071	6.639	5.413	6.699	1.136	3.499
>AFU56871.1	6.19	1.794	5.443	7.087	4.426	6.28	2.931	6.4	7.267	8.583	2.512	4.964	3.26	3.559	6.011	6.788	5.263	6.579	1.136	3.529
>AFU56870.1	6.19	1.794	5.443	7.028	4.456	6.25	2.901	6.4	7.356	8.642	2.512	4.964	3.23	3.589	5.981	6.758	5.263	6.579	1.136	3.529
>AAO74620.1	6.044	1.706	5.506	7.002	4.458	6.044	2.992	6.403	7.421	8.528	2.424	4.997	3.321	3.89	5.745	6.673	5.416	6.673	1.137	3.621
>AAB23789.1	5.951	1.734	5.532	6.968	4.516	6.22	2.961	6.16	7.416	8.762	2.542	5.024	3.349	3.858	5.712	6.429	5.383	6.728	1.136	3.618
>ABV53466.1	5.984	1.765	5.685	6.732	4.488	6.164	2.932	6.344	7.421	8.767	2.424	4.997	3.291	3.92	5.775	6.553	5.356	6.703	1.137	3.561
>AAK17011.2	6.127	1.733	5.409	7.143	4.304	6.216	2.959	6.396	7.442	8.667	2.481	5.051	3.288	3.527	5.888	6.724	5.29	6.605	1.166	3.586
>ABC73715.1	6.011	1.794	5.502	6.998	4.456	6.28	2.961	6.31	7.267	8.553	2.452	4.934	3.319	3.738	6.041	6.639	5.383	6.699	1.166	3.499
>ABC73714.1	6.22	1.794	5.413	6.968	4.426	6.28	2.931	6.37	7.356	8.642	2.452	4.964	3.26	3.589	5.981	6.728	5.323	6.609	1.166	3.529
>ABC73713.1	5.951	1.764	5.502	7.087	4.456	6.25	3.02	6.459	7.267	8.612	2.452	4.874	3.2	3.708	5.981	6.728	5.413	6.549	1.226	3.499
>AAO16605.1	6.132	1.914	5.504	7.119	4.427	6.192	3.021	6.581	7.209	8.675	2.423	4.936	3.29	3.679	5.983	6.461	5.145	6.73	1.137	3.44
>AAG47346.1	6.252	1.795	5.713	6.97	4.397	6.252	3.051	6.192	7.149	8.675	2.513	4.936	3.38	3.679	6.013	6.431	5.265	6.73	1.137	3.47
>BAF93927.1	6.011	1.794	5.413	7.057	4.426	6.28	2.931	6.489	7.416	8.553	2.422	4.994	3.319	3.708	5.921	6.579	5.443	6.519	1.166	3.559
>ACA42550.1	6.035	1.673	5.707	7.081	4.362	6.304	3.077	6.364	7.26	8.724	2.42	4.541	3.287	3.914	5.826	6.693	5.408	6.573	1.135	3.615
>CAA65886.1	6.041	1.705	5.443	7.087	4.426	6.28	2.931	6.28	7.386	8.642	2.512	4.934	3.289	3.678	5.921	6.758	5.413	6.609	1.166	3.499
>ACG63498.1	5.984	1.735	5.416	6.972	4.518	6.314	2.902	6.344	7.421	8.797	2.513	5.057	3.232	3.621	5.865	6.673	5.416	6.583	1.137	3.501
>ABM63368.1	6.013	1.795	5.354	7	4.367	6.192	3.051	6.431	7.269	8.765	2.363	5.115	3.32	3.679	6.013	6.461	5.235	6.88	1.167	3.53
>ABD23971.1	5.977	1.704	5.469	7.203	4.423	6.216	3.019	6.336	7.173	8.667	2.51	5.021	3.467	3.766	5.858	6.665	5.2	6.695	1.136	3.497
>ABD23970.1	6.011	1.734	5.383	7.207	4.456	6.19	2.99	6.459	6.998	8.583	2.542	5.084	3.499	3.828	5.921	6.669	5.323	6.489	1.136	3.499
>ABJ74175.1	5.956	1.646	5.477	6.764	4.4	6.315	3.023	6.495	7.303	8.68	2.484	4.759	3.352	4.011	5.926	6.675	5.537	6.585	1.137	3.472
>CAA47905.1	5.951	1.734	5.532	6.968	4.516	6.22	2.961	6.16	7.416	8.762	2.542	5.024	3.349	3.858	5.712	6.429	5.383	6.728	1.136	3.618
>sp|P29152.1|POLG_PSBMV	6.55	1.871	5.459	6.831	4.554	6.301	2.682	6.238	7.205	7.798	3.182	4.679	3.213	4.024	6.145	6.519	5.864	6.613	1.372	2.901
>ANI76458.1	6.49	1.81	5.46	6.833	4.618	6.334	2.715	6.115	7.239	7.738	3.183	4.68	3.183	3.994	6.115	6.646	5.866	6.646	1.373	2.964
>NP_056765.1	6.55	1.871	5.459	6.831	4.554	6.301	2.682	6.238	7.205	7.798	3.182	4.679	3.213	4.024	6.145	6.519	5.864	6.613	1.372	2.901
>BAA01726.1	6.55	1.871	5.459	6.831	4.554	6.301	2.682	6.238	7.205	7.798	3.182	4.679	3.213	4.024	6.145	6.519	5.864	6.613	1.372	2.901
>CAA62014.1	6.627	1.969	5.314	6.815	4.345	5.971	2.845	6.471	7.127	7.721	3.126	4.689	3.157	3.876	6.033	6.783	6.158	6.69	1.344	2.938
>CAB85904.1	6.754	1.814	5.503	7.067	4.44	6.129	2.908	6.254	7.348	7.755	3.127	4.628	3.315	3.877	6.035	6.442	5.629	6.692	1.376	2.908
>ABI34613.1	6.268	1.689	5.554	7.015	4.222	5.749	2.728	6.171	7.178	9.159	3.085	4.839	3.93	4.06	5.846	6.496	4.872	6.398	1.397	3.345
>sp|Q01500.1|POLG_PEMVC	6.16	1.728	5.02	6.584	4.694	5.769	2.64	5.9	7.171	9.061	2.999	4.433	3.422	3.325	5.671	7.627	6.551	6.389	1.304	3.553
>NP_041276.1	6.16	1.728	5.02	6.584	4.694	5.769	2.64	5.9	7.171	9.061	2.999	4.433	3.422	3.325	5.671	7.627	6.551	6.389	1.304	3.553
>ABG02981.1	6.16	1.662	5.02	6.747	4.726	5.834	2.608	6.03	7.203	8.768	3.031	4.563	3.488	3.39	5.541	7.529	6.291	6.551	1.271	3.585
>ACE80693.1	6.128	1.662	5.02	6.747	4.726	5.802	2.705	6.063	7.203	8.735	3.064	4.498	3.488	3.422	5.411	7.66	6.193	6.617	1.271	3.585
>ACE80692.1	6.128	1.63	4.987	6.747	4.726	5.802	2.738	5.965	7.171	8.735	3.096	4.563	3.52	3.422	5.476	7.595	6.226	6.649	1.271	3.553
>ACE80691.1	6.193	1.662	4.987	6.747	4.694	5.802	2.705	6.063	7.138	8.735	3.096	4.596	3.52	3.422	5.476	7.627	6.16	6.551	1.271	3.553
>ACE80690.1	6.258	1.662	5.052	6.682	4.726	5.9	2.673	5.932	7.203	8.735	3.096	4.465	3.52	3.455	5.443	7.529	6.258	6.551	1.271	3.585
>ACE80689.1	6.193	1.63	5.02	6.714	4.694	5.867	2.705	5.997	7.138	8.768	3.064	4.498	3.553	3.455	5.443	7.595	6.226	6.551	1.271	3.618
>ACE80688.1	6.095	1.662	5.052	6.682	4.726	5.834	2.705	6.063	7.203	8.735	3.064	4.498	3.488	3.422	5.443	7.66	6.226	6.584	1.271	3.585
>ACE80687.1	6.16	1.597	5.085	6.747	4.726	5.802	2.738	5.965	7.171	8.768	3.064	4.498	3.488	3.39	5.476	7.595	6.193	6.649	1.271	3.618
>ACE80686.1	6.16	1.597	5.085	6.649	4.694	5.834	2.738	5.932	7.236	8.833	3.064	4.498	3.488	3.39	5.476	7.595	6.226	6.617	1.271	3.618
>ACE80685.1	6.128	1.662	4.987	6.747	4.726	5.834	2.673	5.965	7.171	8.735	3.096	4.563	3.52	3.422	5.443	7.595	6.193	6.682	1.271	3.585
>ACE80684.1	6.128	1.63	5.085	6.649	4.759	5.834	2.705	6.03	7.236	8.768	3.096	4.433	3.488	3.422	5.346	7.725	6.193	6.617	1.271	3.585
>ACE80683.1	6.128	1.63	5.052	6.747	4.824	5.802	2.803	5.932	7.203	8.67	3.096	4.465	3.52	3.357	5.443	7.725	6.226	6.551	1.239	3.585
>ACE80682.1	6.095	1.597	5.052	6.747	4.726	5.834	2.673	5.965	7.203	8.735	3.129	4.465	3.52	3.39	5.476	7.627	6.258	6.617	1.271	3.618
>ACE80681.1	6.128	1.63	4.987	6.78	4.759	5.834	2.738	5.932	7.171	8.735	3.064	4.531	3.52	3.422	5.443	7.562	6.226	6.682	1.271	3.585
>ACE80680.1	6.095	1.63	5.02	6.682	4.791	5.834	2.705	5.965	7.203	8.768	3.096	4.433	3.553	3.422	5.476	7.725	6.258	6.584	1.271	3.488
>ACE80679.1	6.095	1.63	4.987	6.747	4.726	5.834	2.673	6.03	7.203	8.768	3.096	4.531	3.52	3.39	5.476	7.627	6.193	6.617	1.271	3.585
>ACE80678.1	6.128	1.63	5.052	6.747	4.759	5.834	2.64	5.965	7.171	8.801	3.096	4.433	3.52	3.422	5.476	7.627	6.16	6.682	1.271	3.585
>AAM74061.1	6.193	1.662	5.085	6.617	4.661	5.867	2.803	5.932	7.106	8.866	3.064	4.531	3.39	3.39	5.411	7.692	6.486	6.519	1.239	3.488
>AAA46903.1	6.16	1.728	5.02	6.584	4.694	5.769	2.64	5.9	7.171	9.061	2.999	4.433	3.422	3.325	5.671	7.627	6.551	6.389	1.304	3.553
>BAE94267.1	6.193	1.695	4.987	6.617	4.759	5.965	2.608	6.095	7.334	8.703	3.031	4.531	3.52	3.357	5.508	7.399	6.323	6.486	1.271	3.618
>AJF38887.1	5.673	1.912	4.959	7.196	4.506	5.997	2.107	5.64	7.65	9.011	3.306	4.83	3.274	4.376	4.83	6.969	5.9	7.196	1.297	3.371
>AGZ92019.1	5.99	1.8	5.152	7.014	4.407	5.897	2.142	5.493	7.852	8.97	3.383	4.873	3.383	4.221	4.997	6.89	5.866	7.045	1.21	3.414
>AAB53147.1	6.052	1.831	5.121	7.076	4.407	5.928	2.173	5.493	7.728	8.908	3.383	4.904	3.321	4.314	4.935	6.921	5.866	7.014	1.241	3.383
>AAB01025.1	5.99	1.831	5.121	7.045	4.407	5.959	2.173	5.493	7.697	8.908	3.383	4.873	3.321	4.314	4.966	6.952	5.897	7.045	1.241	3.383
>AAX82171.1	5.742	1.862	5.059	7.045	4.469	6.207	2.328	5.431	7.573	8.939	3.321	4.718	3.352	4.283	4.904	6.828	6.145	7.2	1.241	3.352
>ASV48227.1	6.623	1.501	5.546	6.852	3.948	5.351	2.741	5.971	7.504	8.744	3.197	5.449	3.948	3.817	5.122	5.905	6.33	6.166	1.24	4.046
>YP_249455.1	6.688	1.533	5.481	6.884	3.948	5.481	3.067	5.873	7.276	8.646	3.067	5.253	3.948	3.817	5.253	5.808	6.297	6.427	1.24	4.013
>AGF29582.1	6.564	1.535	5.617	6.76	3.919	5.356	2.776	6.401	7.544	8.654	3.201	5.389	4.05	3.854	5.16	5.879	6.27	5.846	1.241	3.984
>AGF29581.1	6.466	1.437	5.617	6.76	4.017	5.421	2.678	6.238	7.577	8.589	3.233	5.356	3.984	4.017	5.193	6.009	6.074	6.074	1.208	4.05
>AGF29580.1	6.499	1.502	5.748	6.924	3.984	5.356	2.809	6.172	7.577	8.622	3.135	5.258	4.017	3.886	5.095	5.879	6.238	6.042	1.241	4.017
>AGF29579.1	6.695	1.47	5.585	6.826	3.952	5.421	2.776	6.303	7.544	8.687	3.201	5.323	3.952	3.886	5.127	5.879	6.205	5.911	1.241	4.017
>AGF29578.1	6.76	1.47	5.683	6.891	3.952	5.389	2.809	6.205	7.446	8.687	3.233	5.291	3.984	3.886	5.16	5.879	6.172	5.879	1.241	3.984
>AGF29577.1	6.532	1.47	5.715	6.826	3.919	5.356	2.711	6.172	7.544	8.556	3.233	5.225	3.919	3.952	5.062	6.042	6.303	6.074	1.241	4.148
>AGF29576.1	6.564	1.437	5.748	6.728	3.886	5.421	2.776	6.107	7.675	8.654	3.266	5.258	3.952	3.952	4.899	5.879	6.303	6.107	1.241	4.148
>AGF29575.1	6.597	1.47	5.683	6.858	3.886	5.356	2.743	6.107	7.675	8.654	3.233	5.258	3.886	3.952	4.964	5.944	6.27	6.107	1.241	4.115
>AGF29574.1	6.695	1.535	5.748	6.826	3.886	5.323	2.939	5.976	7.511	8.687	3.135	5.029	3.952	3.919	5.193	5.748	6.368	6.172	1.241	4.115
>AGF29573.1	6.597	1.502	5.617	6.728	3.886	5.323	2.841	6.27	7.707	8.72	2.972	5.421	3.919	3.788	5.095	5.846	6.336	6.107	1.241	4.082
>AGF29572.1	6.564	1.535	5.617	6.793	3.854	5.356	2.907	6.14	7.642	8.72	2.972	5.356	3.952	3.723	5.127	5.781	6.401	6.205	1.241	4.115
>AGF29571.1	6.76	1.502	5.552	6.891	3.886	5.291	2.907	6.042	7.479	8.72	3.135	5.389	3.952	3.788	5.16	5.748	6.401	6.107	1.208	4.082
>AGF29570.1	6.793	1.47	5.683	6.826	3.886	5.356	2.841	6.042	7.511	8.818	3.037	5.356	3.952	3.723	5.193	5.683	6.401	6.074	1.241	4.115
>AGF29569.1	6.793	1.502	5.65	6.956	3.886	5.291	2.809	6.14	7.381	8.752	3.07	5.193	3.952	3.854	5.258	5.813	6.368	6.042	1.241	4.05
>AGF29568.1	6.695	1.502	5.683	6.956	3.919	5.291	2.776	6.205	7.381	8.752	3.005	5.291	4.05	3.788	5.323	5.65	6.401	6.009	1.241	4.082
>AGF29567.1	6.793	1.502	5.617	6.989	3.919	5.291	2.841	6.107	7.413	8.785	3.005	5.193	3.952	3.821	5.258	5.748	6.368	6.107	1.241	4.05
>AGF29566.1	6.728	1.502	5.617	6.956	3.919	5.323	2.809	6.107	7.25	8.752	2.972	5.323	3.952	3.821	5.421	5.781	6.401	6.042	1.241	4.082
>AGF29565.1	6.695	1.502	5.585	6.891	3.919	5.356	2.776	6.042	7.315	8.72	3.005	5.225	3.984	3.821	5.389	5.813	6.401	6.172	1.241	4.148
>AGF29564.1	6.76	1.502	5.65	6.891	3.919	5.323	2.809	6.172	7.348	8.687	3.005	5.258	4.017	3.821	5.323	5.715	6.336	6.074	1.241	4.148
>AAV48572.1	6.688	1.533	5.481	6.884	3.948	5.481	3.067	5.873	7.276	8.646	3.067	5.253	3.948	3.817	5.253	5.808	6.297	6.427	1.24	4.013
>ABI99478.1	6.754	1.566	5.481	6.819	3.817	5.416	2.871	5.971	7.569	8.646	3.067	5.253	4.046	3.915	5.155	5.742	6.362	6.297	1.24	4.013
>sp|O56075.1|POLG_PEMVM	6.811	1.485	5.197	7.101	4.196	6.068	2.905	5.81	7.392	8.554	3.422	4.551	3.228	3.712	5.197	6.649	5.842	7.295	1.291	3.292
>ATN39852.1	6.776	1.452	5.131	7.164	4.195	6.099	2.84	5.679	7.422	8.551	3.582	4.582	3.227	3.679	5.26	6.647	5.937	7.164	1.291	3.324
>BAX35092.1	6.841	1.452	5.066	7.196	4.13	6.196	2.84	5.744	7.389	8.519	3.453	4.614	3.291	3.711	5.26	6.55	5.841	7.325	1.291	3.291
>APG31476.1	6.744	1.452	5.098	7.067	4.195	6.099	2.872	5.615	7.389	8.583	3.582	4.614	3.195	3.711	5.357	6.583	6.034	7.196	1.291	3.324
>AHL84183.1	6.841	1.42	5.066	7.131	4.227	6.228	2.84	5.776	7.389	8.454	3.453	4.647	3.227	3.711	5.26	6.647	5.873	7.26	1.258	3.291
>NP_068348.2	6.811	1.485	5.197	7.101	4.196	6.068	2.905	5.81	7.392	8.554	3.422	4.551	3.228	3.712	5.197	6.649	5.842	7.295	1.291	3.292
>AAB94595.1	6.811	1.485	5.197	7.101	4.196	6.068	2.905	5.81	7.392	8.554	3.422	4.551	3.228	3.712	5.197	6.649	5.842	7.295	1.291	3.292
>YP_778468.1	6.922	1.982	5.427	6.402	4.81	5.33	2.795	5.947	7.507	8.742	3.022	3.965	3.445	4.062	5.232	6.89	5.915	6.955	1.267	3.38
>CAJ57401.1	6.922	1.982	5.427	6.402	4.81	5.33	2.795	5.947	7.507	8.742	3.022	3.965	3.445	4.062	5.232	6.89	5.915	6.955	1.267	3.38
>YP_002519375.1	7.289	1.725	5.597	6.281	4.393	5.565	2.831	5.76	7.257	9.177	2.766	4.556	3.384	4.23	5.337	7.387	5.5	6.313	1.139	3.514
>CAR40241.1	7.289	1.725	5.597	6.281	4.393	5.565	2.831	5.76	7.257	9.177	2.766	4.556	3.384	4.23	5.337	7.387	5.5	6.313	1.139	3.514
>ACM68708.2	7.157	1.724	5.628	6.376	4.522	5.53	2.798	5.856	7.157	9.109	2.83	4.554	3.383	4.229	5.368	7.319	5.595	6.311	1.106	3.448
>ABG56784.1	7.289	1.725	5.597	6.281	4.393	5.565	2.831	5.76	7.257	9.177	2.766	4.556	3.384	4.23	5.337	7.387	5.5	6.313	1.139	3.514
>NP_787937.1	7.015	1.664	5.416	6.558	5.22	5.481	2.512	5.546	7.276	9.103	2.806	4.372	3.458	3.948	5.318	7.308	5.873	6.656	1.305	3.165
>CAD56775.1	6.949	1.697	5.514	6.721	5.253	5.514	2.349	5.775	7.439	8.874	2.675	4.633	3.491	3.817	5.188	7.243	5.905	6.46	1.305	3.197
>CAD24793.1	7.015	1.664	5.416	6.558	5.22	5.481	2.512	5.546	7.276	9.103	2.806	4.372	3.458	3.948	5.318	7.308	5.873	6.656	1.305	3.165
>ANA04446.1	6.594	2.049	5.346	6.306	4.641	5.762	2.881	5.986	6.626	9.475	2.625	4.898	3.585	3.553	5.378	6.658	6.562	6.21	1.216	3.649
>YP_001427389.1	6.528	2.048	5.376	6.24	4.608	5.952	2.848	5.952	6.624	9.6	2.656	4.768	3.616	3.488	5.472	6.56	6.688	6.112	1.216	3.648
>AEC46819.1	6.464	2.048	5.376	6.176	4.608	5.856	2.848	6.016	6.784	9.824	2.624	4.928	3.648	3.584	5.28	6.464	6.464	6.208	1.216	3.584
>ABI34615.1	6.528	2.048	5.376	6.24	4.608	5.952	2.848	5.952	6.624	9.6	2.656	4.768	3.616	3.488	5.472	6.56	6.688	6.112	1.216	3.648
>CAB75857.2	7.469	1.729	5.023	6.686	5.055	5.936	2.642	5.61	7.078	8.774	2.968	4.24	3.294	3.914	5.055	6.947	6.197	6.882	1.337	3.164
>ANK58562.1	6.982	1.827	5.188	6.786	5.09	5.677	2.382	5.546	7.047	8.777	3.165	4.372	3.23	3.687	5.612	7.145	6.362	6.754	1.305	3.067
>ANK58561.1	6.917	1.827	5.188	6.786	5.09	5.677	2.349	5.546	7.047	8.777	3.132	4.372	3.23	3.687	5.612	7.145	6.395	6.819	1.305	3.1
>ALM23510.1	6.949	1.827	5.188	6.786	5.09	5.677	2.349	5.546	7.047	8.777	3.1	4.372	3.23	3.687	5.612	7.145	6.395	6.819	1.305	3.1
>NP_659008.1	7.469	1.729	5.023	6.686	5.055	5.936	2.642	5.61	7.078	8.774	2.968	4.24	3.294	3.914	5.055	6.947	6.197	6.882	1.337	3.164
>AGT56190.1	7.175	1.663	5.055	6.588	5.088	5.806	2.707	5.447	6.947	8.904	3.131	4.273	3.425	3.947	5.284	7.208	6.327	6.621	1.305	3.098
>AUL82232.1	6.468	1.797	5.488	6.338	4.737	5.619	2.614	6.174	6.991	8.755	2.94	4.312	3.496	3.888	5.456	7.155	6.174	6.991	1.241	3.365
>ASU06687.1	6.174	1.764	5.325	6.436	4.639	5.684	2.679	6.403	7.122	8.853	2.94	4.541	3.463	4.051	5.227	6.991	6.109	6.991	1.241	3.365
>ASU06686.1	6.174	1.764	5.325	6.436	4.639	5.684	2.679	6.403	7.122	8.853	2.94	4.541	3.463	4.051	5.227	6.991	6.109	6.991	1.241	3.365
>ASU06685.1	6.174	1.764	5.325	6.436	4.639	5.684	2.679	6.403	7.089	8.853	2.94	4.541	3.463	4.051	5.26	6.991	6.109	6.991	1.241	3.365
>ASU06684.1	6.109	1.764	5.358	6.468	4.639	5.684	2.679	6.37	7.122	8.853	2.973	4.541	3.463	4.051	5.194	7.024	6.076	7.024	1.241	3.365
>ASU06683.1	6.664	1.764	5.554	6.272	4.704	5.586	2.646	6.011	6.926	8.984	2.94	4.443	3.496	3.822	5.423	6.959	6.011	7.057	1.241	3.496
>ASU06682.1	6.73	1.764	5.586	6.207	4.704	5.586	2.646	6.044	6.926	8.984	2.94	4.443	3.463	3.822	5.456	6.926	6.011	7.024	1.241	3.496
>ASU06681.1	6.664	1.731	5.488	6.305	4.737	5.619	2.581	6.109	6.959	8.853	2.94	4.443	3.528	3.855	5.488	6.926	6.142	6.926	1.241	3.463
>ASU06680.1	6.664	1.764	5.619	6.174	4.704	5.554	2.646	6.076	6.959	8.984	2.94	4.476	3.496	3.822	5.456	6.861	5.978	7.089	1.241	3.496
>ASU06679.1	6.664	1.731	5.521	6.24	4.77	5.652	2.581	6.011	6.959	8.853	2.94	4.443	3.528	3.855	5.488	6.926	6.142	7.024	1.241	3.43
>ASU06678.1	6.664	1.731	5.521	6.24	4.802	5.652	2.581	6.011	6.926	8.853	2.94	4.443	3.528	3.855	5.521	6.926	6.142	6.991	1.241	3.43
>AUG68176.1	6.534	1.764	5.423	6.37	4.672	5.619	2.614	6.044	7.024	8.886	2.875	4.41	3.528	3.986	5.39	6.959	6.142	7.122	1.241	3.398
>ATS17322.1	6.828	1.731	5.586	6.142	4.835	5.554	2.646	6.174	6.893	8.951	2.94	4.508	3.594	3.822	5.586	6.795	5.88	6.893	1.241	3.398
>ATO59093.1	6.501	1.764	5.488	6.37	4.77	5.586	2.614	6.24	6.959	8.723	2.94	4.345	3.496	3.92	5.488	7.122	6.076	6.959	1.241	3.398
>sp|P18247.2|POLG_PVYN	6.725	1.763	5.55	6.138	4.734	5.485	2.71	6.04	6.889	8.913	3.036	4.538	3.787	3.885	5.452	6.921	5.844	6.987	1.208	3.395
>sp|Q02963.1|POLG_PVYHU	6.501	1.764	5.358	6.436	4.639	5.619	2.614	6.142	7.024	8.821	2.908	4.443	3.528	3.986	5.423	7.057	6.142	6.959	1.241	3.398
>ASI37713.1	6.599	1.829	5.717	6.109	4.639	5.554	2.646	5.848	7.187	9.245	2.875	4.41	3.561	3.888	5.39	6.828	5.848	7.122	1.241	3.463
>ASI37712.1	6.566	1.797	5.75	6.142	4.672	5.554	2.679	5.913	7.155	9.18	2.842	4.41	3.561	3.888	5.358	6.861	5.88	7.089	1.241	3.463
>ASI37711.1	6.599	1.829	5.652	6.076	4.639	5.554	2.646	5.848	7.187	9.213	2.875	4.443	3.561	3.888	5.39	6.861	5.848	7.187	1.241	3.463
>ASI37710.1	6.632	1.829	5.652	6.109	4.672	5.554	2.614	5.946	7.089	9.213	2.908	4.476	3.626	3.92	5.488	6.795	5.782	6.991	1.241	3.463
>ASI37709.1	6.632	1.862	5.717	6.174	4.704	5.521	2.646	5.88	7.155	9.082	2.875	4.443	3.594	3.888	5.358	6.762	5.848	7.22	1.241	3.398
>ASI37708.1	6.566	1.829	5.684	6.142	4.704	5.554	2.614	5.946	7.057	9.115	2.875	4.41	3.659	3.92	5.488	6.828	5.848	7.089	1.241	3.43
>ASU92306.1	6.403	1.764	5.358	6.436	4.672	5.619	2.646	6.076	6.959	8.886	2.908	4.41	3.496	3.986	5.456	7.024	6.207	7.057	1.241	3.398
>ASU09567.1	6.403	1.829	5.521	6.338	4.737	5.619	2.646	6.24	7.024	8.886	2.908	4.28	3.528	3.855	5.456	7.057	6.044	6.991	1.209	3.43
>ASU09566.1	6.468	1.797	5.521	6.338	4.704	5.554	2.744	6.109	6.991	8.853	2.908	4.41	3.528	3.888	5.423	6.991	6.044	7.089	1.241	3.398
>ASU09565.1	6.697	1.797	5.619	6.24	4.672	5.652	2.614	5.978	6.893	8.984	2.908	4.378	3.528	3.855	5.456	6.861	6.076	7.057	1.241	3.496
>ASU09564.1	6.599	1.764	5.488	6.24	4.737	5.684	2.614	6.011	6.893	8.919	2.94	4.476	3.528	3.855	5.456	6.861	6.142	7.089	1.241	3.463
>ASU09563.1	6.501	1.764	5.456	6.403	4.737	5.652	2.614	6.305	6.861	8.723	2.908	4.345	3.528	3.92	5.554	7.089	6.109	6.893	1.241	3.398
>ASU09562.1	6.501	1.764	5.456	6.37	4.77	5.586	2.614	6.207	6.926	8.723	2.973	4.345	3.528	3.888	5.554	7.089	6.076	6.991	1.241	3.398
>ASE05996.1	6.403	1.764	5.358	6.403	4.672	5.652	2.614	6.076	7.024	8.886	2.875	4.443	3.496	3.953	5.39	6.991	6.207	7.187	1.241	3.365
>ASE05995.1	6.599	1.764	5.619	6.174	4.704	5.619	2.646	6.174	7.057	8.886	2.908	4.41	3.561	3.822	5.39	6.926	6.011	7.089	1.241	3.398
>ASE05994.1	6.468	1.731	5.456	6.338	4.737	5.554	2.646	6.207	6.959	8.919	2.908	4.476	3.626	3.855	5.488	6.959	6.011	6.991	1.241	3.43
>ASE05993.1	6.697	1.764	5.586	6.174	4.704	5.586	2.614	6.076	6.893	8.919	2.94	4.443	3.561	3.822	5.488	6.959	6.011	7.057	1.241	3.463
>ASK12076.1	6.501	1.797	5.521	6.338	4.737	5.619	2.679	6.174	7.024	8.853	2.908	4.345	3.528	3.888	5.358	7.024	6.044	6.991	1.241	3.43
>ASK12075.1	6.468	1.797	5.521	6.338	4.737	5.586	2.679	6.174	6.991	8.853	2.94	4.345	3.528	3.888	5.423	7.024	6.011	7.024	1.241	3.43
>APZ85838.1	6.37	1.731	5.358	6.436	4.672	5.619	2.646	6.109	6.991	8.886	2.875	4.41	3.463	3.986	5.456	7.057	6.207	7.089	1.241	3.398
>ARO50172.1	6.207	1.797	5.423	6.403	4.737	5.619	2.679	6.272	6.926	8.821	3.038	4.476	3.463	4.116	5.423	7.089	6.011	6.926	1.241	3.332
>ARI46613.1	6.959	1.764	5.717	6.076	4.802	5.456	2.646	6.044	6.861	9.049	3.006	4.443	3.594	3.822	5.619	6.828	5.782	6.893	1.241	3.398
>ARI46612.1	6.795	1.731	5.652	6.109	4.802	5.554	2.614	6.142	6.893	9.017	2.908	4.476	3.561	3.822	5.619	6.861	5.88	6.893	1.241	3.43
>ARI46611.1	6.795	1.731	5.684	6.109	4.802	5.586	2.646	6.24	6.893	9.017	2.94	4.476	3.561	3.855	5.554	6.762	5.782	6.926	1.241	3.398
>ARI46610.1	6.83	1.732	5.686	6.111	4.837	5.49	2.582	6.078	6.961	9.02	2.941	4.542	3.562	3.856	5.49	6.797	5.85	6.961	1.242	3.431
>ARI46609.1	6.828	1.731	5.684	6.109	4.835	5.488	2.581	6.076	6.959	9.017	2.94	4.541	3.561	3.855	5.488	6.795	5.848	6.991	1.241	3.43
>ARI46608.1	6.828	1.731	5.684	6.109	4.835	5.488	2.581	6.076	6.959	9.017	2.94	4.541	3.561	3.855	5.488	6.795	5.848	6.991	1.241	3.43
>ARI46607.1	6.797	1.699	5.686	6.144	4.869	5.49	2.582	6.144	6.895	9.02	2.941	4.444	3.595	3.824	5.588	6.83	5.85	6.928	1.242	3.431
>ARI46606.1	6.828	1.731	5.652	6.109	4.835	5.488	2.581	6.044	6.926	9.049	2.94	4.574	3.561	3.855	5.521	6.795	5.848	7.024	1.209	3.43
>ARI46605.1	6.828	1.731	5.652	6.109	4.835	5.488	2.581	6.076	6.959	9.017	2.94	4.574	3.561	3.855	5.488	6.795	5.815	7.024	1.241	3.43
>ARI46604.1	6.828	1.731	5.652	6.109	4.835	5.488	2.581	6.076	6.959	9.017	2.94	4.574	3.561	3.855	5.488	6.795	5.848	6.991	1.241	3.43
>ARI46603.1	6.828	1.731	5.652	6.109	4.835	5.488	2.581	6.076	6.959	9.017	2.94	4.574	3.561	3.855	5.488	6.795	5.848	6.991	1.241	3.43
>ARI46602.1	6.828	1.731	5.652	6.109	4.835	5.488	2.581	6.044	6.959	9.017	2.94	4.574	3.561	3.822	5.521	6.795	5.848	7.024	1.241	3.43
>ARI46601.1	6.828	1.731	5.652	6.109	4.835	5.488	2.581	6.044	6.959	9.017	2.94	4.574	3.561	3.855	5.488	6.795	5.848	7.024	1.241	3.43
>ARI46600.1	6.828	1.731	5.652	6.076	4.835	5.488	2.581	6.044	6.959	9.017	2.94	4.574	3.561	3.855	5.488	6.795	5.848	7.057	1.241	3.43
>ARI46599.1	6.828	1.699	5.652	6.109	4.835	5.488	2.581	6.044	6.926	9.017	2.94	4.574	3.561	3.855	5.521	6.828	5.848	7.024	1.241	3.43
>ARI46598.1	6.828	1.731	5.652	6.109	4.835	5.488	2.581	6.076	6.959	9.017	2.94	4.574	3.561	3.855	5.488	6.795	5.848	6.991	1.241	3.43
>ARI46597.1	6.828	1.731	5.652	6.109	4.835	5.488	2.581	6.044	6.959	9.017	2.94	4.574	3.561	3.855	5.488	6.795	5.848	7.024	1.241	3.43
>ARI46596.1	6.828	1.731	5.684	6.076	4.835	5.488	2.581	6.011	6.991	9.017	2.94	4.541	3.561	3.855	5.488	6.828	5.848	7.024	1.241	3.43
>ARI46595.1	6.828	1.731	5.652	6.109	4.835	5.488	2.581	6.011	6.991	9.017	2.94	4.574	3.561	3.855	5.488	6.795	5.848	7.024	1.241	3.43
>ARI46594.1	6.795	1.699	5.717	6.076	4.868	5.521	2.646	6.207	6.893	9.017	2.908	4.476	3.594	3.822	5.554	6.795	5.848	6.893	1.241	3.43
>ARI46593.1	6.664	1.731	5.521	6.24	4.737	5.652	2.581	6.011	6.926	8.853	2.94	4.443	3.528	3.855	5.521	6.926	6.142	7.024	1.241	3.463
>ARI46592.1	6.795	1.731	5.652	6.109	4.77	5.554	2.614	6.174	6.893	9.082	2.908	4.476	3.528	3.855	5.554	6.861	5.88	6.893	1.241	3.43
>ARI46591.1	6.699	1.732	5.654	6.111	4.837	5.621	2.647	6.209	6.895	9.085	2.941	4.412	3.562	3.824	5.588	6.765	5.948	6.83	1.242	3.399
>ARI46590.1	6.664	1.731	5.488	6.272	4.77	5.652	2.581	6.044	6.893	8.853	2.94	4.476	3.528	3.855	5.521	6.926	6.109	7.024	1.241	3.43
>ARI46589.1	6.795	1.699	5.652	6.109	4.802	5.586	2.614	6.011	6.893	9.017	2.94	4.476	3.561	3.822	5.619	6.828	5.88	7.024	1.241	3.43
>ARI46588.1	6.174	1.764	5.325	6.436	4.639	5.684	2.679	6.403	7.122	8.853	2.973	4.541	3.463	4.051	5.194	7.024	6.076	6.991	1.241	3.365
>ARI46587.1	6.762	1.731	5.684	6.109	4.802	5.554	2.614	6.109	6.893	9.017	2.908	4.443	3.561	3.855	5.554	6.861	5.88	6.991	1.241	3.43
>ARI46586.1	6.664	1.731	5.521	6.24	4.737	5.652	2.581	6.044	6.926	8.853	2.94	4.476	3.528	3.855	5.521	6.893	6.142	6.991	1.241	3.463
>ARI46585.1	6.174	1.764	5.325	6.436	4.639	5.717	2.679	6.403	7.155	8.919	2.973	4.541	3.463	4.018	5.162	7.024	6.076	6.926	1.241	3.365
>ARI46584.1	6.174	1.764	5.325	6.468	4.639	5.684	2.679	6.37	7.122	8.853	2.973	4.541	3.463	4.051	5.194	7.024	6.044	7.024	1.241	3.365
>ARI46583.1	6.697	1.764	5.619	6.142	4.704	5.652	2.581	6.174	7.024	8.984	2.875	4.476	3.594	3.79	5.423	6.828	5.913	7.057	1.241	3.463
>ARI46582.1	6.37	1.764	5.358	6.436	4.672	5.619	2.614	6.109	7.024	8.919	2.908	4.443	3.496	3.986	5.39	7.024	6.207	7.024	1.241	3.398
>ARI46581.1	6.73	1.764	5.586	6.207	4.704	5.586	2.679	6.011	6.893	8.984	2.94	4.443	3.496	3.822	5.456	6.893	6.011	7.057	1.241	3.496
>ARI46580.1	6.795	1.731	5.652	6.109	4.802	5.554	2.646	6.142	6.861	9.049	2.908	4.476	3.496	3.822	5.652	6.861	5.88	6.926	1.241	3.398
>ARI46579.1	6.861	1.699	5.684	6.109	4.802	5.488	2.646	6.174	6.926	9.017	2.908	4.508	3.561	3.822	5.521	6.828	5.848	6.926	1.241	3.43
>ARI46578.1	6.664	1.731	5.521	6.24	4.737	5.652	2.581	6.011	6.893	8.853	2.94	4.443	3.528	3.888	5.521	6.926	6.142	7.024	1.241	3.463
>ARI46577.1	6.664	1.731	5.521	6.24	4.737	5.652	2.581	5.978	6.959	8.853	2.94	4.41	3.528	3.855	5.521	6.926	6.142	7.057	1.241	3.463
>ARI46576.1	6.697	1.764	5.586	6.207	4.639	5.586	2.646	6.044	6.828	9.049	2.94	4.443	3.496	3.855	5.521	6.893	6.044	7.024	1.241	3.496
>ARI46575.1	6.795	1.731	5.684	6.109	4.802	5.586	2.646	6.24	6.893	9.017	2.94	4.476	3.561	3.855	5.554	6.762	5.815	6.893	1.241	3.398
>ARI46574.1	6.501	1.895	5.652	6.24	4.77	5.423	2.744	5.978	6.893	8.886	2.94	4.541	3.528	3.855	5.521	7.122	5.848	7.057	1.241	3.365
>ARI46573.1	6.762	1.731	5.652	6.109	4.802	5.554	2.614	6.174	6.926	9.017	2.908	4.443	3.528	3.79	5.652	6.861	5.946	6.861	1.241	3.43
>ARI46572.1	6.795	1.731	5.652	6.142	4.835	5.521	2.646	6.109	6.926	8.951	3.038	4.508	3.594	3.822	5.554	6.762	5.848	6.926	1.241	3.398
>ARI46571.1	6.762	1.797	5.684	6.109	4.77	5.586	2.646	6.207	6.893	9.017	2.94	4.476	3.561	3.855	5.586	6.73	5.815	6.926	1.241	3.398
>ARI46570.1	6.795	1.731	5.684	6.109	4.802	5.586	2.646	6.24	6.893	9.017	2.94	4.476	3.561	3.855	5.554	6.762	5.815	6.893	1.241	3.398
>ARI46569.1	6.795	1.731	5.652	6.109	4.835	5.554	2.614	6.174	6.893	9.017	2.908	4.476	3.561	3.822	5.619	6.828	5.88	6.861	1.241	3.43
>ARI46568.1	6.403	1.764	5.358	6.403	4.704	5.619	2.646	6.174	6.991	8.853	2.908	4.41	3.496	3.986	5.456	7.057	6.142	6.991	1.241	3.398
>ARI46567.1	6.599	1.764	5.521	6.24	4.737	5.652	2.614	5.978	6.926	8.821	2.908	4.443	3.561	3.822	5.521	6.959	6.174	7.057	1.241	3.463
>ARI46566.1	6.762	1.731	5.652	6.109	4.835	5.554	2.614	6.174	6.893	8.984	2.908	4.476	3.561	3.822	5.619	6.861	5.913	6.861	1.241	3.43
>ARI46565.1	6.664	1.731	5.521	6.24	4.77	5.652	2.581	6.011	6.926	8.853	2.94	4.443	3.528	3.855	5.521	6.926	6.142	7.024	1.241	3.43
>ARI46564.1	6.795	1.731	5.652	6.109	4.835	5.554	2.646	6.142	6.959	8.951	2.973	4.508	3.594	3.822	5.521	6.762	5.848	6.959	1.241	3.398
>ARI46563.1	6.664	1.731	5.521	6.24	4.77	5.652	2.581	6.011	6.926	8.886	2.94	4.443	3.496	3.855	5.521	6.926	6.142	7.024	1.241	3.43
>ARI46562.1	6.697	1.764	5.586	6.207	4.704	5.586	2.646	6.011	6.861	8.984	2.94	4.443	3.496	3.855	5.488	6.893	6.044	7.057	1.241	3.496
>ARI46561.1	6.664	1.731	5.554	6.24	4.737	5.652	2.581	5.978	6.893	8.853	2.94	4.41	3.528	3.855	5.554	6.926	6.142	7.057	1.241	3.463
>ARI46560.1	6.664	1.731	5.488	6.24	4.737	5.652	2.581	6.076	6.926	8.853	2.94	4.476	3.528	3.855	5.521	6.926	6.109	6.991	1.241	3.463
>ARI46559.1	6.664	1.764	5.488	6.24	4.737	5.652	2.581	5.978	6.926	8.853	2.94	4.476	3.528	3.855	5.488	6.926	6.142	7.057	1.241	3.463
>ARI46558.1	6.828	1.731	5.652	6.109	4.835	5.456	2.581	6.076	7.024	8.984	2.94	4.574	3.561	3.855	5.423	6.828	5.848	7.024	1.241	3.43
>ARI46557.1	6.664	1.731	5.488	6.24	4.737	5.652	2.548	6.044	6.893	8.853	2.973	4.508	3.528	3.855	5.521	6.926	6.142	6.959	1.241	3.496
>ARI46556.1	6.697	1.764	5.586	6.207	4.704	5.586	2.646	6.011	6.893	8.984	2.94	4.443	3.496	3.822	5.488	6.893	6.044	7.057	1.241	3.496
>ARI46555.1	6.664	1.731	5.521	6.24	4.737	5.652	2.581	5.978	6.893	8.853	2.94	4.443	3.528	3.855	5.554	6.926	6.142	7.057	1.241	3.463
>ARI46554.1	6.664	1.731	5.521	6.24	4.737	5.652	2.581	6.011	6.926	8.853	2.94	4.443	3.528	3.855	5.521	6.926	6.142	7.024	1.241	3.463
>ARI46553.1	6.73	1.731	5.456	6.272	4.737	5.684	2.581	6.044	6.926	8.853	2.94	4.476	3.528	3.888	5.488	6.893	6.044	7.024	1.241	3.463
>ARI46552.1	6.207	1.797	5.325	6.403	4.672	5.717	2.679	6.37	7.089	8.853	2.908	4.508	3.43	4.084	5.194	7.057	6.142	6.959	1.241	3.365
>ARI46551.1	6.795	1.699	5.717	6.142	4.868	5.488	2.614	6.109	6.893	8.984	2.94	4.443	3.594	3.822	5.586	6.828	5.88	6.926	1.241	3.43
>ARI46550.1	6.664	1.731	5.521	6.24	4.77	5.652	2.581	5.978	6.926	8.886	2.94	4.443	3.496	3.855	5.521	6.926	6.174	6.991	1.241	3.463
>ARI46549.1	6.795	1.699	5.684	6.142	4.868	5.488	2.614	6.174	6.893	9.017	2.908	4.476	3.594	3.822	5.586	6.795	5.848	6.926	1.241	3.43
>ARI46548.1	6.207	1.764	5.358	6.436	4.639	5.684	2.712	6.403	7.122	8.853	3.006	4.443	3.463	4.116	5.162	6.991	6.109	6.926	1.241	3.365
>ARI46547.1	6.828	1.731	5.619	6.142	4.835	5.488	2.581	6.044	6.926	9.017	2.94	4.574	3.561	3.855	5.521	6.795	5.848	7.024	1.241	3.43
>ARI46546.1	6.24	1.764	5.358	6.403	4.639	5.684	2.712	6.37	7.187	8.853	3.006	4.476	3.463	4.116	5.129	6.959	6.109	6.926	1.241	3.365
>ARI46545.1	6.207	1.764	5.358	6.403	4.639	5.684	2.712	6.403	7.187	8.853	3.006	4.443	3.496	4.116	5.129	7.024	6.076	6.893	1.241	3.365
>ARI46544.1	6.207	1.764	5.358	6.403	4.639	5.717	2.712	6.436	7.187	8.853	2.973	4.443	3.463	4.116	5.129	6.959	6.109	6.893	1.241	3.398
>ARI46543.1	6.403	1.764	5.358	6.468	4.672	5.586	2.646	6.109	6.991	8.886	2.875	4.41	3.496	3.986	5.423	7.024	6.207	7.057	1.241	3.398
>ARI46542.1	6.762	1.764	5.586	6.207	4.704	5.586	2.646	6.011	6.893	8.984	2.94	4.476	3.496	3.822	5.488	6.828	6.011	7.057	1.241	3.496
>ARI46541.1	6.697	1.764	5.586	6.207	4.704	5.586	2.646	6.011	6.893	8.984	2.94	4.443	3.496	3.822	5.488	6.893	6.044	7.057	1.241	3.496
>ARI46540.1	6.599	1.731	5.521	6.24	4.737	5.652	2.581	6.044	6.926	8.853	2.908	4.41	3.528	3.855	5.521	6.959	6.142	7.089	1.241	3.463
>ARI46539.1	6.664	1.731	5.521	6.24	4.737	5.652	2.581	6.011	6.926	8.853	2.94	4.443	3.496	3.855	5.521	6.959	6.142	7.024	1.241	3.463
>ARI46538.1	6.669	1.733	5.525	6.244	4.74	5.655	2.583	5.982	6.93	8.859	2.942	4.413	3.531	3.857	5.525	6.93	6.146	7.061	1.242	3.432
>ARI46537.1	6.697	1.764	5.586	6.207	4.704	5.586	2.646	6.011	6.893	8.984	2.94	4.443	3.496	3.822	5.488	6.893	6.044	7.057	1.241	3.496
>ARI46536.1	6.667	1.732	5.523	6.275	4.771	5.654	2.582	6.046	6.895	8.824	2.908	4.477	3.529	3.856	5.49	6.961	6.111	6.993	1.307	3.399
>ARI46535.1	6.403	1.764	5.358	6.436	4.672	5.619	2.646	6.076	6.991	8.886	2.908	4.41	3.496	3.986	5.423	7.024	6.207	7.057	1.241	3.398
>ARI46534.1	6.664	1.731	5.521	6.24	4.737	5.652	2.581	6.011	6.959	8.853	2.94	4.41	3.528	3.855	5.521	6.926	6.142	7.024	1.241	3.463
>ARI46533.1	6.403	1.764	5.358	6.436	4.704	5.619	2.646	6.076	6.991	8.853	2.908	4.41	3.496	3.986	5.423	7.024	6.207	7.057	1.241	3.398
>ARI46532.1	6.828	1.731	5.684	6.109	4.835	5.488	2.581	6.076	6.926	9.017	2.94	4.541	3.561	3.855	5.521	6.795	5.848	6.991	1.241	3.43
>ARI46531.1	6.436	1.764	5.39	6.436	4.672	5.619	2.646	6.076	6.991	8.886	2.908	4.345	3.496	3.986	5.423	7.057	6.174	7.057	1.241	3.398
>ARI46530.1	6.403	1.764	5.39	6.436	4.672	5.652	2.646	6.109	6.959	8.886	2.908	4.345	3.496	3.986	5.456	7.057	6.142	7.057	1.241	3.398
>ARI46529.1	6.403	1.764	5.39	6.436	4.672	5.619	2.646	6.076	6.991	8.886	2.908	4.345	3.496	3.986	5.423	7.057	6.174	7.089	1.241	3.398
>ARI46528.1	6.403	1.764	5.423	6.37	4.672	5.619	2.646	6.076	6.926	8.886	2.908	4.378	3.463	4.051	5.488	7.057	6.207	7.057	1.241	3.365
>ARI46527.1	6.828	1.731	5.684	6.076	4.835	5.488	2.581	6.011	6.926	9.017	2.94	4.606	3.561	3.855	5.521	6.795	5.815	7.057	1.241	3.43
>ARI46526.1	6.795	1.699	5.684	6.044	4.802	5.554	2.614	6.076	6.893	9.017	2.94	4.476	3.561	3.855	5.586	6.861	5.88	6.991	1.241	3.43
>ARI46525.1	6.664	1.731	5.554	6.207	4.737	5.652	2.581	5.978	6.926	8.853	2.94	4.476	3.528	3.855	5.521	6.926	6.142	7.024	1.241	3.463
>ARI46524.1	6.403	1.764	5.358	6.436	4.672	5.619	2.646	6.076	6.991	8.886	2.908	4.41	3.496	3.986	5.423	7.024	6.207	7.057	1.241	3.398
>ARI46523.1	6.795	1.731	5.652	6.109	4.77	5.554	2.614	6.142	6.893	9.049	2.908	4.476	3.561	3.855	5.554	6.861	5.88	6.926	1.241	3.43
>ARI46522.1	6.73	1.666	5.652	6.142	4.9	5.488	2.614	6.109	6.959	8.919	2.973	4.508	3.626	3.822	5.586	6.795	5.88	6.959	1.274	3.398
>ARI46521.1	6.664	1.764	5.586	6.207	4.704	5.652	2.646	6.011	6.991	9.017	2.908	4.443	3.496	3.855	5.39	6.828	5.978	7.122	1.241	3.496
>ARI46520.1	6.664	1.764	5.554	6.24	4.737	5.652	2.581	6.011	6.926	8.853	2.94	4.41	3.528	3.855	5.488	6.926	6.142	7.024	1.241	3.463
>ARI46519.1	6.697	1.764	5.586	6.207	4.704	5.586	2.646	6.011	6.893	8.984	2.94	4.443	3.496	3.822	5.488	6.893	6.044	7.057	1.241	3.496
>ARI46518.1	6.338	1.764	5.358	6.403	4.704	5.652	2.614	6.109	6.959	8.886	2.908	4.476	3.528	3.986	5.423	6.959	6.174	7.089	1.241	3.43
>ARI46517.1	6.403	1.764	5.325	6.436	4.704	5.619	2.614	6.109	7.024	8.886	2.908	4.443	3.528	3.986	5.39	6.991	6.207	7.024	1.241	3.398
>ARI46516.1	6.828	1.731	5.652	6.109	4.835	5.456	2.581	6.011	6.959	9.017	2.94	4.574	3.561	3.855	5.488	6.828	5.848	7.057	1.241	3.43
>ARI46515.1	6.174	1.764	5.325	6.436	4.672	5.717	2.679	6.403	7.155	8.886	2.973	4.541	3.463	4.051	5.162	7.024	6.076	6.893	1.241	3.365
>ARI46514.1	6.174	1.764	5.325	6.436	4.639	5.717	2.679	6.403	7.155	8.886	2.973	4.541	3.463	4.051	5.162	7.024	6.076	6.926	1.241	3.365
>ARI46513.1	6.207	1.764	5.325	6.436	4.639	5.684	2.679	6.403	7.122	8.821	2.973	4.541	3.463	4.051	5.227	6.991	6.076	6.991	1.241	3.365
>ARI46512.1	6.697	1.764	5.586	6.207	4.704	5.586	2.646	6.011	6.893	8.984	2.94	4.443	3.496	3.822	5.488	6.893	6.076	7.024	1.241	3.496
>ARI46511.1	6.174	1.764	5.325	6.436	4.639	5.717	2.679	6.403	7.155	8.886	2.973	4.541	3.463	4.051	5.162	7.024	6.076	6.926	1.241	3.365
>ARI46510.1	6.73	1.764	5.586	6.207	4.704	5.586	2.646	6.011	6.893	8.984	2.94	4.443	3.496	3.822	5.488	6.893	6.011	7.057	1.241	3.496
>ARI46509.1	6.697	1.764	5.554	6.207	4.704	5.586	2.646	6.011	6.861	9.017	2.94	4.476	3.496	3.855	5.488	6.861	6.044	7.057	1.241	3.496
>ARI46508.1	6.436	1.764	5.423	6.403	4.672	5.652	2.646	6.076	6.959	8.919	2.875	4.345	3.496	3.986	5.456	7.024	6.207	7.024	1.241	3.398
>ARI46507.1	6.828	1.731	5.586	6.109	4.835	5.521	2.581	5.946	6.959	9.049	2.94	4.606	3.561	3.855	5.488	6.795	5.848	7.089	1.241	3.43
>ARI46506.1	6.436	1.764	5.39	6.468	4.672	5.619	2.646	6.076	6.991	8.919	2.875	4.345	3.496	3.986	5.423	7.057	6.174	7.024	1.241	3.398
>ARI46505.1	6.697	1.731	5.586	6.207	4.704	5.586	2.646	6.011	6.861	8.984	2.94	4.443	3.496	3.888	5.456	6.893	6.044	7.057	1.241	3.528
>ARI46504.1	6.37	1.764	5.358	6.436	4.704	5.619	2.646	6.076	7.024	8.886	2.908	4.41	3.528	3.986	5.39	6.991	6.207	7.057	1.241	3.398
>ARI46503.1	6.697	1.764	5.586	6.24	4.704	5.554	2.646	6.011	6.893	8.984	2.94	4.443	3.496	3.822	5.488	6.893	6.044	7.057	1.241	3.496
>ARI46502.1	6.697	1.764	5.586	6.207	4.704	5.586	2.646	6.011	6.861	8.984	2.94	4.443	3.496	3.822	5.521	6.893	6.044	7.057	1.241	3.496
>ARI46501.1	6.795	1.731	5.684	6.109	4.77	5.554	2.614	6.142	6.893	9.049	2.875	4.443	3.561	3.855	5.554	6.861	5.848	6.991	1.241	3.43
>ARI46500.1	6.795	1.699	5.652	6.109	4.802	5.554	2.614	6.109	6.893	9.017	2.908	4.476	3.561	3.822	5.619	6.861	5.88	6.959	1.241	3.43
>ARI46499.1	6.828	1.731	5.652	6.076	4.835	5.488	2.581	6.076	6.991	9.017	2.94	4.541	3.561	3.855	5.456	6.861	5.848	6.991	1.241	3.43
>ARI46498.1	6.795	1.731	5.652	6.142	4.77	5.554	2.614	6.142	6.861	9.049	2.908	4.476	3.528	3.92	5.488	6.861	5.913	6.926	1.241	3.43
>ARI46497.1	6.828	1.764	5.684	6.076	4.868	5.521	2.581	6.011	6.893	8.984	3.006	4.508	3.594	3.822	5.586	6.828	5.782	7.024	1.241	3.398
>ARI46496.1	6.795	1.731	5.652	6.109	4.802	5.586	2.614	6.142	6.926	8.984	2.908	4.443	3.528	3.822	5.586	6.861	5.913	6.926	1.241	3.43
>ARI46495.1	6.697	1.829	5.488	6.24	4.574	5.488	2.483	5.782	6.991	9.082	2.94	4.574	3.594	3.986	5.358	7.057	5.815	7.187	1.274	3.561
>ARD08025.1	6.732	1.765	5.588	6.176	4.739	5.621	2.647	6.046	7.092	9.02	2.974	4.379	3.529	3.824	5.327	6.895	5.98	6.928	1.242	3.497
>ARD08024.1	6.762	1.731	5.652	6.109	4.835	5.554	2.646	6.109	6.861	9.017	2.94	4.606	3.594	3.79	5.619	6.697	5.946	6.893	1.241	3.398
>ARD08023.1	6.664	1.731	5.521	6.24	4.77	5.619	2.581	6.044	6.893	8.821	2.973	4.508	3.528	3.855	5.521	6.926	6.142	6.959	1.241	3.463
>ARD08022.1	6.405	1.797	5.392	6.471	4.673	5.588	2.582	6.111	6.993	8.889	2.908	4.379	3.497	4.02	5.359	7.026	6.209	7.026	1.242	3.431
>AQT33904.1	6.436	1.797	5.358	6.403	4.704	5.619	2.646	6.109	6.991	8.886	2.908	4.41	3.496	3.986	5.456	7.024	6.142	7.024	1.241	3.365
>AQT33903.1	6.73	1.764	5.586	6.207	4.704	5.586	2.646	6.011	6.959	8.984	2.908	4.443	3.496	3.822	5.423	6.893	6.044	7.057	1.241	3.496
>AQK38489.1	6.671	1.766	5.592	6.181	4.709	5.592	2.649	6.082	6.933	8.927	2.91	4.48	3.532	3.826	5.428	6.9	6.05	7.031	1.243	3.499
>AQK38488.1	6.375	1.765	5.361	6.44	4.707	5.557	2.615	6.08	7.028	8.892	2.909	4.446	3.531	3.923	5.459	6.963	6.211	7.094	1.242	3.4
>AQK38487.1	6.37	1.797	5.423	6.403	4.704	5.586	2.646	6.076	7.122	9.017	2.875	4.443	3.528	3.92	5.26	6.959	6.109	7.089	1.241	3.43
>APO15098.1	6.664	1.764	5.521	6.207	4.704	5.619	2.646	6.011	6.959	8.951	2.94	4.508	3.528	3.822	5.423	6.861	6.109	7.024	1.241	3.496
>APD76165.1	6.599	1.764	5.586	6.24	4.737	5.586	2.744	5.978	6.959	8.984	2.908	4.508	3.528	3.888	5.39	6.828	6.109	7.089	1.241	3.332
>APB54220.1	6.632	1.764	5.358	6.207	4.541	5.684	2.614	6.207	6.926	8.984	2.875	4.606	3.398	3.986	5.456	6.926	6.142	7.057	1.241	3.398
>AOS59864.1	6.697	1.862	5.586	6.142	4.639	5.488	2.516	5.75	7.122	9.115	2.94	4.508	3.561	4.018	5.292	7.024	5.684	7.22	1.241	3.594
>AOE23680.1	6.174	1.764	5.325	6.403	4.704	5.684	2.679	6.305	7.253	8.821	3.038	4.508	3.463	4.051	5.096	7.089	6.109	6.926	1.241	3.365
>ALM23523.1	6.403	1.764	5.358	6.468	4.672	5.619	2.646	6.109	6.893	8.886	2.875	4.41	3.496	3.986	5.488	7.024	6.207	7.057	1.241	3.398
>ALM23522.1	6.403	1.764	5.358	6.436	4.672	5.619	2.646	6.076	6.959	8.886	2.908	4.41	3.496	3.986	5.456	7.024	6.207	7.057	1.241	3.398
>ALM23521.1	6.142	1.764	5.358	6.403	4.639	5.619	2.712	6.174	6.991	8.919	2.973	4.476	3.463	4.084	5.423	7.187	6.142	6.959	1.241	3.332
>ALM23520.1	6.176	1.797	5.392	6.307	4.673	5.719	2.68	6.209	6.993	8.889	2.941	4.477	3.464	4.085	5.392	7.19	6.111	6.928	1.242	3.333
>ACD84569.1	6.599	1.829	5.652	6.338	4.77	5.488	2.777	6.011	6.926	8.919	2.973	4.476	3.561	3.888	5.456	6.861	5.684	7.22	1.241	3.332
>ANT45986.1	6.664	1.731	5.488	6.272	4.704	5.652	2.581	6.142	6.893	8.755	3.006	4.476	3.528	3.888	5.521	6.926	6.076	6.991	1.241	3.463
>ANT45985.1	6.73	1.731	5.521	6.272	4.704	5.652	2.581	6.142	6.893	8.788	2.973	4.41	3.528	3.888	5.521	6.991	6.076	6.893	1.241	3.463
>ANN24024.1	6.436	1.764	5.39	6.436	4.672	5.619	2.614	6.076	7.024	8.886	2.875	4.41	3.496	3.986	5.39	7.024	6.174	7.089	1.241	3.398
>ANN24023.1	6.501	1.764	5.39	6.403	4.639	5.619	2.614	6.109	6.991	8.886	2.875	4.41	3.528	3.986	5.423	6.991	6.142	7.089	1.241	3.398
>ANN24022.1	6.403	1.764	5.358	6.436	4.704	5.619	2.646	6.076	6.991	8.919	2.908	4.41	3.496	3.986	5.423	7.024	6.207	6.991	1.241	3.398
>ANN24021.1	6.664	1.764	5.586	6.207	4.704	5.619	2.646	6.044	6.959	8.951	2.908	4.443	3.528	3.822	5.456	6.861	6.044	7.057	1.241	3.496
>ANB50118.1	6.244	1.775	5.389	6.408	4.732	5.685	2.662	6.441	7.131	8.709	2.958	4.404	3.451	4.108	5.258	7.033	6.112	6.868	1.249	3.385
>AMT84601.1	6.207	1.797	5.423	6.403	4.737	5.619	2.712	6.305	6.959	8.821	3.006	4.476	3.463	4.084	5.423	7.089	5.978	6.959	1.241	3.3
>AKG94974.1	6.403	1.764	5.358	6.436	4.672	5.619	2.646	6.076	6.959	8.886	2.908	4.443	3.496	3.986	5.456	6.991	6.207	7.057	1.241	3.398
>AMW92180.1	6.37	1.764	5.325	6.436	4.704	5.619	2.679	6.076	6.991	8.886	2.908	4.476	3.528	3.986	5.39	6.991	6.207	7.057	1.241	3.365
>AMW92179.1	6.403	1.764	5.292	6.436	4.704	5.652	2.614	6.044	7.024	8.853	2.908	4.443	3.561	3.986	5.358	7.024	6.174	7.122	1.241	3.398
>AMW92178.1	6.37	1.764	5.39	6.436	4.704	5.619	2.614	6.076	7.024	8.886	2.908	4.41	3.561	3.986	5.39	6.959	6.207	7.057	1.241	3.398
>AMV49330.1	6.73	1.764	5.619	6.207	4.672	5.554	2.679	6.109	6.959	9.082	2.81	4.476	3.594	3.692	5.652	6.828	5.913	7.089	1.241	3.332
>AKC00622.1	6.207	1.764	5.292	6.468	4.639	5.619	2.646	6.436	7.089	8.853	2.875	4.574	3.496	4.018	5.292	7.089	6.109	6.926	1.241	3.365
>AKC00621.1	6.442	1.733	5.526	6.311	4.774	5.592	2.649	6.279	6.965	8.895	2.878	4.382	3.597	3.859	5.461	7.031	6.017	6.965	1.21	3.434
>AKT73377.1	6.599	1.829	5.717	6.142	4.77	5.39	2.712	6.044	7.155	8.853	3.006	4.574	3.594	3.92	5.39	6.893	5.782	7.024	1.241	3.365
>ALI88680.1	6.664	1.797	5.717	6.174	4.704	5.488	2.777	6.044	7.155	9.082	2.908	4.41	3.561	3.888	5.292	6.893	5.815	6.959	1.241	3.43
>ALH24913.1	6.826	1.739	5.678	6.137	4.792	5.514	2.626	6.17	6.925	9.025	2.921	4.529	3.577	3.84	5.514	6.826	5.842	6.892	1.247	3.38
>ALH24912.1	6.73	1.829	5.521	6.272	4.704	5.586	2.712	6.076	7.024	8.919	2.973	4.41	3.594	3.986	5.325	6.795	5.815	7.089	1.241	3.398
>ALH24911.1	6.678	1.797	5.695	6.034	4.78	5.559	2.61	6.169	6.983	9.186	2.814	4.576	3.525	3.932	5.288	6.814	5.898	7.017	1.288	3.356
>ALH24910.1	6.795	1.731	5.619	6.076	4.835	5.586	2.646	6.142	6.893	9.049	2.908	4.476	3.561	3.79	5.586	6.828	5.848	6.959	1.241	3.43
>ALH24909.1	6.828	1.731	5.554	6.142	4.77	5.586	2.646	6.109	6.861	9.082	2.908	4.541	3.496	3.822	5.586	6.861	5.913	6.926	1.241	3.398
>ALH24908.1	6.762	1.731	5.652	6.109	4.835	5.456	2.614	6.109	6.991	9.049	2.842	4.541	3.626	3.855	5.456	6.828	5.913	6.991	1.241	3.398
>ALH24907.1	6.599	1.797	5.619	6.142	4.737	5.554	2.614	5.848	7.057	8.984	3.038	4.508	3.528	3.92	5.488	6.861	5.815	7.285	1.241	3.365
>ALH24906.1	6.828	1.731	5.717	6.076	4.802	5.586	2.646	6.109	6.893	9.082	2.908	4.378	3.561	3.79	5.554	6.861	5.848	6.959	1.241	3.43
>ALH24905.1	6.795	1.731	5.684	6.076	4.77	5.554	2.646	6.174	6.828	9.082	2.875	4.476	3.496	3.822	5.619	6.893	5.848	6.991	1.241	3.398
>ALH24904.1	6.632	1.797	5.619	6.174	4.737	5.554	2.614	5.913	6.991	9.017	3.038	4.508	3.528	3.953	5.488	6.828	5.815	7.187	1.241	3.365
>ALH24903.1	6.632	1.764	5.521	6.24	4.704	5.423	2.679	6.207	7.057	9.147	2.81	4.574	3.528	3.986	5.325	7.089	5.815	6.828	1.241	3.43
>ALH24902.1	6.795	1.731	5.652	6.076	4.77	5.554	2.646	6.207	6.926	9.017	2.908	4.443	3.561	3.822	5.554	6.861	5.913	6.926	1.241	3.398
>ALH24901.1	6.828	1.731	5.619	6.109	4.802	5.554	2.614	6.011	6.959	9.017	2.973	4.476	3.594	3.855	5.488	6.828	5.848	7.024	1.241	3.43
>ALH24900.1	6.762	1.731	5.652	6.109	4.835	5.488	2.614	6.044	6.959	9.082	2.842	4.574	3.626	3.855	5.423	6.828	5.913	7.024	1.241	3.398
>AJT60331.2	6.37	1.764	5.325	6.468	4.672	5.619	2.646	6.076	6.991	8.886	2.908	4.41	3.496	3.986	5.423	7.024	6.207	7.089	1.241	3.398
>CCE46024.1	6.762	1.731	5.521	6.142	4.639	5.652	2.646	5.913	6.959	8.951	2.94	4.508	3.626	3.79	5.456	6.861	5.978	7.155	1.241	3.528
>CCE46023.1	6.73	1.764	5.554	6.272	4.704	5.652	2.679	5.978	6.795	8.984	2.875	4.378	3.528	3.79	5.554	6.926	6.076	7.024	1.241	3.496
>ACN42948.1	6.436	1.731	5.358	6.403	4.737	5.652	2.614	6.142	6.959	8.821	2.908	4.443	3.496	3.986	5.423	6.991	6.174	7.089	1.241	3.398
>BAF74584.2	6.37	1.797	5.456	6.37	4.672	5.619	2.712	6.109	7.089	9.017	2.842	4.378	3.463	3.953	5.292	6.991	6.076	7.122	1.241	3.43
>BAF74374.1	6.436	1.764	5.39	6.37	4.737	5.619	2.614	6.109	6.926	8.821	2.973	4.41	3.561	3.92	5.488	7.089	6.174	6.991	1.241	3.365
>AIY63190.1	6.37	1.764	5.358	6.436	4.672	5.619	2.646	6.076	6.991	8.886	2.908	4.41	3.463	3.986	5.423	7.057	6.207	7.089	1.241	3.398
>NP_056759.1	6.725	1.763	5.55	6.138	4.734	5.485	2.71	6.04	6.889	8.978	3.036	4.538	3.754	3.885	5.452	6.921	5.844	6.954	1.208	3.395
>AHG97565.1	6.534	1.862	5.75	5.913	4.541	5.554	2.679	5.815	7.285	9.115	2.842	4.574	3.692	3.888	5.194	6.959	5.978	7.057	1.241	3.528
>AIJ02121.1	6.468	1.764	5.39	6.436	4.835	5.652	2.581	6.207	6.926	8.723	2.973	4.345	3.528	3.92	5.554	7.057	6.076	6.959	1.241	3.365
>AIJ02119.1	6.664	1.731	5.521	6.207	4.704	5.717	2.614	6.109	6.959	8.886	2.973	4.443	3.528	3.855	5.521	7.024	6.044	6.828	1.241	3.43
>AII21826.1	6.697	1.797	5.586	6.24	4.737	5.586	2.646	6.109	6.959	8.919	2.875	4.476	3.528	3.822	5.456	6.893	5.978	7.024	1.241	3.43
>AHG23035.1	6.338	1.764	5.292	6.403	4.704	5.652	2.614	6.076	7.057	8.919	2.908	4.476	3.528	3.986	5.39	6.959	6.207	7.089	1.241	3.398
>AFY07000.1	6.436	1.764	5.456	6.37	4.77	5.554	2.614	6.24	6.893	8.723	2.94	4.378	3.528	3.92	5.554	7.122	6.142	6.959	1.241	3.398
>AFY06999.1	6.795	1.731	5.619	6.109	4.737	5.586	2.614	6.174	6.926	9.049	2.908	4.508	3.561	3.822	5.554	6.828	5.88	6.893	1.241	3.463
>AIC36740.1	6.501	1.764	5.488	6.37	4.737	5.586	2.614	6.24	6.959	8.723	2.94	4.345	3.496	3.888	5.521	7.122	6.109	6.926	1.274	3.398
>AIC36739.1	6.403	1.764	5.358	6.436	4.704	5.619	2.614	6.109	6.991	8.886	2.94	4.443	3.528	3.986	5.423	6.991	6.174	6.991	1.241	3.398
>AIC36738.1	6.501	1.731	5.39	6.24	4.639	5.684	2.581	5.978	7.089	8.853	2.94	4.443	3.561	3.855	5.488	7.024	6.174	7.024	1.274	3.528
>CDM22269.1	6.466	1.796	5.454	6.368	4.735	5.617	2.711	6.074	7.022	8.916	2.874	4.376	3.592	3.952	5.291	6.956	6.107	7.022	1.241	3.429
>CDM22268.1	6.501	1.797	5.521	6.305	4.737	5.684	2.712	6.142	6.959	8.886	2.94	4.345	3.528	3.888	5.456	7.024	6.011	6.926	1.241	3.398
>CDM22267.1	6.37	1.764	5.325	6.436	4.704	5.619	2.614	6.011	6.991	8.886	2.875	4.476	3.528	4.018	5.423	6.959	6.24	7.122	1.241	3.398
>CDM22266.1	6.403	1.797	5.39	6.436	4.639	5.652	2.646	6.109	6.926	8.919	2.875	4.345	3.528	3.986	5.521	6.991	6.207	7.024	1.241	3.365
>AFV80184.1	6.828	1.731	5.75	6.142	4.77	5.554	2.646	6.174	6.926	8.984	2.94	4.41	3.561	3.822	5.521	6.828	5.88	6.893	1.241	3.398
>ACO35931.1	6.37	1.764	5.358	6.436	4.704	5.619	2.614	6.076	7.024	8.886	2.908	4.476	3.528	3.986	5.39	6.991	6.174	7.057	1.241	3.398
>ACO35930.1	6.37	1.764	5.325	6.436	4.704	5.652	2.614	6.076	7.024	8.886	2.908	4.443	3.528	3.986	5.39	6.991	6.207	7.057	1.241	3.398
>ACO35929.1	6.37	1.764	5.358	6.436	4.704	5.619	2.614	6.109	7.024	8.886	2.908	4.443	3.528	3.986	5.39	6.991	6.174	7.057	1.241	3.398
>AFN84615.2	6.697	1.764	5.521	6.338	4.704	5.684	2.581	5.978	6.861	9.082	2.94	4.476	3.561	3.822	5.423	6.893	5.913	7.057	1.241	3.463
>AFN84614.2	6.632	1.797	5.488	6.338	4.639	5.684	2.581	6.011	6.828	8.919	2.908	4.378	3.692	3.92	5.456	6.926	5.978	7.155	1.241	3.43
>AFN84613.2	6.599	1.764	5.488	6.24	4.606	5.619	2.712	6.011	6.893	9.115	2.94	4.443	3.528	3.79	5.521	6.893	6.011	7.089	1.241	3.496
>AFN84612.2	6.863	1.621	5.468	6.335	4.676	5.505	2.602	6.561	6.486	8.597	3.092	3.997	3.658	3.922	5.807	6.938	6.109	7.127	1.207	3.431
>AFN84611.2	6.403	1.862	5.423	6.468	4.606	5.619	2.646	6.011	6.893	8.919	2.94	4.345	3.496	4.018	5.358	7.057	6.076	7.122	1.307	3.43
>AFN84610.2	6.207	1.731	5.358	6.403	4.672	5.684	2.548	6.338	7.155	8.886	3.006	4.541	3.659	4.116	5.227	7.057	6.011	6.893	1.209	3.3
>AFN84609.2	6.37	1.731	5.358	6.436	4.672	5.619	2.646	6.044	6.926	8.951	2.94	4.41	3.496	3.986	5.456	7.122	6.174	7.024	1.241	3.398
>AFN84608.2	6.403	1.764	5.358	6.436	4.704	5.619	2.614	6.076	6.926	8.886	2.908	4.41	3.594	3.953	5.521	6.959	6.24	6.991	1.241	3.398
>AFN84607.2	6.403	1.764	5.325	6.403	4.672	5.652	2.646	6.011	6.926	8.919	2.908	4.476	3.561	4.018	5.456	6.926	6.272	6.991	1.241	3.43
>BAN58738.1	6.37	1.764	5.358	6.436	4.704	5.619	2.581	6.076	7.024	8.886	2.908	4.476	3.528	3.986	5.39	6.991	6.207	7.057	1.241	3.398
>AGM51294.1	6.403	1.764	5.358	6.436	4.704	5.619	2.614	6.044	7.024	8.919	2.908	4.443	3.528	3.986	5.39	6.991	6.174	7.057	1.241	3.398
>AGM51293.1	6.436	1.764	5.358	6.468	4.672	5.619	2.614	6.076	7.024	8.886	2.842	4.41	3.528	3.986	5.39	6.991	6.174	7.122	1.241	3.398
>AGM51292.1	6.37	1.764	5.358	6.436	4.704	5.652	2.581	6.076	7.024	8.919	2.908	4.443	3.528	3.986	5.39	6.959	6.207	7.057	1.241	3.398
>AGM51291.1	6.436	1.764	5.39	6.436	4.672	5.619	2.581	6.076	7.024	8.886	2.875	4.41	3.496	3.986	5.39	7.024	6.174	7.089	1.241	3.43
>AGM51290.1	6.501	1.764	5.39	6.403	4.672	5.619	2.614	6.076	7.024	8.886	2.875	4.41	3.528	3.986	5.39	6.959	6.142	7.122	1.241	3.398
>AGM51289.1	6.37	1.764	5.358	6.436	4.704	5.619	2.614	6.076	7.057	8.886	2.908	4.443	3.528	3.986	5.358	6.991	6.207	7.057	1.241	3.398
>AGL81300.1	6.37	1.764	5.39	6.436	4.704	5.619	2.614	6.076	7.024	8.886	2.908	4.41	3.528	3.986	5.39	6.991	6.207	7.057	1.241	3.398
>BAN16659.1	6.828	1.731	5.652	6.174	4.802	5.521	2.646	6.207	6.828	9.049	2.908	4.443	3.594	3.822	5.619	6.828	5.815	6.893	1.241	3.398
>BAN16658.1	6.795	1.731	5.619	6.076	4.835	5.554	2.646	6.142	6.959	9.049	2.908	4.476	3.561	3.79	5.554	6.828	5.848	6.959	1.241	3.43
>BAN16657.1	6.795	1.731	5.652	6.174	4.802	5.554	2.646	6.142	6.828	9.049	2.94	4.443	3.594	3.822	5.619	6.795	5.815	6.959	1.241	3.398
>BAN16656.1	6.861	1.699	5.586	6.142	4.868	5.586	2.679	6.207	6.893	8.984	2.94	4.443	3.626	3.855	5.521	6.795	5.88	6.762	1.241	3.43
>BAN16655.1	6.828	1.731	5.619	6.174	4.835	5.456	2.646	6.207	6.893	9.017	2.973	4.476	3.594	3.855	5.586	6.795	5.848	6.828	1.241	3.398
>BAN16654.1	6.795	1.731	5.684	6.109	4.77	5.586	2.614	6.207	6.959	9.017	2.94	4.41	3.594	3.822	5.488	6.861	5.848	6.893	1.241	3.43
>BAN16653.1	6.861	1.699	5.75	6.076	4.672	5.586	2.614	6.174	6.795	9.082	2.973	4.443	3.594	3.822	5.652	6.828	5.815	6.861	1.241	3.463
>BAN16652.1	6.795	1.731	5.619	6.174	4.835	5.488	2.679	6.207	6.893	9.017	2.94	4.476	3.594	3.822	5.586	6.828	5.848	6.828	1.241	3.398
>BAN16651.1	6.828	1.731	5.619	6.174	4.835	5.488	2.679	6.207	6.861	9.017	2.94	4.476	3.594	3.822	5.619	6.828	5.848	6.795	1.241	3.398
>BAN16650.1	6.37	1.764	5.358	6.436	4.704	5.619	2.614	6.109	7.024	8.886	2.908	4.443	3.528	3.986	5.39	6.991	6.207	7.024	1.241	3.398
>BAN16649.1	6.37	1.764	5.358	6.436	4.704	5.619	2.614	6.011	7.024	8.886	2.875	4.443	3.528	3.986	5.39	6.991	6.272	7.089	1.241	3.398
>BAN16648.1	6.207	1.764	5.358	6.436	4.639	5.652	2.614	6.403	7.155	8.853	3.038	4.443	3.496	4.116	5.26	7.024	6.011	6.926	1.241	3.365
>BAN16647.1	6.436	1.764	5.39	6.436	4.704	5.619	2.614	6.044	6.991	8.886	2.908	4.345	3.496	4.018	5.423	7.057	6.207	7.024	1.241	3.398
>BAN16607.1	6.142	1.764	5.358	6.403	4.672	5.652	2.646	6.305	7.22	8.919	3.006	4.41	3.496	4.116	5.227	7.057	5.978	7.057	1.209	3.365
>BAN16605.1	6.762	1.699	5.619	6.207	4.868	5.488	2.646	6.174	6.893	9.017	2.94	4.443	3.561	3.822	5.554	6.828	5.88	6.926	1.241	3.43
>AGH27748.1	6.403	1.764	5.358	6.436	4.704	5.619	2.614	6.109	6.991	8.886	2.94	4.443	3.528	3.986	5.423	6.991	6.174	6.991	1.241	3.398
>AGH27747.1	6.468	1.797	5.488	6.338	4.737	5.554	2.679	6.207	6.991	8.853	2.908	4.345	3.561	3.888	5.423	6.991	6.044	7.057	1.241	3.43
>AGH27746.1	6.37	1.797	5.488	6.338	4.737	5.586	2.679	6.076	7.024	8.951	2.908	4.41	3.528	3.822	5.39	7.057	6.044	7.122	1.241	3.43
>AGH27745.1	6.403	1.797	5.488	6.305	4.737	5.586	2.679	6.109	7.089	8.886	2.908	4.41	3.561	3.888	5.358	6.959	6.076	7.089	1.241	3.43
>AGH27744.1	6.338	1.764	5.325	6.436	4.737	5.619	2.614	6.109	7.024	8.821	2.94	4.443	3.528	3.986	5.39	7.057	6.174	7.057	1.241	3.398
>AGH27743.1	6.375	1.798	5.459	6.407	4.707	5.59	2.681	6.113	7.094	8.99	2.909	4.446	3.498	3.923	5.263	6.996	6.048	7.028	1.242	3.432
>AGH27742.1	6.468	1.764	5.488	6.24	4.77	5.586	2.614	6.272	6.991	8.723	2.908	4.378	3.528	3.953	5.456	7.057	6.109	6.991	1.241	3.463
>AGH27741.1	6.403	1.731	5.39	6.37	4.77	5.586	2.581	6.142	6.991	8.788	2.973	4.443	3.561	3.92	5.456	7.089	6.109	7.024	1.241	3.43
>AGH27740.1	6.501	1.764	5.488	6.37	4.737	5.586	2.614	6.24	6.959	8.723	2.94	4.345	3.496	3.888	5.521	7.122	6.109	6.926	1.274	3.398
>AGH27739.1	6.501	1.731	5.39	6.24	4.639	5.684	2.581	5.978	7.089	8.853	2.94	4.443	3.561	3.855	5.488	7.024	6.174	7.024	1.274	3.528
>AFJ05139.1	6.37	1.764	5.358	6.468	4.737	5.619	2.581	6.076	6.959	8.853	2.908	4.476	3.528	3.986	5.423	6.991	6.207	7.057	1.241	3.398
>AFJ05138.1	6.664	1.731	5.488	6.24	4.737	5.652	2.581	6.044	6.861	8.853	2.973	4.508	3.528	3.855	5.488	6.959	6.174	6.959	1.241	3.463
>AFJ05137.1	6.37	1.764	5.358	6.436	4.672	5.619	2.646	6.076	6.959	8.919	2.908	4.41	3.496	3.986	5.423	6.991	6.24	7.089	1.241	3.398
>AFJ05136.1	6.664	1.764	5.554	6.207	4.704	5.652	2.646	5.946	6.959	9.049	2.94	4.476	3.528	3.822	5.423	6.828	6.076	7.024	1.241	3.496
>AFJ05135.1	6.403	1.764	5.39	6.468	4.672	5.619	2.646	6.076	6.959	8.886	2.908	4.378	3.496	4.018	5.39	7.024	6.207	7.057	1.241	3.398
>AFJ05134.1	6.664	1.764	5.619	6.207	4.704	5.619	2.646	6.011	7.024	8.984	2.908	4.378	3.528	3.822	5.423	6.926	5.978	7.057	1.241	3.496
>AFJ05133.1	6.338	1.764	5.358	6.436	4.704	5.619	2.614	6.076	7.024	8.886	2.908	4.443	3.496	3.986	5.39	7.024	6.207	7.089	1.241	3.398
>AFJ05132.1	6.37	1.764	5.39	6.403	4.672	5.619	2.646	6.076	6.959	8.886	2.908	4.41	3.496	3.986	5.456	7.024	6.24	7.057	1.241	3.398
>AFJ05131.1	6.632	1.764	5.586	6.207	4.704	5.619	2.646	6.076	6.991	8.951	2.875	4.476	3.594	3.79	5.456	6.861	5.978	7.089	1.241	3.463
>AFJ05130.1	6.697	1.764	5.586	6.207	4.704	5.586	2.646	6.011	6.893	8.984	2.908	4.443	3.496	3.822	5.456	6.893	6.076	7.089	1.241	3.496
>AFJ05129.1	6.664	1.764	5.586	6.207	4.737	5.619	2.646	5.946	6.926	8.984	2.908	4.476	3.528	3.855	5.456	6.828	6.044	7.122	1.241	3.463
>AFJ05128.1	6.37	1.764	5.358	6.436	4.704	5.652	2.646	6.109	6.991	8.886	2.908	4.41	3.496	3.986	5.423	6.991	6.207	7.024	1.241	3.398
>AFJ05127.1	6.632	1.764	5.652	6.142	4.704	5.619	2.614	6.044	6.926	8.951	2.94	4.41	3.528	3.855	5.423	6.893	6.076	7.057	1.241	3.528
>AFJ05126.1	6.664	1.764	5.586	6.207	4.704	5.619	2.646	6.011	6.991	8.951	2.94	4.443	3.528	3.822	5.423	6.861	6.044	7.057	1.241	3.496
>AFJ05125.1	6.436	1.764	5.423	6.436	4.639	5.586	2.646	6.076	6.959	8.919	2.908	4.345	3.496	3.953	5.456	7.057	6.207	7.057	1.241	3.398
>AFN71160.1	6.272	1.764	5.39	6.403	4.639	5.652	2.646	6.338	7.122	8.821	2.875	4.476	3.463	4.084	5.26	7.057	6.207	6.926	1.241	3.365
>AFR11772.1	6.421	1.649	5.423	6.117	4.859	5.64	2.473	6.204	7.115	8.807	2.733	4.772	3.731	3.991	5.119	7.289	5.987	7.158	1.258	3.254
>AFR11771.1	6.147	1.787	5.218	5.969	4.718	5.826	2.68	6.183	7.184	8.828	2.966	4.753	3.467	4.003	5.182	7.148	6.254	7.219	1.144	3.324
>AFR11770.1	6.826	1.787	5.683	6.076	4.61	5.861	2.788	5.933	7.041	8.935	2.931	4.325	3.681	3.753	5.182	6.791	6.112	6.934	1.251	3.503
>AFR11769.1	6.872	1.79	5.691	6.049	4.581	5.798	2.827	5.906	6.943	9.019	2.935	4.402	3.686	3.722	5.19	6.836	6.084	6.943	1.253	3.472
>AFR11768.1	6.387	1.818	5.828	6.667	4.615	5.828	2.098	6.107	7.413	9.044	2.797	4.476	3.124	4.009	5.268	6.853	5.874	6.993	1.259	3.543
>AFR11767.1	6.367	1.707	5.382	6.433	4.693	5.579	2.593	6.039	7.122	8.927	2.888	4.496	3.479	3.971	5.415	7.023	6.17	7.056	1.28	3.38
>AFR11766.1	6.678	1.794	5.615	6.246	4.784	5.482	2.625	5.914	6.811	9.037	2.924	4.485	3.588	3.854	5.515	6.811	6.08	7.11	1.13	3.522
>AFR11765.1	6.329	1.661	5.063	5.934	4.628	5.736	2.848	6.171	7.199	8.782	2.848	4.628	3.56	4.153	5.182	7.318	6.29	7.358	1.108	3.204
>AFR11764.1	6.281	1.692	5.34	6.205	4.701	5.867	2.783	6.13	6.995	8.8	2.896	4.701	3.31	4.099	4.964	6.995	6.243	7.221	1.316	3.46
>AFR11763.1	6.148	1.766	5.33	6.508	4.709	5.657	2.681	6.377	7.063	8.862	3.009	4.447	3.499	4.088	5.298	6.998	6.05	6.965	1.21	3.336
>AFR11762.1	6.237	1.828	5.341	6.129	4.588	5.699	2.616	6.308	7.24	8.925	2.867	4.588	3.548	4.05	5.09	7.133	6.237	7.025	1.254	3.297
>AEI52958.1	6.828	1.764	5.684	6.076	4.868	5.521	2.581	6.076	6.861	9.049	2.94	4.476	3.594	3.822	5.619	6.861	5.782	6.959	1.241	3.398
>AEI52957.1	6.73	1.731	5.684	6.142	4.77	5.521	2.614	6.142	6.861	9.049	2.908	4.443	3.561	3.822	5.619	6.893	5.913	6.959	1.241	3.398
>AEI52956.1	6.795	1.731	5.652	6.109	4.77	5.554	2.614	6.109	6.861	9.082	2.908	4.508	3.561	3.855	5.586	6.828	5.88	6.926	1.241	3.43
>AEI52955.1	6.828	1.764	5.652	6.109	4.868	5.521	2.581	6.011	6.926	8.984	2.973	4.476	3.594	3.822	5.554	6.861	5.848	6.991	1.241	3.398
>AEI52954.1	6.828	1.731	5.684	6.076	4.835	5.521	2.614	6.076	6.861	9.017	3.006	4.443	3.626	3.855	5.619	6.795	5.815	6.959	1.241	3.398
>AEI52953.1	6.828	1.731	5.619	6.142	4.835	5.488	2.581	6.044	6.959	9.017	2.94	4.574	3.561	3.855	5.488	6.795	5.848	7.024	1.241	3.43
>AEI52952.1	6.828	1.731	5.619	6.109	4.835	5.488	2.581	6.076	6.959	9.017	2.94	4.606	3.561	3.855	5.488	6.795	5.815	7.024	1.241	3.43
>AEI52951.1	6.861	1.764	5.652	6.109	4.835	5.488	2.581	6.076	6.959	9.017	2.973	4.541	3.561	3.855	5.456	6.828	5.815	6.959	1.241	3.43
>AEI52950.1	6.828	1.731	5.652	6.109	4.835	5.488	2.581	6.044	6.991	9.017	2.94	4.541	3.561	3.855	5.488	6.828	5.815	7.024	1.241	3.43
>AEI52949.1	6.828	1.731	5.652	6.109	4.835	5.488	2.581	6.011	6.991	9.017	2.94	4.574	3.561	3.855	5.488	6.795	5.848	7.024	1.241	3.43
>AEI52948.1	6.828	1.731	5.652	6.109	4.835	5.488	2.581	6.011	6.926	9.017	2.94	4.574	3.561	3.855	5.554	6.795	5.848	7.024	1.241	3.43
>AEI52947.1	6.828	1.731	5.652	6.109	4.835	5.488	2.581	6.011	6.991	9.017	2.94	4.574	3.561	3.855	5.488	6.795	5.848	7.024	1.241	3.43
>AEI52946.1	6.828	1.731	5.652	6.076	4.835	5.488	2.581	6.044	6.991	9.017	2.94	4.574	3.561	3.855	5.488	6.795	5.848	7.024	1.241	3.43
>AEI52945.1	6.795	1.731	5.619	6.109	4.835	5.488	2.581	6.044	6.959	9.017	2.94	4.606	3.594	3.855	5.488	6.795	5.848	7.024	1.241	3.43
>AEI52944.1	6.861	1.731	5.652	6.109	4.835	5.488	2.581	6.011	6.991	9.017	2.94	4.508	3.561	3.855	5.488	6.861	5.815	7.024	1.241	3.43
>AEI52943.1	6.795	1.731	5.652	6.109	4.835	5.488	2.614	6.011	6.991	9.017	2.94	4.574	3.561	3.822	5.488	6.795	5.848	7.057	1.241	3.43
>AEI52942.1	6.828	1.731	5.652	6.109	4.835	5.488	2.614	6.044	6.959	9.017	2.94	4.574	3.561	3.822	5.488	6.795	5.848	7.024	1.241	3.43
>AEI52941.1	6.861	1.764	5.684	6.076	4.868	5.521	2.581	6.011	6.926	8.984	3.006	4.476	3.594	3.79	5.586	6.828	5.782	7.024	1.241	3.398
>AEI52940.1	6.795	1.731	5.684	6.109	4.77	5.554	2.614	6.142	6.893	9.049	2.908	4.443	3.561	3.855	5.554	6.861	5.88	6.926	1.241	3.43
>AEI52939.1	6.697	1.764	5.554	6.24	4.704	5.586	2.646	5.978	6.861	8.984	2.94	4.443	3.496	3.822	5.488	6.926	6.044	7.089	1.241	3.496
>AEI52938.1	6.762	1.731	5.652	6.109	4.77	5.554	2.614	6.142	6.926	9.049	2.908	4.476	3.561	3.855	5.521	6.861	5.913	6.926	1.241	3.43
>AEI52937.1	6.795	1.764	5.684	6.109	4.77	5.521	2.614	6.109	6.893	9.049	2.908	4.443	3.561	3.855	5.554	6.893	5.88	6.959	1.241	3.398
>AEI52936.1	6.795	1.731	5.652	6.109	4.77	5.554	2.614	6.142	6.926	9.049	2.94	4.476	3.561	3.855	5.521	6.861	5.848	6.926	1.241	3.43
>AEI52935.1	6.828	1.731	5.619	6.142	4.77	5.586	2.646	6.207	6.926	9.082	2.908	4.508	3.561	3.79	5.554	6.762	5.848	6.893	1.241	3.398
>AEI52934.1	6.828	1.699	5.652	6.109	4.77	5.554	2.614	6.174	6.926	9.082	2.908	4.508	3.561	3.822	5.521	6.795	5.848	6.926	1.241	3.463
>AEI52933.1	6.795	1.731	5.652	6.109	4.77	5.554	2.614	6.142	6.893	9.049	2.908	4.476	3.561	3.855	5.554	6.861	5.88	6.926	1.241	3.43
>AEI52932.1	6.795	1.731	5.652	6.109	4.802	5.521	2.614	6.174	6.893	9.017	2.908	4.476	3.561	3.855	5.586	6.893	5.88	6.861	1.241	3.43
>AEI52931.1	6.795	1.731	5.652	6.109	4.835	5.554	2.646	6.076	6.861	9.049	2.908	4.476	3.528	3.822	5.652	6.828	5.88	6.959	1.241	3.398
>AEI52930.1	6.795	1.731	5.684	6.109	4.835	5.488	2.581	6.076	6.959	9.017	2.94	4.541	3.561	3.855	5.488	6.795	5.88	6.991	1.241	3.43
>AEI52929.1	6.795	1.731	5.652	6.109	4.835	5.488	2.581	6.044	6.926	9.017	2.94	4.574	3.561	3.822	5.554	6.795	5.88	7.024	1.241	3.43
>AEI52928.1	6.828	1.731	5.717	6.076	4.835	5.488	2.581	6.076	6.959	9.017	2.94	4.574	3.561	3.855	5.488	6.762	5.848	6.991	1.241	3.43
>AEI52927.1	6.795	1.731	5.684	6.109	4.835	5.488	2.614	6.011	6.959	9.017	2.94	4.541	3.561	3.855	5.488	6.828	5.848	7.057	1.241	3.398
>AEI52926.1	6.762	1.731	5.652	6.109	4.835	5.488	2.581	6.044	6.926	9.017	2.973	4.574	3.561	3.822	5.554	6.828	5.88	6.991	1.241	3.43
>AEI52925.1	6.828	1.731	5.652	6.109	4.835	5.488	2.614	6.044	6.926	9.017	2.94	4.574	3.561	3.822	5.554	6.795	5.848	7.024	1.241	3.398
>AEI52924.1	6.828	1.731	5.652	6.109	4.835	5.488	2.581	6.044	6.926	9.017	2.94	4.574	3.561	3.822	5.554	6.795	5.848	7.024	1.241	3.43
>AEI52923.1	6.828	1.731	5.619	6.142	4.835	5.488	2.581	6.044	6.959	9.017	2.94	4.541	3.561	3.855	5.488	6.828	5.848	7.024	1.241	3.43
>AEI52922.1	6.828	1.731	5.652	6.109	4.835	5.488	2.581	6.011	6.991	9.017	2.94	4.574	3.561	3.855	5.488	6.795	5.848	7.024	1.241	3.43
>AEI52921.1	6.828	1.731	5.652	6.109	4.835	5.488	2.581	6.109	6.959	9.017	2.908	4.574	3.594	3.855	5.521	6.762	5.848	6.959	1.241	3.43
>AEI52920.1	6.828	1.731	5.652	6.109	4.835	5.488	2.581	6.044	6.959	9.017	2.94	4.574	3.561	3.855	5.488	6.795	5.848	7.024	1.241	3.43
>AEI52919.1	6.861	1.731	5.652	6.109	4.835	5.488	2.614	6.076	6.959	9.017	2.94	4.541	3.561	3.855	5.488	6.828	5.848	6.959	1.241	3.398
>AEI52918.1	6.828	1.731	5.684	6.109	4.835	5.488	2.581	6.109	6.959	9.017	2.94	4.541	3.561	3.855	5.488	6.795	5.848	6.959	1.241	3.43
>AEI52917.1	6.828	1.731	5.684	6.109	4.835	5.488	2.581	6.076	6.959	9.017	2.94	4.541	3.561	3.855	5.488	6.795	5.848	6.991	1.241	3.43
>AEI52916.1	6.828	1.731	5.684	6.109	4.802	5.488	2.581	6.109	6.959	9.017	2.94	4.541	3.561	3.855	5.488	6.795	5.848	6.959	1.241	3.463
>AEI52915.1	6.664	1.731	5.488	6.24	4.77	5.652	2.581	6.044	6.926	8.821	2.94	4.476	3.528	3.855	5.521	6.926	6.142	6.991	1.241	3.463
>AEI52914.1	6.664	1.731	5.521	6.24	4.737	5.652	2.581	6.011	6.893	8.853	2.94	4.443	3.528	3.855	5.554	6.926	6.142	7.024	1.241	3.463
>AEI52913.1	6.664	1.731	5.521	6.24	4.737	5.652	2.614	6.011	6.893	8.886	2.94	4.443	3.496	3.822	5.554	6.926	6.142	7.024	1.241	3.463
>AEI52912.1	6.37	1.764	5.39	6.403	4.704	5.619	2.614	6.109	7.024	8.886	2.875	4.443	3.528	3.986	5.39	6.991	6.24	7.024	1.241	3.398
>AEI52911.1	6.697	1.764	5.586	6.207	4.672	5.586	2.646	6.044	6.893	8.984	2.908	4.443	3.496	3.822	5.488	6.926	6.044	7.057	1.241	3.496
>AEI52910.1	6.174	1.764	5.325	6.436	4.639	5.717	2.679	6.403	7.155	8.886	2.973	4.541	3.463	4.051	5.162	7.024	6.076	6.926	1.241	3.365
>AEI52909.1	6.664	1.731	5.521	6.24	4.737	5.652	2.581	5.978	6.926	8.886	2.908	4.476	3.528	3.855	5.521	6.893	6.142	7.057	1.241	3.463
>AEI52908.1	6.762	1.731	5.619	6.109	4.802	5.586	2.581	6.142	6.893	9.017	2.908	4.508	3.561	3.822	5.586	6.828	5.946	6.893	1.241	3.463
>AEI52907.1	6.828	1.731	5.652	6.109	4.77	5.554	2.614	6.142	6.893	9.049	2.908	4.443	3.561	3.855	5.554	6.893	5.848	6.926	1.241	3.43
>AEI52906.1	6.697	1.764	5.586	6.207	4.704	5.586	2.646	6.011	6.861	8.984	2.94	4.443	3.496	3.855	5.488	6.893	6.044	7.057	1.241	3.496
>AEI52905.1	6.664	1.731	5.488	6.24	4.77	5.652	2.581	6.011	6.926	8.853	2.94	4.476	3.528	3.855	5.521	6.926	6.142	7.024	1.241	3.43
>ACV41263.1	6.795	1.731	5.652	6.109	4.737	5.554	2.614	6.142	6.893	9.082	2.908	4.508	3.561	3.888	5.521	6.828	5.88	6.926	1.241	3.43
>ACV41262.1	6.762	1.731	5.684	6.109	4.835	5.488	2.614	6.044	6.959	9.017	2.94	4.541	3.561	3.855	5.488	6.828	5.88	7.024	1.241	3.398
>ACV41261.1	6.828	1.731	5.684	6.109	4.835	5.488	2.581	6.076	6.959	9.017	2.94	4.541	3.561	3.855	5.488	6.795	5.848	6.991	1.241	3.43
>AFS60382.1	6.664	1.764	5.554	6.24	4.704	5.619	2.614	5.978	6.991	8.984	2.94	4.443	3.528	3.79	5.456	6.861	6.109	7.024	1.241	3.496
>AFS60381.1	6.403	1.764	5.325	6.436	4.672	5.652	2.679	6.076	6.991	8.853	2.908	4.41	3.528	3.953	5.423	7.024	6.207	7.057	1.241	3.398
>AFS60380.1	6.664	1.764	5.554	6.207	4.704	5.619	2.679	6.044	6.926	8.951	2.94	4.476	3.528	3.855	5.39	6.861	6.109	6.991	1.241	3.496
>AFS60379.1	6.664	1.731	5.586	6.174	4.802	5.521	2.581	6.142	6.991	9.115	2.973	4.476	3.561	3.855	5.488	6.861	5.88	6.959	1.241	3.398
>AET36866.1	6.468	1.764	5.325	6.468	4.704	5.619	2.646	6.142	6.959	8.886	2.842	4.443	3.496	3.986	5.39	7.024	6.174	7.024	1.241	3.398
>AET36865.1	6.403	1.764	5.358	6.501	4.704	5.586	2.614	6.142	6.926	8.886	2.908	4.508	3.496	3.953	5.456	7.024	6.076	7.057	1.241	3.398
>AET36864.1	6.338	1.829	5.358	6.436	4.672	5.652	2.614	6.076	6.991	8.853	2.94	4.443	3.496	4.018	5.423	7.024	6.174	7.089	1.241	3.332
>AEK77581.1	6.534	1.764	5.358	6.403	4.672	5.586	2.679	6.044	7.024	9.017	2.908	4.508	3.463	3.986	5.292	7.024	6.044	6.991	1.241	3.463
>AEK77580.1	6.73	1.731	5.521	6.272	4.704	5.586	2.646	6.076	6.926	8.919	2.973	4.476	3.528	3.888	5.423	6.893	5.978	7.024	1.241	3.463
>AEO96824.1	6.667	1.765	5.556	6.209	4.706	5.588	2.647	6.046	6.993	8.987	2.908	4.444	3.529	3.856	5.425	6.863	6.046	7.026	1.242	3.497
>AEK69533.1	6.702	1.798	5.557	6.146	4.74	5.557	2.681	5.884	6.898	8.957	3.008	4.315	3.596	3.89	5.492	6.865	6.08	7.028	1.242	3.563
>AEE81295.1	6.436	1.764	5.358	6.436	4.737	5.586	2.646	6.174	6.991	8.821	2.908	4.41	3.528	3.986	5.456	7.024	6.174	6.959	1.241	3.365
>ADO14471.1	6.861	1.699	5.652	6.142	4.835	5.488	2.548	6.142	6.861	9.017	2.908	4.541	3.594	3.92	5.554	6.861	5.815	6.893	1.241	3.43
>ADO14470.1	6.795	1.731	5.652	6.109	4.77	5.554	2.614	6.109	6.893	9.049	2.94	4.476	3.561	3.855	5.554	6.861	5.88	6.926	1.241	3.43
>ACS91352.1	6.501	1.764	5.488	6.37	4.77	5.619	2.614	6.24	6.926	8.723	2.94	4.312	3.528	3.92	5.521	7.089	6.109	6.926	1.241	3.398
>BAJ79037.1	6.468	1.764	5.521	6.338	4.737	5.586	2.646	6.24	6.926	8.886	2.908	4.443	3.626	3.822	5.488	6.959	6.044	6.959	1.241	3.398
>BAJ79036.1	6.436	1.764	5.358	6.436	4.737	5.652	2.614	6.109	6.991	8.886	2.908	4.443	3.528	3.986	5.423	6.959	6.207	6.959	1.241	3.365
>ABW37175.1	6.599	1.699	5.358	6.207	4.672	5.717	2.614	6.174	6.959	8.951	2.875	4.574	3.43	3.953	5.423	6.991	6.109	7.057	1.274	3.365
>ADP24584.1	6.762	1.699	5.586	6.076	4.672	5.782	2.614	6.044	6.861	9.082	2.94	4.443	3.594	3.822	5.619	6.926	5.913	6.926	1.241	3.398
>ADP24583.1	6.305	1.797	5.423	6.37	4.672	5.652	2.646	6.076	6.991	9.017	2.875	4.41	3.496	3.92	5.423	6.959	6.174	7.089	1.241	3.463
>ADP24582.1	6.436	1.764	5.456	6.37	4.802	5.619	2.614	6.24	6.861	8.723	2.973	4.345	3.528	3.92	5.586	7.057	6.109	6.959	1.241	3.398
>ADN28071.1	6.699	1.732	5.49	6.34	4.771	5.588	2.549	5.948	6.863	8.922	2.974	4.444	3.562	4.02	5.425	6.797	6.078	7.092	1.242	3.464
>ADN28070.1	6.407	1.765	5.361	6.44	4.642	5.655	2.681	6.178	7.061	8.957	2.909	4.413	3.531	3.956	5.329	6.865	6.113	7.061	1.242	3.432
>AAU95466.1	6.697	1.731	5.521	6.24	4.737	5.652	2.581	6.011	6.861	8.853	2.973	4.443	3.496	3.888	5.554	6.959	6.142	6.959	1.241	3.463
>AAU95465.1	6.664	1.731	5.521	6.24	4.737	5.684	2.581	5.978	6.926	8.853	2.94	4.476	3.528	3.855	5.521	6.893	6.142	7.024	1.241	3.463
>AAB59762.1	6.501	1.764	5.358	6.436	4.639	5.619	2.614	6.142	7.024	8.821	2.908	4.443	3.528	3.986	5.423	7.057	6.142	6.959	1.241	3.398
>ABK13681.1	6.664	1.731	5.521	6.24	4.737	5.652	2.581	6.044	6.926	8.853	2.94	4.443	3.528	3.855	5.521	6.926	6.142	6.991	1.241	3.463
>ABK13680.1	6.403	1.764	5.358	6.403	4.672	5.619	2.646	6.076	7.024	8.886	2.908	4.41	3.496	3.986	5.423	7.024	6.207	7.057	1.241	3.398
>ABK13679.1	6.795	1.731	5.652	6.109	4.77	5.586	2.614	6.142	6.893	9.049	2.908	4.476	3.561	3.855	5.554	6.828	5.88	6.926	1.241	3.43
>AAW79561.1	6.632	1.731	5.521	6.24	4.77	5.652	2.548	6.011	6.959	8.853	2.94	4.443	3.528	3.855	5.488	6.926	6.174	6.991	1.241	3.496
>AAW79560.1	6.24	1.764	5.325	6.436	4.672	5.652	2.679	6.37	7.122	8.919	3.038	4.41	3.463	4.116	5.26	6.991	6.011	6.959	1.241	3.332
>AAW79559.1	6.24	1.764	5.358	6.403	4.639	5.684	2.712	6.436	7.187	8.853	3.006	4.443	3.463	4.084	5.162	6.991	6.109	6.861	1.241	3.365
>AAW79558.1	6.403	1.764	5.358	6.436	4.704	5.619	2.614	6.076	7.024	8.919	2.908	4.41	3.496	3.986	5.39	7.057	6.174	7.024	1.241	3.398
>AAN87844.1	6.207	1.764	5.325	6.403	4.737	5.684	2.712	6.305	7.187	8.853	3.006	4.443	3.496	4.084	5.227	6.991	5.978	6.991	1.241	3.365
>AAN87843.1	6.272	1.764	5.358	6.468	4.704	5.619	2.679	6.338	7.024	8.821	3.038	4.41	3.463	4.149	5.325	7.024	5.946	7.024	1.241	3.332
>BAI48901.1	6.501	1.764	5.456	6.338	4.737	5.586	2.646	6.109	6.926	8.886	2.94	4.443	3.561	3.855	5.488	6.991	6.076	6.991	1.241	3.463
>BAI48900.1	6.436	1.797	5.488	6.338	4.672	5.619	2.679	6.142	7.024	8.951	2.908	4.378	3.561	3.888	5.39	6.959	6.076	7.024	1.241	3.43
>BAI48899.1	6.468	1.797	5.423	6.338	4.704	5.586	2.679	6.109	7.024	8.919	2.908	4.476	3.561	3.888	5.358	6.926	6.174	7.024	1.241	3.398
>ACI45387.1	6.471	1.797	5.686	6.046	4.771	5.588	2.712	6.046	7.32	9.02	2.68	4.444	3.627	3.856	5.261	6.863	5.948	7.288	1.242	3.333
>ABA28321.1	6.24	1.764	5.325	6.403	4.639	5.684	2.679	6.403	7.089	8.821	2.908	4.541	3.463	4.084	5.26	7.057	6.142	6.893	1.241	3.365
>ABA28320.1	6.664	1.731	5.521	6.24	4.77	5.652	2.548	6.011	6.893	8.853	2.94	4.443	3.528	3.855	5.554	6.926	6.142	6.991	1.241	3.496
>ABA28319.1	6.664	1.731	5.521	6.24	4.77	5.652	2.581	6.011	6.926	8.853	2.94	4.443	3.528	3.855	5.521	6.926	6.142	6.991	1.241	3.463
>AAY25497.1	6.697	1.764	5.586	6.207	4.704	5.586	2.679	6.011	6.893	8.984	2.94	4.443	3.496	3.822	5.456	6.893	6.044	7.057	1.241	3.496
>AAM81207.1	6.725	1.763	5.55	6.138	4.734	5.485	2.71	6.04	6.889	8.978	3.036	4.538	3.754	3.885	5.452	6.921	5.844	6.954	1.208	3.395
>AAL95713.1	6.601	1.83	5.752	6.209	4.641	5.425	2.582	5.948	6.863	9.02	2.941	4.281	3.627	3.922	5.621	7.092	5.784	7.124	1.242	3.497
>AAO83661.2	6.632	1.895	5.586	6.109	4.639	5.554	2.679	6.044	6.959	9.18	3.038	4.312	3.626	3.92	5.358	6.991	5.913	6.926	1.241	3.398
>AAB50573.1	6.784	1.72	5.648	6.167	4.901	5.518	2.532	6.069	6.946	9.023	2.954	4.479	3.603	3.927	5.453	6.946	5.842	6.816	1.233	3.44
>ACC93876.1	6.704	1.799	5.723	6.181	4.676	5.526	2.747	6.017	7.063	9.058	2.91	4.545	3.532	3.761	5.363	6.933	5.723	7.096	1.243	3.401
>BAG12027.1	6.207	1.764	5.39	6.436	4.639	5.619	2.646	6.37	7.155	8.853	3.038	4.41	3.496	4.116	5.26	7.024	6.011	6.959	1.241	3.365
>BAG12026.1	6.207	1.764	5.358	6.436	4.672	5.652	2.646	6.37	7.155	8.853	3.038	4.41	3.496	4.116	5.26	7.024	6.011	6.926	1.241	3.365
>BAG12025.1	6.24	1.764	5.325	6.468	4.672	5.684	2.679	6.403	7.122	8.886	3.071	4.443	3.496	4.149	5.162	6.959	5.978	6.926	1.241	3.332
>BAG12024.1	6.174	1.764	5.358	6.436	4.639	5.652	2.646	6.37	7.155	8.853	3.038	4.41	3.496	4.116	5.26	7.024	6.044	6.959	1.241	3.365
>BAG12023.1	6.272	1.731	5.325	6.436	4.672	5.684	2.646	6.37	7.122	8.886	3.038	4.443	3.496	4.149	5.227	6.959	5.978	6.926	1.241	3.398
>BAA00342.1	6.725	1.763	5.55	6.138	4.734	5.485	2.71	6.04	6.889	8.913	3.036	4.538	3.787	3.885	5.452	6.921	5.844	6.987	1.208	3.395
>ABQ53158.1	6.762	1.731	5.75	6.076	4.737	5.521	2.516	6.207	6.861	9.147	2.908	4.378	3.561	3.822	5.586	6.959	5.978	6.762	1.241	3.496
>CAK32524.1	6.24	1.764	5.325	6.403	4.639	5.717	2.744	6.37	7.285	8.853	3.006	4.443	3.43	4.084	5.129	7.089	6.044	6.893	1.241	3.3
>CAJ34850.1	6.73	1.764	5.619	6.142	4.704	5.652	2.581	6.174	7.057	8.951	2.875	4.476	3.594	3.79	5.423	6.828	5.913	7.024	1.241	3.463
>CAI65402.1	6.697	1.797	5.554	6.272	4.704	5.684	2.646	6.011	7.024	8.951	2.908	4.41	3.528	3.757	5.423	6.762	6.011	7.057	1.274	3.528
>CAI65401.1	6.632	1.764	5.554	6.207	4.704	5.652	2.646	6.142	6.991	8.951	2.908	4.41	3.659	3.822	5.325	6.926	6.076	6.861	1.274	3.496
>CAI65400.1	6.63	1.862	5.65	6.14	4.768	5.552	2.58	5.976	6.956	9.014	2.972	4.507	3.527	3.952	5.552	6.826	5.813	7.152	1.208	3.364
>CAI65399.1	6.368	1.829	5.356	6.466	4.768	5.617	2.645	6.042	6.924	8.883	2.874	4.474	3.56	4.017	5.389	6.924	6.205	7.054	1.241	3.364
>CAI65398.1	6.207	1.797	5.325	6.468	4.672	5.652	2.646	6.37	7.122	8.821	3.006	4.345	3.463	4.116	5.26	7.057	6.076	7.024	1.241	3.332
>CAI65397.1	6.436	1.764	5.358	6.436	4.672	5.652	2.581	6.109	6.991	8.886	2.875	4.378	3.528	3.986	5.521	7.024	6.174	6.991	1.241	3.398
>CAI65396.1	6.338	1.797	5.39	6.37	4.672	5.684	2.646	6.044	6.959	8.886	2.908	4.41	3.561	3.986	5.358	7.057	6.207	7.089	1.241	3.398
>CAI65395.1	6.37	1.764	5.423	6.403	4.672	5.586	2.646	6.142	6.991	9.017	2.875	4.378	3.496	3.92	5.325	7.024	6.109	7.122	1.241	3.496
>CAI65394.1	6.37	1.797	5.39	6.403	4.672	5.619	2.646	6.109	7.057	8.984	2.875	4.41	3.561	3.953	5.325	6.926	6.109	7.089	1.241	3.463
>CAI64043.1	6.664	1.764	5.619	6.24	4.737	5.554	2.744	6.076	6.861	8.951	2.875	4.345	3.463	3.822	5.521	6.926	6.011	7.122	1.241	3.463
>CAI64042.1	6.436	1.797	5.456	6.338	4.672	5.586	2.679	6.011	6.991	8.984	2.908	4.378	3.528	3.888	5.423	6.959	6.142	7.089	1.241	3.496
>CAI64041.1	6.338	1.797	5.423	6.37	4.672	5.652	2.646	6.011	7.057	9.017	2.875	4.41	3.528	3.92	5.358	6.926	6.174	7.122	1.241	3.463
>ABK20268.1	6.37	1.764	5.358	6.436	4.704	5.619	2.614	6.142	6.991	8.886	2.908	4.443	3.528	3.986	5.423	6.959	6.207	7.024	1.241	3.398
>ABC70481.1	6.436	1.96	5.619	5.978	4.77	5.684	2.744	6.142	6.959	8.821	2.94	4.476	3.79	3.953	5.26	7.122	5.782	6.828	1.274	3.463
>CAA66472.1	6.207	1.764	5.325	6.403	4.672	5.652	2.679	6.436	7.253	8.788	3.006	4.508	3.463	4.084	5.096	7.089	6.076	6.893	1.241	3.365
>CAD28623.2	6.468	1.862	5.684	6.24	4.737	5.423	2.744	5.88	6.926	8.951	2.94	4.443	3.528	3.888	5.554	7.122	5.848	7.155	1.241	3.365
>CAD28624.1	6.599	1.797	5.684	6.207	4.672	5.456	2.712	6.272	7.155	8.951	2.94	4.41	3.561	3.855	5.292	6.926	5.815	6.991	1.241	3.463
>CAE51230.1	6.468	1.764	5.488	6.338	4.704	5.652	2.614	6.076	6.991	8.886	2.908	4.345	3.528	3.986	5.456	7.024	6.109	7.024	1.241	3.398
>CAE51193.1	6.142	1.731	5.358	6.501	4.672	5.684	2.679	6.272	7.089	8.853	3.038	4.41	3.528	4.116	5.227	6.991	6.109	6.991	1.241	3.365
>CAE51192.1	6.24	1.764	5.39	6.305	4.672	5.75	2.679	6.468	7.253	8.821	2.973	4.541	3.43	4.084	5.031	7.057	6.109	6.828	1.241	3.365
>CAE51191.1	6.762	1.699	5.619	6.076	4.639	5.782	2.614	5.978	6.861	9.082	2.973	4.378	3.594	3.822	5.619	6.991	5.913	6.959	1.241	3.398
>CAE51190.1	6.828	1.797	5.652	6.076	4.802	5.586	2.646	6.044	6.893	9.049	2.875	4.508	3.561	3.79	5.652	6.861	5.782	7.024	1.209	3.365
>CAE50910.1	6.664	1.731	5.488	6.272	4.77	5.652	2.548	6.011	6.959	8.821	2.94	4.443	3.528	3.822	5.521	6.926	6.142	7.024	1.241	3.496
>CAA30988.1	6.725	1.763	5.55	6.138	4.734	5.485	2.71	6.04	6.889	8.978	3.036	4.538	3.754	3.885	5.452	6.921	5.844	6.954	1.208	3.395
>CAA00808.1	6.669	1.798	5.557	6.146	4.74	5.557	2.713	6.08	6.865	8.957	2.975	4.609	3.759	3.89	5.394	6.996	5.786	6.996	1.144	3.367
>sp|O11436.1|POLG_RGMVD	7.907	1.458	5.768	5.833	3.532	5.865	2.528	5.833	5.93	8.555	3.24	4.051	4.213	3.694	6.157	7.032	7.226	5.898	1.167	4.115
>AKC01037.1	7.745	1.491	5.736	5.898	3.467	5.768	2.592	5.703	5.768	8.62	3.143	3.921	4.213	3.727	6.481	7.129	7.356	5.962	1.167	4.115
>NP_044727.1	7.907	1.458	5.768	5.833	3.532	5.865	2.528	5.833	5.93	8.555	3.24	4.051	4.213	3.694	6.157	7.032	7.226	5.898	1.167	4.115
>AAC25028.1	7.647	1.588	5.8	5.833	3.467	5.703	2.56	5.93	5.703	8.652	3.078	4.051	4.18	3.856	6.481	6.935	7.388	5.93	1.134	4.083
>CAA70983.1	7.907	1.458	5.768	5.833	3.532	5.865	2.528	5.833	5.93	8.555	3.24	4.051	4.213	3.694	6.157	7.032	7.226	5.898	1.167	4.115
>NP_570725.1	6.698	1.466	5.332	6.598	4.232	5.965	2.866	5.898	6.165	9.497	2.866	5.965	3.466	4.132	5.998	5.898	6.131	6.165	1.133	3.532
>CAC87085.1	6.698	1.466	5.332	6.598	4.232	5.965	2.866	5.898	6.165	9.497	2.866	5.965	3.466	4.132	5.998	5.898	6.131	6.165	1.133	3.532
>YP_331413.1	5.778	2.006	6.287	6.707	3.982	5.659	2.635	6.707	7.365	8.204	2.994	5.299	3.263	3.832	4.85	6.796	6.198	6.467	0.808	4.162
>YP_331412.1	5.822	2.117	6.233	6.704	3.969	5.704	2.705	6.616	7.351	8.145	2.97	5.263	3.205	3.852	4.94	6.822	6.233	6.41	0.794	4.146
>CAK26091.1	5.838	1.916	6.168	6.647	3.952	5.659	2.605	6.617	7.395	8.144	3.114	5.419	3.263	3.952	4.85	6.557	6.377	6.497	0.808	4.222
>CAK26090.1	5.881	2.029	6.116	6.645	3.94	5.704	2.676	6.557	7.38	8.086	3.087	5.381	3.205	3.969	4.94	6.586	6.41	6.41	0.794	4.205
>CAI23782.1	5.778	2.006	6.287	6.707	3.982	5.659	2.635	6.707	7.365	8.204	2.994	5.299	3.263	3.832	4.85	6.796	6.198	6.467	0.808	4.162
>CAI23781.1	5.822	2.117	6.233	6.704	3.969	5.704	2.705	6.616	7.351	8.145	2.97	5.263	3.205	3.852	4.94	6.822	6.233	6.41	0.794	4.146
>AJD79430.1	6.983	1.656	5.684	6.69	3.995	5.196	2.891	6.203	7.632	8.769	2.826	5.619	3.67	3.995	4.937	5.781	6.073	6.236	1.234	3.93
>AJD79429.1	6.983	1.624	5.456	6.788	3.995	5.261	2.923	6.333	7.502	8.672	2.923	5.684	3.638	3.995	5.002	5.814	6.203	5.976	1.267	3.962
>AJD79428.1	6.82	1.656	5.521	6.69	4.027	5.326	2.956	6.203	7.47	8.769	2.858	5.684	3.605	3.897	5.034	5.684	6.398	6.203	1.267	3.93
>AJD79427.1	6.838	1.693	5.503	6.74	4.005	5.405	2.898	6.513	7.066	8.759	2.833	5.471	3.647	3.94	5.275	5.796	6.382	5.992	1.27	3.973
>AJD79426.1	6.838	1.693	5.503	6.708	4.038	5.34	2.931	6.382	7.327	8.792	2.866	5.601	3.68	3.973	4.95	5.698	6.48	5.959	1.27	3.973
>AJD79425.1	6.903	1.661	5.438	6.675	4.005	5.438	2.963	6.447	7.392	8.759	2.735	5.601	3.647	3.94	4.95	5.764	6.415	6.024	1.27	3.973
>AJD79424.1	6.871	1.693	5.405	6.871	4.005	5.275	2.833	6.382	7.327	8.662	2.898	5.633	3.68	3.908	5.08	5.698	6.415	6.057	1.27	4.038
>AJD79423.1	6.968	1.628	5.438	6.838	4.005	5.243	2.931	6.447	7.261	8.694	3.061	5.666	3.647	3.973	5.112	5.698	6.219	5.861	1.27	4.038
>AJD79422.1	6.903	1.661	5.438	6.74	4.005	5.243	2.963	6.61	7.327	8.694	2.898	5.633	3.614	3.973	4.982	5.764	6.382	5.894	1.27	4.005
>AJD79421.1	6.838	1.726	5.633	6.61	3.94	5.308	3.028	6.74	7.522	8.401	3.028	5.275	3.549	4.135	4.624	6.024	6.48	5.926	1.237	3.973
>AJD79420.1	6.903	1.726	5.536	6.61	3.94	5.405	3.028	6.675	7.522	8.499	3.061	5.34	3.582	4.135	4.591	5.894	6.48	5.861	1.237	3.973
>AJD79419.1	6.838	1.758	5.731	6.675	3.94	5.275	2.963	6.61	7.489	8.369	2.996	5.34	3.582	4.201	4.722	5.894	6.415	6.024	1.237	3.94
>AJD79418.1	6.806	1.661	5.666	6.61	3.875	5.308	3.028	6.838	7.457	8.466	3.028	5.34	3.517	4.168	4.656	5.959	6.447	5.861	1.237	4.07
>AJD79417.1	6.838	1.661	5.568	6.545	4.07	5.405	2.996	6.871	7.327	8.434	3.028	5.308	3.517	4.168	4.819	6.024	6.447	5.861	1.237	3.875
>AJD79416.1	6.873	1.694	5.505	6.71	3.941	5.342	3.094	6.645	7.557	8.502	3.062	5.342	3.55	4.104	4.593	5.928	6.384	5.961	1.238	3.974
>AJD79415.1	6.838	1.758	5.666	6.643	3.908	5.308	2.996	6.578	7.457	8.531	3.028	5.275	3.484	4.266	4.624	5.926	6.545	5.992	1.237	3.94
>AJD79414.1	6.903	1.726	5.503	6.74	3.908	5.308	3.061	6.545	7.457	8.499	3.061	5.471	3.549	4.038	4.591	5.829	6.545	5.992	1.237	4.038
>NP_659391.1	6.838	1.693	5.601	6.61	3.875	5.34	3.093	6.675	7.457	8.597	3.061	5.21	3.582	4.168	4.852	5.829	6.48	5.861	1.27	3.908
>AHZ56657.1	6.74	1.726	5.601	6.675	3.94	5.308	2.963	6.643	7.489	8.499	2.996	5.275	3.549	4.168	4.656	5.926	6.545	6.057	1.237	4.005
>AAB70862.2	6.885	1.624	5.521	6.755	3.995	5.294	2.923	6.463	7.567	8.704	2.858	5.521	3.67	3.93	5.002	5.749	6.398	5.879	1.267	3.995
>CAC84438.1	6.871	1.758	5.438	6.675	3.908	5.405	2.898	6.61	7.457	8.466	3.028	5.308	3.582	4.201	4.689	5.926	6.513	5.959	1.237	4.07
>CAC84437.1	6.838	1.693	5.601	6.61	3.875	5.34	3.093	6.675	7.457	8.597	3.061	5.21	3.582	4.168	4.852	5.829	6.48	5.861	1.27	3.908
>AUB45034.1	6.069	1.697	5.155	7.276	4.959	5.971	2.61	5.024	7.602	8.809	3.197	4.568	3.491	4.339	4.992	6.656	5.677	7.08	1.403	3.426
>sp|P21231.2|POLG_SBMVN	5.903	1.696	5.153	7.241	4.99	5.903	2.642	5.088	7.567	8.708	3.131	4.534	3.523	4.305	5.088	6.719	5.838	7.11	1.435	3.425
>sp|Q90069.1|POLG_SBMVG	5.969	1.631	5.186	7.175	5.088	6.067	2.577	5.121	7.436	8.741	3.098	4.501	3.425	4.273	5.121	6.817	5.806	7.078	1.468	3.425
>APP90905.1	5.936	1.696	5.251	7.078	5.055	5.903	2.609	5.121	7.567	8.708	3.196	4.631	3.425	4.371	5.121	6.686	5.838	6.98	1.435	3.392
>APH81267.1	5.902	1.663	5.086	7.271	4.956	5.934	2.674	5.086	7.564	8.771	3.163	4.793	3.521	4.402	5.021	6.521	5.869	6.978	1.402	3.424
>APH81266.1	6.034	1.696	5.153	7.208	4.99	5.936	2.642	5.121	7.534	8.774	3.131	4.534	3.49	4.305	5.121	6.719	5.74	7.012	1.435	3.425
>APH81265.1	5.969	1.696	5.153	7.208	4.99	5.936	2.674	5.121	7.567	8.806	3.131	4.501	3.457	4.338	5.055	6.686	5.806	7.045	1.435	3.425
>APH81264.1	5.653	1.749	4.966	7.37	4.934	5.934	2.498	5.247	7.683	8.588	3.31	4.372	3.404	4.466	4.997	6.808	6.059	7.183	1.374	3.404
>APH81263.1	5.871	1.811	5.122	7.339	4.809	5.903	2.436	5.091	7.808	8.807	3.217	4.279	3.404	4.403	5.028	6.683	5.903	7.245	1.374	3.467
>APH81262.1	5.809	1.78	5.059	7.245	4.809	6.027	2.53	5.122	7.714	8.682	3.248	4.341	3.435	4.466	5.059	6.746	5.965	7.183	1.374	3.404
>APH81261.1	5.653	1.811	5.028	7.339	4.903	5.934	2.467	5.091	7.745	8.62	3.31	4.372	3.467	4.403	5.059	6.652	5.965	7.339	1.374	3.467
>ANV20943.1	5.684	1.811	5.091	7.339	4.841	5.871	2.498	5.059	7.651	8.745	3.248	4.372	3.467	4.403	5.122	6.652	5.996	7.339	1.374	3.435
>BAU68559.1	5.993	1.976	5.248	6.77	4.535	5.896	2.915	6.058	7.159	8.746	3.142	4.794	3.531	4.535	5.053	6.479	5.442	6.9	1.328	3.499
>ALF99870.1	5.871	1.78	4.997	7.37	4.841	6.121	2.53	4.934	7.683	8.807	3.186	4.247	3.435	4.591	4.903	6.621	6.027	7.339	1.312	3.404
>AKN90468.1	5.999	1.663	5.152	7.271	5.054	5.869	2.576	5.282	7.63	8.608	3.032	4.532	3.521	4.434	5.054	6.554	5.902	6.978	1.435	3.456
>AKN90467.1	6.13	1.728	5.282	7.108	5.054	5.902	2.511	5.119	7.695	8.738	3.261	4.63	3.521	4.402	4.891	6.488	5.673	7.01	1.435	3.424
>AKN90466.1	6.001	1.696	5.153	7.241	4.99	5.903	2.642	5.121	7.567	8.774	3.131	4.534	3.457	4.338	5.088	6.686	5.806	7.012	1.435	3.425
>AKN90465.1	5.869	1.695	5.184	7.206	4.956	5.934	2.576	5.184	7.63	8.64	3.163	4.76	3.619	4.271	5.054	6.423	5.869	7.108	1.435	3.424
>AKN90464.1	6.001	1.696	5.153	7.208	4.99	5.936	2.642	5.121	7.567	8.774	3.131	4.501	3.457	4.338	5.088	6.719	5.806	7.012	1.435	3.425
>AKN90463.1	5.902	1.695	5.184	7.206	4.956	5.934	2.576	5.184	7.597	8.64	3.163	4.76	3.619	4.271	5.086	6.423	5.869	7.075	1.435	3.424
>AKN90462.1	5.902	1.695	5.184	7.206	4.956	5.934	2.576	5.184	7.63	8.64	3.163	4.76	3.619	4.271	5.054	6.423	5.869	7.075	1.435	3.424
>AKN90461.1	6.032	1.663	5.315	7.075	5.054	5.869	2.543	5.217	7.662	8.64	3.065	4.565	3.489	4.402	5.054	6.554	5.869	7.075	1.402	3.456
>AKN90460.1	5.967	1.695	5.217	7.108	5.054	5.999	2.674	5.152	7.532	8.771	3.097	4.695	3.489	4.336	5.119	6.488	5.706	7.075	1.402	3.424
>AKN90459.1	6.032	1.663	5.152	7.206	5.054	5.902	2.576	5.217	7.63	8.64	3.065	4.565	3.521	4.434	5.021	6.554	5.902	6.978	1.435	3.456
>AKN90458.1	5.653	1.811	5.091	7.339	4.841	5.871	2.498	5.091	7.62	8.745	3.248	4.372	3.467	4.372	5.184	6.715	5.996	7.277	1.374	3.435
>AKN90457.1	5.967	1.663	5.119	7.304	5.021	5.869	2.511	5.282	7.662	8.673	3.032	4.597	3.521	4.467	4.956	6.521	5.967	6.978	1.435	3.456
>AKN90456.1	5.778	1.811	5.122	7.245	4.809	6.027	2.467	5.059	7.87	8.807	3.248	4.341	3.435	4.372	4.997	6.558	5.996	7.245	1.374	3.435
>AKN90455.1	5.871	1.811	5.122	7.308	4.841	5.996	2.467	5.028	7.776	8.838	3.248	4.341	3.404	4.403	4.966	6.621	5.934	7.214	1.374	3.435
>AKN90454.1	5.636	1.816	5.135	7.295	4.947	5.886	2.505	5.135	7.858	8.641	3.225	4.227	3.475	4.415	5.103	6.7	6.011	7.201	1.378	3.413
>AKN90453.1	5.636	1.816	5.135	7.295	4.947	5.886	2.505	5.135	7.858	8.641	3.225	4.227	3.475	4.415	5.135	6.669	6.011	7.201	1.378	3.413
>AKN90452.1	5.636	1.816	5.135	7.295	4.947	5.855	2.505	5.166	7.858	8.641	3.225	4.227	3.475	4.415	5.166	6.669	5.98	7.201	1.378	3.413
>AKN90451.1	5.778	1.811	5.059	7.339	4.872	5.934	2.467	5.091	7.714	8.62	3.279	4.372	3.435	4.403	5.028	6.652	5.996	7.308	1.374	3.467
>AKI29294.1	5.847	1.656	5.171	7.232	5.035	6.083	2.535	5.103	7.536	8.888	3.008	4.833	3.548	4.326	5.035	6.353	5.779	7.063	1.453	3.515
>ACN59942.1	5.967	1.695	5.152	7.173	4.989	5.967	2.543	5.119	7.532	8.803	3.13	4.76	3.521	4.467	5.086	6.488	5.771	7.01	1.435	3.391
>AHL58669.1	6.151	1.707	5.153	6.892	4.831	5.829	2.77	5.765	7.472	8.696	3.06	4.638	3.543	4.509	5.314	6.377	5.797	6.731	1.481	3.285
>AIZ09253.1	5.969	1.631	5.186	7.208	4.827	5.871	2.577	5.121	7.567	8.741	3.164	4.599	3.425	4.371	5.121	6.817	5.871	7.012	1.435	3.49
>AGT42199.1	6.001	1.729	5.153	7.208	4.99	5.936	2.642	5.153	7.599	8.774	3.098	4.566	3.457	4.338	5.023	6.686	5.74	7.045	1.435	3.425
>AGP03226.1	6.001	1.696	5.121	7.241	5.023	6.001	2.674	5.121	7.567	8.806	3.131	4.566	3.457	4.305	5.055	6.719	5.708	7.012	1.435	3.359
>AGP03225.1	6.001	1.729	5.153	7.208	4.99	5.936	2.642	5.088	7.567	8.774	3.131	4.534	3.425	4.338	5.055	6.751	5.773	7.045	1.435	3.425
>AGP03224.1	6.001	1.729	5.153	7.208	4.99	5.936	2.642	5.153	7.599	8.774	3.098	4.534	3.457	4.338	5.023	6.719	5.74	7.045	1.435	3.425
>AGP03223.1	5.967	1.663	5.347	7.075	5.054	5.967	2.576	5.184	7.63	8.673	3.032	4.5	3.521	4.369	5.119	6.521	5.869	7.108	1.402	3.424
>AGR55589.1	6.058	1.895	5.157	7.021	4.908	5.996	2.454	5.25	7.331	8.636	3.262	4.505	3.417	4.691	5.343	6.213	5.902	7.114	1.336	3.51
>AGR55588.1	5.999	1.695	5.119	7.173	4.989	5.967	2.608	5.119	7.564	8.803	3.097	4.663	3.521	4.434	5.086	6.554	5.739	7.075	1.402	3.391
>AEW48078.1	6.065	1.663	5.119	7.173	5.021	5.836	2.576	5.152	7.597	8.64	3.065	4.63	3.521	4.402	5.152	6.586	5.869	7.043	1.435	3.456
>AEW48077.1	5.936	1.696	5.251	7.143	4.925	5.871	2.674	5.121	7.567	8.806	3.164	4.501	3.425	4.305	5.153	6.784	5.675	7.11	1.435	3.457
>NP_072165.1	5.903	1.696	5.153	7.241	4.99	5.903	2.642	5.088	7.567	8.708	3.131	4.534	3.523	4.305	5.088	6.719	5.838	7.11	1.435	3.425
>ACY02910.1	6.032	1.695	5.086	7.173	5.054	5.869	2.576	5.119	7.695	8.64	3.065	4.565	3.521	4.434	4.956	6.619	5.869	7.141	1.435	3.456
>ADM88799.1	6.001	1.696	5.088	7.241	4.99	5.936	2.642	5.055	7.534	8.806	3.164	4.599	3.49	4.305	5.153	6.588	5.806	7.045	1.435	3.425
>ADM88798.1	6.001	1.696	5.088	7.241	4.99	5.936	2.674	5.055	7.632	8.774	3.164	4.566	3.523	4.273	5.055	6.654	5.806	7.045	1.435	3.392
>AEP04405.1	6.001	1.696	5.088	7.241	5.023	5.936	2.642	5.023	7.534	8.774	3.164	4.631	3.457	4.305	5.121	6.588	5.838	7.078	1.435	3.425
>AEP69135.1	6.097	1.695	5.217	7.043	4.923	5.902	2.674	5.282	7.564	8.869	3.065	4.663	3.554	4.369	5.152	6.554	5.543	7.01	1.435	3.391
>AEP69134.1	5.999	1.695	5.184	7.141	4.891	6.032	2.576	5.249	7.532	8.803	3.097	4.63	3.554	4.402	5.119	6.521	5.739	7.01	1.435	3.391
>AEP69133.1	5.967	1.663	5.054	7.304	4.923	5.934	2.511	5.282	7.63	8.673	3.032	4.532	3.587	4.467	4.989	6.619	5.967	6.978	1.402	3.489
>ADK60774.1	5.746	1.811	5.059	7.402	4.841	5.871	2.498	5.059	7.651	8.745	3.248	4.403	3.467	4.403	5.091	6.621	6.027	7.245	1.374	3.435
>ADK60773.1	5.967	1.663	5.086	7.336	5.021	5.902	2.511	5.282	7.63	8.673	3.032	4.597	3.521	4.467	4.956	6.521	5.967	6.978	1.435	3.456
>ADU15817.1	5.809	1.811	5.028	7.37	4.872	5.996	2.498	5.059	7.714	8.651	3.279	4.341	3.498	4.403	4.997	6.683	5.934	7.245	1.374	3.435
>AAB22819.2	5.969	1.631	5.186	7.175	5.088	6.067	2.577	5.121	7.436	8.741	3.098	4.501	3.425	4.273	5.121	6.817	5.806	7.078	1.468	3.425
>AAF67344.1	5.806	1.663	5.055	7.273	5.023	5.936	2.642	5.153	7.534	8.741	3.066	4.762	3.359	4.403	4.925	6.784	5.806	7.208	1.435	3.425
>ACU98967.1	5.869	1.695	4.989	7.173	4.989	5.967	2.674	5.152	7.434	8.738	3.13	4.858	3.358	4.434	5.021	6.684	5.869	7.173	1.402	3.391
>ACU98966.1	5.902	1.695	5.021	7.271	5.054	5.967	2.641	5.086	7.564	8.771	3.13	4.695	3.521	4.402	5.021	6.488	5.804	7.108	1.435	3.424
>ACU98965.1	5.869	1.761	5.119	7.206	4.989	5.967	2.771	5.086	7.499	8.836	3.13	4.76	3.489	4.467	4.923	6.456	5.804	7.108	1.369	3.391
>ACU98964.1	6.001	1.663	5.121	7.273	5.023	5.969	2.609	5.121	7.567	8.774	3.131	4.534	3.49	4.305	5.055	6.686	5.806	7.012	1.435	3.425
>ACU98963.1	5.804	1.695	5.249	7.075	4.956	5.934	2.674	5.184	7.662	8.771	3.163	4.63	3.489	4.304	4.956	6.814	5.836	7.01	1.435	3.358
>ACU98962.1	5.836	1.663	5.217	7.141	4.989	5.804	2.641	5.249	7.727	8.738	3.097	4.63	3.521	4.239	4.989	6.847	5.739	7.075	1.467	3.391
>ACU98961.1	6.001	1.663	5.121	7.273	5.055	5.936	2.577	5.055	7.502	8.839	3.066	4.534	3.49	4.305	5.219	6.686	5.806	7.012	1.435	3.425
>ACU98960.1	6.001	1.663	5.121	7.273	5.055	5.903	2.642	5.055	7.599	8.806	3.066	4.468	3.49	4.305	5.088	6.686	5.838	7.012	1.435	3.49
>ACU98959.1	5.969	1.696	5.121	7.273	5.023	5.936	2.642	5.023	7.567	8.806	3.131	4.501	3.49	4.305	5.088	6.719	5.838	7.012	1.435	3.425
>ACU98958.1	5.969	1.696	5.088	7.273	5.055	5.969	2.674	5.055	7.599	8.741	3.196	4.501	3.49	4.338	5.055	6.588	5.806	7.11	1.402	3.392
>ACU98957.1	6.034	1.663	5.121	7.273	5.055	5.936	2.674	5.023	7.567	8.806	3.098	4.501	3.49	4.305	5.023	6.751	5.838	6.98	1.435	3.425
>ACU98956.1	5.871	1.663	5.088	7.273	4.99	5.969	2.674	5.023	7.534	8.839	3.131	4.664	3.523	4.403	5.088	6.523	5.838	7.078	1.402	3.425
>ACU98955.1	5.903	1.663	5.055	7.339	5.055	5.936	2.674	5.055	7.436	8.806	3.196	4.599	3.457	4.436	5.121	6.588	5.806	7.045	1.402	3.425
>ACU98954.1	5.836	1.695	5.086	7.271	4.989	5.902	2.674	5.021	7.532	8.803	3.13	4.728	3.489	4.369	5.021	6.586	5.836	7.173	1.435	3.424
>ACU98953.1	6.001	1.663	5.121	7.306	4.99	5.969	2.642	5.088	7.534	8.806	3.098	4.534	3.49	4.305	5.088	6.686	5.806	7.012	1.435	3.425
>ACU98952.1	6.034	1.663	5.121	7.273	5.088	5.969	2.609	5.121	7.599	8.741	3.131	4.566	3.49	4.305	4.99	6.686	5.74	6.98	1.468	3.425
>ACU98951.1	6.001	1.663	5.121	7.273	5.055	5.936	2.642	5.055	7.567	8.806	3.098	4.468	3.49	4.305	5.121	6.719	5.806	7.012	1.435	3.425
>ACU98950.1	5.902	1.63	5.054	7.238	4.989	5.902	2.674	5.119	7.597	8.771	3.097	4.76	3.554	4.369	4.989	6.619	5.836	7.075	1.402	3.424
>ACU98949.1	5.771	1.63	5.119	7.271	5.021	5.902	2.608	5.152	7.499	8.836	3.13	4.76	3.521	4.402	5.086	6.488	5.869	7.075	1.402	3.456
>ACU98948.1	6.065	1.663	5.119	7.173	5.021	5.967	2.674	5.152	7.63	8.706	3.163	4.63	3.456	4.304	5.054	6.651	5.706	6.978	1.435	3.456
>ACU98947.1	5.871	1.663	5.121	7.208	4.958	5.969	2.674	5.088	7.469	8.871	3.066	4.631	3.49	4.371	5.186	6.654	5.871	6.98	1.435	3.425
>ACU98946.1	5.869	1.695	5.152	7.238	4.989	5.934	2.608	5.119	7.499	8.803	3.163	4.695	3.521	4.402	5.119	6.521	5.771	7.075	1.402	3.424
>ACU98945.1	5.869	1.663	5.054	7.271	4.923	5.934	2.674	4.989	7.564	8.901	3.097	4.728	3.521	4.402	5.021	6.586	5.902	7.075	1.402	3.424
>ACU98944.1	6.034	1.663	5.088	7.306	4.958	5.936	2.609	5.121	7.534	8.839	3.098	4.501	3.49	4.305	5.121	6.719	5.806	6.98	1.435	3.457
>ACU98943.1	5.934	1.63	5.086	7.271	5.021	5.934	2.674	5.086	7.499	8.771	3.13	4.793	3.521	4.369	5.021	6.554	5.836	7.043	1.402	3.424
>ACU98942.1	5.999	1.695	5.086	7.271	4.989	5.967	2.674	5.217	7.401	8.869	3.228	4.663	3.489	4.434	5.184	6.586	5.641	6.847	1.402	3.358
>ACU98941.1	6.065	1.695	5.054	7.206	4.956	5.902	2.608	5.315	7.63	8.803	3.13	4.63	3.489	4.336	5.119	6.619	5.804	6.847	1.402	3.391
>ACU98940.1	6.001	1.663	5.153	7.241	5.023	5.936	2.577	5.088	7.534	8.741	3.131	4.468	3.523	4.305	5.153	6.751	5.773	7.045	1.435	3.457
>ACU98939.1	5.836	1.695	5.086	7.206	5.021	5.967	2.674	5.054	7.597	8.836	3.195	4.728	3.521	4.467	5.021	6.456	5.739	7.108	1.402	3.391
>AAQ63412.1	6.032	1.695	5.119	7.238	4.989	5.967	2.608	5.119	7.532	8.803	3.097	4.76	3.521	4.336	5.054	6.521	5.673	7.043	1.435	3.456
>AAQ63411.1	6.032	1.695	5.119	7.206	5.021	6.032	2.543	5.184	7.401	8.771	3.13	4.793	3.554	4.402	5.152	6.488	5.673	6.945	1.435	3.424
>ACT78559.1	6.067	1.631	5.121	7.273	5.088	5.969	2.642	5.023	7.534	8.643	3.098	4.631	3.49	4.338	5.153	6.621	5.74	7.078	1.435	3.425
>AAO32625.1	5.836	1.663	4.989	7.271	5.021	5.934	2.706	5.152	7.467	8.771	3.13	4.826	3.358	4.434	4.989	6.651	5.869	7.108	1.402	3.424
>AAP45048.1	5.804	1.663	4.989	7.304	5.021	5.934	2.706	5.152	7.401	8.771	3.163	4.826	3.358	4.402	5.054	6.651	5.869	7.108	1.402	3.424
>ACO70957.1	5.967	1.695	5.152	7.173	4.989	5.967	2.543	5.119	7.532	8.803	3.13	4.76	3.521	4.467	5.086	6.488	5.771	7.01	1.435	3.391
>ACO70956.1	6.032	1.695	5.119	7.206	5.021	5.967	2.576	5.119	7.564	8.771	3.13	4.793	3.489	4.369	5.021	6.488	5.706	7.043	1.435	3.456
>ACH96432.1	6.001	1.696	5.121	7.241	4.99	5.936	2.674	5.055	7.599	8.774	3.164	4.501	3.49	4.273	5.088	6.751	5.773	7.045	1.435	3.392
>ACH96431.1	6.001	1.696	5.088	7.241	4.99	5.936	2.642	5.055	7.567	8.806	3.164	4.599	3.49	4.305	5.088	6.621	5.806	7.045	1.435	3.425
>CAF32240.1	6.441	1.61	4.928	7.021	4.928	6.087	2.576	5.668	6.957	8.599	3.092	4.734	3.414	4.638	5.604	6.506	5.733	6.763	1.481	3.221
>CAC86162.1	6.032	1.695	5.217	7.141	5.021	5.934	2.674	5.282	7.532	8.738	3.097	4.597	3.554	4.336	5.119	6.586	5.51	7.043	1.435	3.456
>CAC84443.1	6.032	1.695	5.021	7.238	5.054	6.032	2.706	5.184	7.564	8.706	3.163	4.663	3.521	4.369	5.021	6.521	5.706	6.945	1.435	3.424
>CAD45439.2	6.248	1.707	5.056	6.989	4.895	5.797	2.834	5.604	7.472	8.824	3.188	4.573	3.285	4.444	5.411	6.473	5.829	6.731	1.481	3.156
>CAF03595.1	5.838	1.663	4.892	7.175	5.186	6.295	2.74	4.795	7.599	8.611	3.262	4.599	3.62	4.436	5.153	6.686	5.577	7.078	1.435	3.359
>BAC55872.1	5.934	1.663	5.086	7.271	4.891	5.934	2.706	5.086	7.564	8.803	3.097	4.695	3.489	4.402	5.054	6.586	5.836	7.043	1.402	3.456
>BAC55871.1	5.869	1.663	5.086	7.238	4.923	5.967	2.674	5.086	7.564	8.803	3.097	4.728	3.489	4.402	5.054	6.554	5.869	7.075	1.402	3.456
>BAA00398.2	5.903	1.696	5.153	7.241	4.99	5.903	2.642	5.088	7.567	8.708	3.131	4.534	3.523	4.305	5.088	6.719	5.838	7.11	1.435	3.425
>AGE32058.1	6.432	1.6	5.387	5.909	3.918	6.497	2.775	6.334	6.954	8.684	3.036	5.615	4.016	4.244	4.636	5.975	6.399	6.432	1.241	3.918
>AGE32057.1	6.595	1.6	5.354	6.007	3.95	6.497	2.808	6.334	6.823	8.684	3.102	5.615	4.048	4.212	4.669	5.877	6.301	6.334	1.241	3.95
>AGE32056.1	6.595	1.6	5.322	6.007	3.918	6.497	2.742	6.399	6.856	8.684	3.069	5.681	4.016	4.212	4.734	5.942	6.203	6.366	1.208	3.95
>AGE32055.1	6.497	1.665	5.028	6.366	3.95	6.464	2.938	6.334	7.019	8.684	2.808	5.517	3.885	4.212	4.603	6.04	6.53	6.301	1.241	3.918
>AGE32054.1	6.562	1.698	5.126	6.366	3.95	6.464	2.873	6.464	6.954	8.652	2.775	5.42	3.918	4.212	4.538	6.072	6.53	6.203	1.241	3.983
>AGE32053.1	6.627	1.6	5.354	6.007	3.918	6.497	2.742	6.301	6.856	8.75	3.102	5.615	3.983	4.212	4.669	5.942	6.236	6.399	1.241	3.95
>AGE32052.1	6.595	1.6	5.354	6.007	3.95	6.497	2.775	6.301	6.856	8.684	3.102	5.648	4.016	4.212	4.669	5.909	6.268	6.366	1.241	3.95
>AGE32051.1	6.595	1.6	5.354	6.007	3.918	6.497	2.775	6.301	6.856	8.684	3.102	5.648	4.016	4.212	4.669	5.909	6.301	6.366	1.241	3.95
>AGE32050.1	6.464	1.665	5.126	6.236	3.983	6.595	2.84	6.366	6.921	8.684	2.971	5.55	3.95	4.179	4.636	5.942	6.497	6.203	1.241	3.95
>AGE32049.1	6.497	1.698	5.093	6.268	4.048	6.53	2.906	6.432	7.085	8.586	2.775	5.42	3.918	4.212	4.505	6.007	6.464	6.366	1.241	3.95
>AGE32048.1	6.464	1.665	5.028	6.301	3.983	6.432	2.938	6.268	7.052	8.619	2.808	5.42	3.885	4.212	4.636	6.236	6.53	6.366	1.241	3.918
>AGE32047.1	6.432	1.698	4.995	6.334	3.983	6.497	2.873	6.301	7.019	8.652	2.742	5.55	3.918	4.212	4.571	6.072	6.562	6.432	1.241	3.918
>AGE32046.1	6.497	1.698	5.126	6.334	3.983	6.497	2.873	6.497	7.019	8.619	2.775	5.42	3.918	4.179	4.603	6.007	6.497	6.268	1.241	3.95
>AGE32045.1	6.432	1.665	4.995	6.399	3.95	6.464	2.906	6.399	6.954	8.684	2.775	5.517	3.885	4.212	4.701	6.072	6.497	6.334	1.241	3.918
>AGE32044.1	6.399	1.698	5.028	6.268	3.95	6.562	2.906	6.595	6.954	8.684	2.808	5.485	3.918	4.179	4.603	6.072	6.562	6.236	1.241	3.852
>AGE32043.1	6.562	1.6	5.289	6.007	3.918	6.562	2.742	6.236	6.823	8.652	3.102	5.648	4.048	4.212	4.734	5.909	6.301	6.464	1.241	3.95
>AGE32042.1	6.53	1.6	5.354	6.007	3.983	6.464	2.775	6.366	6.823	8.684	3.102	5.648	4.081	4.212	4.701	5.877	6.236	6.366	1.241	3.95
>AGE32041.1	6.595	1.6	5.322	6.04	3.918	6.53	2.775	6.366	6.823	8.652	3.036	5.615	4.016	4.212	4.669	5.975	6.301	6.366	1.241	3.95
>AGE32040.1	6.562	1.6	5.42	5.942	3.95	6.497	2.775	6.334	6.921	8.684	3.069	5.615	4.016	4.146	4.669	5.909	6.399	6.301	1.241	3.95
>AGE32039.1	6.595	1.6	5.322	6.007	3.885	6.53	2.742	6.399	6.856	8.717	3.134	5.615	4.016	4.212	4.701	5.909	6.268	6.301	1.241	3.95
>AGE32038.1	6.595	1.6	5.354	6.007	3.95	6.53	2.808	6.301	6.823	8.652	3.134	5.648	4.016	4.179	4.701	5.909	6.301	6.334	1.241	3.918
>AGE32037.1	6.53	1.567	5.289	6.072	3.918	6.562	2.775	6.301	6.823	8.652	3.102	5.648	3.983	4.179	4.701	6.072	6.268	6.301	1.273	3.983
>AGE32036.1	6.497	1.632	5.387	6.072	3.918	6.562	2.775	6.334	6.791	8.619	3.004	5.583	4.016	4.212	4.734	5.909	6.366	6.432	1.241	3.918
>AGE32035.1	6.497	1.632	5.387	6.04	3.918	6.562	2.775	6.268	6.791	8.619	3.004	5.615	3.983	4.244	4.701	5.975	6.334	6.497	1.241	3.918
>AGE32034.1	6.595	1.632	5.354	6.007	3.918	6.53	2.775	6.334	6.921	8.684	3.102	5.583	4.016	4.212	4.603	5.909	6.334	6.301	1.208	3.983
>AGE32033.1	6.693	1.6	5.322	6.04	3.918	6.562	2.84	6.399	6.791	8.619	3.036	5.615	4.016	4.179	4.701	5.942	6.236	6.301	1.241	3.95
>AGE32032.1	6.562	1.632	5.322	6.007	3.918	6.53	2.742	6.366	6.889	8.717	3.069	5.648	4.016	4.179	4.603	5.975	6.334	6.334	1.241	3.918
>AGE32031.1	6.53	1.665	5.126	6.334	3.95	6.236	2.808	6.301	6.921	8.652	2.873	5.354	4.048	4.081	4.603	6.301	6.725	6.301	1.241	3.95
>AGE32030.1	6.562	1.6	5.387	6.007	3.918	6.464	2.775	6.366	6.889	8.684	3.069	5.583	4.081	4.212	4.636	5.909	6.334	6.334	1.241	3.95
>AGE32029.1	6.53	1.632	5.322	6.007	3.95	6.497	2.775	6.366	6.889	8.652	3.069	5.648	4.048	4.179	4.669	5.877	6.334	6.366	1.241	3.95
>AGE32028.1	6.53	1.6	5.322	5.975	3.918	6.464	2.775	6.366	6.856	8.684	3.069	5.648	4.016	4.212	4.734	5.942	6.334	6.366	1.241	3.95
>AGE32027.1	6.562	1.6	5.354	6.007	3.918	6.497	2.775	6.366	6.889	8.684	3.069	5.615	4.048	4.146	4.701	5.909	6.334	6.334	1.241	3.95
>AGE32026.1	6.53	1.665	5.191	6.268	3.95	6.268	2.84	6.236	6.921	8.652	2.808	5.354	4.048	4.081	4.571	6.301	6.791	6.366	1.208	3.95
>AGE32025.1	6.497	1.6	5.354	6.007	3.918	6.464	2.775	6.366	6.889	8.684	3.069	5.648	4.016	4.212	4.636	5.942	6.334	6.399	1.241	3.95
>AGE32024.1	6.53	1.665	5.126	6.334	3.95	6.236	2.808	6.301	6.921	8.652	2.873	5.354	4.048	4.081	4.603	6.301	6.725	6.301	1.241	3.95
>AGE32023.1	6.562	1.6	5.354	5.975	3.918	6.497	2.775	6.301	6.954	8.782	3.102	5.615	3.95	4.179	4.636	5.909	6.399	6.334	1.241	3.918
>AGE32022.1	6.53	1.698	5.126	6.236	3.918	6.268	2.906	6.334	7.15	8.684	2.775	5.485	4.016	4.048	4.636	6.236	6.595	6.268	1.208	3.885
>AGE32021.1	6.497	1.698	5.093	6.334	3.983	6.236	2.808	6.399	7.019	8.75	2.775	5.55	4.016	4.081	4.571	6.138	6.595	6.268	1.241	3.95
>AGE32020.1	6.53	1.698	5.191	6.17	3.95	6.203	2.906	6.334	6.921	8.652	2.84	5.615	4.081	4.048	4.636	6.105	6.693	6.268	1.241	3.918
>AGE32019.1	6.627	1.6	5.387	6.007	3.918	6.464	2.775	6.399	6.856	8.652	3.036	5.648	4.016	4.212	4.669	5.942	6.301	6.301	1.241	3.95
>AGE32018.1	6.595	1.6	5.354	5.975	3.885	6.53	2.775	6.301	6.921	8.717	3.102	5.583	3.983	4.212	4.603	5.975	6.301	6.366	1.241	3.983
>AGE32017.1	6.562	1.632	5.322	6.04	3.918	6.53	2.808	6.301	6.921	8.684	3.134	5.615	4.016	4.212	4.603	5.909	6.268	6.399	1.241	3.885
>AGE32016.1	6.595	1.6	5.354	6.04	3.918	6.497	2.775	6.334	6.889	8.684	3.102	5.615	4.048	4.212	4.636	5.877	6.301	6.334	1.241	3.95
>AGE32015.1	6.595	1.6	5.354	6.04	3.918	6.464	2.775	6.334	6.921	8.684	3.134	5.615	4.016	4.212	4.603	5.909	6.268	6.334	1.241	3.983
>AGE32014.1	6.627	1.6	5.354	6.04	3.885	6.497	2.775	6.399	6.921	8.684	3.102	5.615	4.048	4.212	4.603	5.877	6.268	6.301	1.241	3.95
>AGE32013.1	6.595	1.567	5.354	6.007	3.885	6.53	2.808	6.366	6.889	8.684	3.102	5.615	4.016	4.179	4.701	5.942	6.268	6.334	1.241	3.918
>AGE32012.1	6.595	1.6	5.354	6.072	3.918	6.497	2.775	6.366	6.921	8.717	3.069	5.583	4.016	4.212	4.636	5.909	6.301	6.268	1.241	3.95
>AGE32011.1	6.464	1.73	5.191	6.17	3.918	6.268	2.84	6.334	6.889	8.717	2.84	5.55	4.048	4.016	4.603	6.203	6.758	6.268	1.241	3.95
>AGE32010.1	6.53	1.632	5.322	6.04	3.918	6.53	2.775	6.399	6.921	8.717	3.102	5.615	3.983	4.212	4.571	5.909	6.334	6.301	1.241	3.95
>AGE32009.1	6.595	1.6	5.354	6.04	3.918	6.497	2.775	6.334	6.856	8.684	3.102	5.583	4.016	4.212	4.636	5.942	6.334	6.334	1.241	3.95
>AGE32008.1	6.595	1.6	5.354	6.072	3.918	6.497	2.775	6.301	6.921	8.717	3.102	5.615	3.983	4.212	4.571	5.909	6.301	6.366	1.241	3.95
>APG21524.1	6.415	1.596	5.243	6.122	3.908	6.74	2.768	6.415	6.806	8.662	3.028	5.698	4.038	4.233	4.689	5.959	6.252	6.252	1.237	3.94
>AMR36134.1	6.497	1.698	5.289	6.203	3.983	6.203	2.84	6.432	6.856	8.652	2.84	5.42	4.016	4.048	4.669	6.334	6.627	6.203	1.241	3.95
>AMR36133.1	6.464	1.698	5.224	6.17	4.016	6.268	2.808	6.366	6.987	8.619	2.84	5.485	4.016	4.016	4.636	6.203	6.693	6.268	1.241	3.983
>AMR36132.1	6.399	1.698	5.224	6.236	4.048	6.268	2.808	6.53	6.987	8.554	2.84	5.517	4.016	3.983	4.603	6.236	6.693	6.138	1.241	3.983
>AMR36131.1	6.366	1.698	5.256	6.236	3.983	6.236	2.808	6.399	6.921	8.652	2.84	5.485	4.016	4.016	4.636	6.236	6.725	6.268	1.241	3.983
>AMR36130.1	6.399	1.73	5.06	6.334	3.983	6.04	2.808	6.562	7.019	8.586	2.808	5.485	4.016	3.983	4.636	6.497	6.66	6.203	1.241	3.95
>AMR36129.1	6.366	1.73	5.093	6.366	4.048	6.072	2.775	6.432	7.019	8.586	2.775	5.517	4.016	3.983	4.603	6.366	6.725	6.366	1.241	3.918
>AMR36128.1	6.399	1.73	5.028	6.366	3.983	6.072	2.808	6.595	6.987	8.586	2.808	5.485	4.016	3.983	4.636	6.497	6.627	6.203	1.241	3.95
>AMR36127.1	6.399	1.73	5.093	6.366	4.048	6.138	2.808	6.595	6.987	8.586	2.808	5.452	4.016	3.983	4.636	6.399	6.595	6.236	1.241	3.885
>AMR36126.1	6.464	1.698	5.224	6.268	3.983	6.236	2.84	6.399	6.889	8.652	2.84	5.42	4.016	4.016	4.636	6.268	6.725	6.203	1.241	3.983
>AMR36125.1	6.464	1.698	5.224	6.17	4.016	6.268	2.808	6.366	6.987	8.619	2.84	5.485	4.016	4.016	4.636	6.203	6.693	6.268	1.241	3.983
>AMM72620.1	6.53	1.6	5.224	6.203	3.95	6.268	2.873	6.595	6.823	8.815	3.102	5.55	4.146	4.146	4.767	5.844	6.53	5.779	1.241	4.016
>AMM72619.1	6.497	1.665	5.256	6.334	4.048	6.17	2.906	6.562	6.725	8.717	3.102	5.55	4.212	4.146	4.767	5.713	6.562	5.844	1.241	3.983
>ALI31845.1	6.627	1.6	5.158	6.497	3.983	6.203	2.84	6.432	6.66	8.848	3.069	5.354	4.146	4.146	4.962	5.844	6.53	5.942	1.241	3.918
>ALI31844.1	6.66	1.632	5.06	6.399	3.983	6.236	2.873	6.464	6.627	8.913	3.036	5.452	4.179	4.179	4.93	5.746	6.497	5.942	1.273	3.918
>AKS43572.1	6.53	1.754	5.101	6.238	3.899	6.66	2.827	6.498	6.823	8.512	2.859	5.393	3.899	4.061	4.678	6.173	6.855	6.205	1.235	3.801
>AKQ24603.1	6.563	1.754	5.036	6.335	3.899	6.595	2.827	6.465	6.823	8.512	2.859	5.393	3.834	4.061	4.678	6.27	6.888	6.173	1.235	3.801
>AKQ24602.1	6.46	1.729	5.024	6.395	3.948	6.558	2.838	6.623	6.884	8.581	2.838	5.416	3.883	4.046	4.666	6.003	6.949	6.101	1.24	3.817
>NP_570724.1	6.497	1.73	5.224	6.105	3.918	6.236	2.84	6.432	7.052	8.619	2.84	5.615	4.114	4.048	4.603	6.072	6.693	6.203	1.241	3.918
>AHZ94377.1	6.4	1.689	5.068	6.335	3.964	6.693	2.664	6.693	6.66	8.642	3.054	5.588	3.899	4.224	4.841	6.075	6.725	5.718	1.235	3.834
>AHZ94376.1	6.303	1.689	5.068	6.368	3.964	6.595	2.632	6.758	6.79	8.642	2.989	5.523	3.899	4.224	4.711	6.238	6.66	5.848	1.235	3.866
>AHZ94375.1	6.335	1.689	5.068	6.368	3.931	6.595	2.632	6.725	6.823	8.642	3.021	5.523	3.899	4.191	4.711	6.27	6.66	5.815	1.235	3.866
>AFQ91290.1	6.63	1.666	5.16	6.466	3.984	6.205	2.809	6.466	6.728	8.85	3.037	5.454	4.148	4.148	4.801	5.781	6.532	5.944	1.241	3.952
>AFQ91289.1	6.693	1.665	5.06	6.464	3.983	6.236	2.775	6.432	6.693	8.88	3.004	5.517	4.146	4.212	4.799	5.779	6.53	5.909	1.241	3.983
>AFQ35988.1	6.5	1.657	4.907	6.402	4.03	6.5	2.665	6.532	6.727	8.645	2.99	5.59	3.932	4.16	4.907	6.305	6.597	5.882	1.235	3.835
>AFQ35987.1	6.401	1.698	4.997	6.238	3.919	6.009	2.809	6.597	6.924	8.654	2.809	5.65	4.017	3.984	4.735	6.499	6.695	6.238	1.241	3.886
>AEK64750.1	6.595	1.6	5.354	6.04	3.918	6.497	2.775	6.334	6.921	8.684	3.102	5.583	4.016	4.212	4.603	5.942	6.268	6.366	1.241	3.95
>ABW87761.1	6.464	1.698	5.028	6.268	3.983	6.105	2.873	6.497	6.856	8.684	2.775	5.485	4.048	3.983	4.669	6.366	6.693	6.399	1.241	3.885
>AAS76887.1	6.399	1.698	5.191	6.072	4.016	6.334	2.906	6.595	7.052	8.619	2.71	5.485	4.048	4.016	4.603	6.203	6.627	6.236	1.241	3.95
>ADG23201.1	6.595	1.624	5.003	6.27	3.996	6.368	2.827	6.368	6.888	8.545	2.729	5.328	4.061	3.996	4.581	6.465	6.855	6.4	1.235	3.866
>AAN52133.1	6.562	1.665	5.191	6.138	3.95	6.203	2.938	6.366	6.954	8.75	2.873	5.452	4.114	4.016	4.701	6.268	6.53	6.203	1.241	3.885
>AAM18491.1	6.562	1.665	5.191	6.268	3.95	6.203	2.873	6.432	6.889	8.684	2.84	5.452	4.081	4.016	4.669	6.203	6.595	6.236	1.241	3.95
>AAK84439.1	6.399	1.73	5.224	6.203	3.95	6.236	2.808	6.366	6.889	8.717	2.84	5.55	4.081	4.016	4.603	6.268	6.693	6.236	1.241	3.95
>CAJ33884.1	6.399	1.698	5.06	6.334	4.016	6.138	2.873	6.497	6.987	8.684	2.84	5.55	4.016	4.016	4.538	6.497	6.53	6.268	1.241	3.82
>CAC81986.1	6.691	1.632	5.124	6.43	3.949	6.234	2.839	6.364	6.691	8.943	3.003	5.483	4.178	4.178	4.83	5.809	6.462	5.907	1.273	3.982
>CAC84095.1	6.66	1.6	5.06	6.236	3.918	6.236	2.579	6.301	6.823	8.782	2.906	5.681	4.179	4.048	4.832	6.236	6.236	6.366	1.241	4.081
>CAC84094.1	6.334	1.567	5.06	6.334	4.048	6.301	2.677	6.693	6.627	8.619	2.938	5.583	4.244	4.016	4.865	6.04	6.758	6.007	1.241	4.048
>CAC84093.1	6.301	1.6	5.126	6.334	4.048	6.203	2.612	6.693	6.725	8.586	2.84	5.55	4.212	4.016	4.799	6.04	6.889	6.17	1.241	4.016
>CAC84092.1	6.266	1.599	5.059	6.332	4.047	6.201	2.676	6.756	6.723	8.649	2.774	5.581	4.243	4.014	4.798	6.07	6.658	6.266	1.24	4.047
>CAC82225.1	6.497	1.73	5.224	6.105	3.918	6.236	2.84	6.432	7.052	8.619	2.84	5.615	4.114	4.048	4.603	6.072	6.693	6.203	1.241	3.918
>YP_001427386.1	5.613	1.687	5.84	6.554	4.899	5.938	2.823	5.159	7.56	9.117	3.31	4.315	3.342	3.861	5.256	7.073	6.067	6.976	1.33	3.277
>ABI34612.1	5.613	1.687	5.84	6.554	4.899	5.938	2.823	5.159	7.56	9.117	3.31	4.315	3.342	3.861	5.256	7.073	6.067	6.976	1.33	3.277
>YP_001427385.1	6.171	1.526	5.456	7.113	4.157	5.781	2.696	6.398	7.275	9.029	2.826	4.774	3.995	3.767	5.846	6.496	5.099	6.69	1.364	3.54
>ABH10135.1	6.301	1.559	5.554	7.08	4.287	5.781	2.761	6.431	7.34	9.029	2.826	4.709	3.995	3.703	5.846	6.268	5.132	6.561	1.364	3.475
>ABH10134.1	6.171	1.526	5.456	7.113	4.157	5.781	2.696	6.398	7.275	9.029	2.826	4.774	3.995	3.767	5.846	6.496	5.099	6.69	1.364	3.54
>ABI34613.1	6.268	1.689	5.554	7.015	4.222	5.749	2.728	6.171	7.178	9.159	3.085	4.839	3.93	4.06	5.846	6.496	4.872	6.398	1.397	3.345
>AUD40054.1	6.994	1.763	5.26	6.734	3.757	6.156	2.688	5.462	7.341	8.988	2.977	4.48	4.422	3.757	5.029	5.954	6.647	6.763	1.301	3.526
>ATN38957.1	7.186	1.718	5.21	6.9	3.75	6.041	2.691	5.697	7.558	8.789	2.92	4.523	4.437	3.836	4.867	5.955	6.527	6.67	1.317	3.407
>ATN38956.1	6.98	1.717	5.319	6.952	3.771	5.995	2.561	5.657	7.29	8.809	2.983	4.644	4.419	3.771	5.066	5.882	6.614	6.867	1.267	3.434
>ATN38955.1	7.071	1.746	5.296	6.842	3.722	6.069	2.72	5.554	7.386	8.904	3.006	4.409	4.294	3.722	4.896	6.127	6.613	6.785	1.288	3.55
>ATN38954.1	7.22	1.762	5.173	6.879	3.724	6.055	2.558	5.827	7.561	8.783	2.985	4.719	4.292	3.923	4.747	5.998	6.424	6.595	1.279	3.496
>ATN38953.1	7.043	1.746	5.239	6.9	3.693	6.069	2.662	5.554	7.415	8.932	2.977	4.466	4.352	3.693	4.924	6.155	6.642	6.756	1.288	3.493
>ATN38952.1	6.985	1.746	5.268	6.957	3.722	6.041	2.577	5.525	7.358	8.904	3.006	4.466	4.352	3.693	4.924	6.155	6.613	6.871	1.288	3.55
>ATN38951.1	7.021	1.762	5.202	6.85	3.695	6.111	2.53	5.941	7.504	8.812	2.956	4.605	4.321	3.894	4.861	5.969	6.652	6.538	1.279	3.496
>ATN38950.1	7.071	1.775	5.239	6.871	3.779	6.041	2.577	5.554	7.415	8.904	2.92	4.466	4.294	3.722	4.981	6.155	6.613	6.785	1.288	3.55
>ATN38949.1	7.071	1.746	5.21	6.9	3.722	6.069	2.691	5.611	7.386	8.904	2.891	4.495	4.294	3.693	4.981	6.184	6.642	6.728	1.288	3.493
>ATN38948.1	7.071	1.746	5.21	6.928	3.693	6.069	2.662	5.525	7.386	8.904	2.977	4.495	4.352	3.664	4.981	6.127	6.613	6.814	1.288	3.493
>ATN38947.1	6.957	1.804	5.239	6.871	3.779	6.041	2.577	5.583	7.415	8.904	2.92	4.437	4.323	3.75	4.953	6.155	6.699	6.785	1.288	3.521
>NP_045216.1	7.071	1.718	5.239	6.785	3.664	6.041	2.634	5.554	7.3	8.932	2.863	4.466	4.38	3.779	5.125	6.184	6.67	6.785	1.288	3.521
>AQZ26875.1	7.071	1.746	5.21	6.928	3.722	6.012	2.662	5.611	7.358	8.932	2.92	4.466	4.38	3.722	4.981	6.098	6.585	6.785	1.288	3.521
>AQZ26874.1	7.106	1.762	5.486	6.85	3.781	6.055	2.644	5.657	7.504	8.727	2.985	4.576	4.349	3.866	4.832	5.884	6.481	6.794	1.279	3.383
>ACN23027.1	7.093	1.745	5.348	6.811	3.8	5.995	2.561	5.516	7.543	8.838	3.012	4.672	4.419	3.771	4.841	5.826	6.727	6.783	1.267	3.434
>ANO39907.1	7.243	1.746	5.239	6.842	3.779	6.069	2.662	5.468	7.587	8.875	3.006	4.466	4.352	3.808	4.752	6.012	6.527	6.871	1.288	3.407
>AKE98490.1	6.936	1.762	5.344	6.765	3.809	6.055	2.615	5.685	7.362	8.812	3.013	4.804	4.321	3.923	5.003	5.856	6.481	6.794	1.279	3.383
>AMB26910.1	6.928	1.746	5.21	6.756	3.722	6.184	2.662	5.554	7.329	8.875	2.977	4.523	4.437	3.722	5.039	6.069	6.585	6.928	1.288	3.464
>BAT72574.1	7.135	1.762	5.259	6.907	3.752	6.111	2.587	5.827	7.476	8.755	2.956	4.605	4.321	3.951	4.747	6.055	6.453	6.538	1.279	3.525
>AJS10751.1	6.963	1.834	5.215	6.877	3.696	6.017	2.607	5.559	7.421	8.883	2.923	4.413	4.355	3.725	4.986	6.218	6.705	6.762	1.318	3.524
>AJS10750.1	7.329	1.746	5.182	6.9	3.75	6.098	2.605	5.754	7.501	8.875	2.949	4.581	4.352	3.808	4.867	5.926	6.499	6.556	1.288	3.435
>AJS10749.1	7.014	1.746	5.21	6.871	3.722	6.127	2.634	5.497	7.3	8.961	2.977	4.409	4.352	3.75	5.01	6.127	6.67	6.814	1.288	3.521
>AHX71636.1	7.043	1.746	5.268	6.842	3.722	6.069	2.634	5.525	7.243	8.932	2.92	4.523	4.323	3.75	5.01	6.184	6.613	6.871	1.288	3.493
>AHX71635.1	7.106	1.762	5.287	6.907	3.752	6.026	2.587	5.941	7.59	8.755	2.985	4.633	4.292	3.894	4.775	5.998	6.453	6.509	1.279	3.468
>BAJ07194.1	7.214	1.746	5.153	6.928	3.75	6.127	2.691	5.84	7.415	8.818	2.949	4.552	4.323	3.779	4.924	5.926	6.527	6.585	1.288	3.464
>BAJ04334.1	7.049	1.762	5.173	6.907	3.724	6.055	2.672	5.827	7.447	8.84	2.956	4.633	4.377	3.951	4.775	6.026	6.509	6.566	1.279	3.468
>BAA22702.1	7.071	1.718	5.239	6.785	3.664	6.041	2.634	5.554	7.3	8.932	2.863	4.466	4.38	3.779	5.125	6.184	6.67	6.785	1.288	3.521
>YP_254713.1	6.871	1.566	5.401	6.488	4.506	5.976	2.812	6.232	6.711	9.268	2.844	5.081	3.356	3.228	5.849	6.04	6.743	6.647	1.055	3.324
>CAI59123.1	6.807	1.598	5.305	6.456	4.442	6.008	2.908	6.232	6.711	9.204	2.844	4.986	3.42	3.292	5.689	6.232	6.743	6.775	1.055	3.292
>CAH65461.1	6.871	1.566	5.401	6.488	4.506	5.976	2.812	6.232	6.711	9.268	2.844	5.081	3.356	3.228	5.849	6.04	6.743	6.647	1.055	3.324
>sp|P04517.1|POLG_TEV	6.778	1.343	4.813	6.909	4.453	6.058	2.849	5.959	7.105	9.234	3.242	4.879	3.504	3.766	5.272	6.156	6.549	6.582	1.081	3.471
>AIZ00998.1	6.713	1.375	4.813	6.909	4.551	6.025	2.881	5.566	7.236	9.299	3.373	4.813	3.602	3.667	5.174	6.254	6.582	6.647	1.081	3.438
>AIZ00997.1	6.68	1.375	4.748	6.942	4.519	5.959	2.783	5.566	7.269	9.234	3.373	4.846	3.602	3.7	5.272	6.221	6.647	6.745	1.081	3.438
>AIZ00996.1	6.68	1.343	4.912	6.843	4.486	5.959	2.849	5.73	7.138	9.267	3.209	4.781	3.504	3.733	5.337	6.189	6.647	6.811	1.081	3.504
>NP_062908.1	6.778	1.343	4.813	6.909	4.453	6.058	2.849	5.959	7.105	9.234	3.242	4.879	3.504	3.766	5.272	6.156	6.549	6.582	1.081	3.471
>AEU12509.1	6.713	1.343	4.912	6.843	4.453	6.058	2.849	5.665	7.04	9.365	3.176	4.813	3.536	3.733	5.305	6.156	6.647	6.778	1.081	3.536
>AAA98577.1	6.68	1.343	4.813	6.876	4.453	5.894	2.881	5.665	7.204	9.201	3.242	4.813	3.635	3.7	5.272	6.418	6.582	6.843	1.081	3.405
>ABO69740.2	6.843	1.343	4.846	6.876	4.486	6.025	2.849	5.697	7.04	9.299	3.176	4.813	3.504	3.7	5.403	6.221	6.614	6.647	1.081	3.536
>ABJ16044.1	6.745	1.343	4.748	6.909	4.453	6.123	2.881	5.992	7.073	9.267	3.242	4.813	3.504	3.766	5.206	6.254	6.549	6.582	1.081	3.471
>AAA47910.1	6.778	1.343	4.813	6.909	4.453	6.058	2.849	5.959	7.105	9.234	3.242	4.879	3.504	3.766	5.272	6.156	6.549	6.582	1.081	3.471
>AAA47909.1	6.778	1.343	4.813	6.909	4.453	6.058	2.849	5.959	7.105	9.234	3.242	4.879	3.504	3.766	5.272	6.156	6.549	6.582	1.081	3.471
>prf||1212415A	6.778	1.343	4.813	6.909	4.453	6.058	2.849	5.959	7.105	9.234	3.242	4.879	3.504	3.766	5.272	6.156	6.549	6.582	1.081	3.471
>ARQ84054.1	6.82	1.721	5.067	6.658	4.449	5.651	2.793	6.138	6.626	9.289	2.403	5.326	3.443	3.995	5.391	6.95	5.651	7.145	1.072	3.41
>YP_001552409.1	6.528	1.721	4.937	6.755	4.352	5.684	2.793	6.333	6.626	9.256	2.566	5.261	3.378	3.962	5.294	7.015	5.684	7.243	1.039	3.573
>AGZ95140.1	6.593	1.754	5.002	6.853	4.352	5.521	2.728	6.236	6.755	9.094	2.598	5.359	3.41	3.962	5.229	6.95	5.619	7.34	1.039	3.605
>AFO59884.1	6.918	1.721	5.034	6.69	4.417	5.619	2.761	6.236	6.69	9.321	2.403	5.229	3.443	3.93	5.359	7.08	5.521	7.08	1.072	3.475
>AFO59883.1	6.95	1.721	5.002	6.755	4.417	5.619	2.793	6.236	6.658	9.289	2.403	5.229	3.475	3.962	5.326	7.08	5.521	7.048	1.039	3.475
>AFO59882.1	6.755	1.721	5.002	6.755	4.32	5.619	2.761	6.203	6.69	9.321	2.501	5.294	3.508	3.93	5.326	6.983	5.521	7.21	1.072	3.508
>AFO59881.1	6.853	1.754	5.034	6.658	4.385	5.586	2.761	6.171	6.723	9.321	2.436	5.229	3.443	3.995	5.294	7.048	5.521	7.243	1.072	3.475
>AFO59880.1	6.82	1.721	5.034	6.723	4.385	5.651	2.761	6.203	6.593	9.289	2.403	5.229	3.475	3.962	5.359	7.08	5.651	7.08	1.072	3.508
>AFO59879.1	6.69	1.721	5.002	6.69	4.449	5.586	2.761	6.171	6.658	9.321	2.468	5.261	3.41	3.962	5.326	7.08	5.684	7.243	1.072	3.443
>AFO59878.1	6.788	1.754	5.034	6.755	4.417	5.619	2.761	6.171	6.69	9.256	2.403	5.229	3.508	3.962	5.294	7.08	5.619	7.145	1.072	3.443
>AEB66864.1	6.755	1.754	5.002	6.723	4.417	5.619	2.761	6.268	6.69	9.289	2.403	5.261	3.475	3.93	5.326	7.08	5.586	7.113	1.072	3.475
>AEB66863.1	6.95	1.786	5.002	6.658	4.385	5.619	2.761	6.268	6.755	9.289	2.403	5.359	3.443	3.962	5.261	7.113	5.489	6.983	1.072	3.443
>AEB66862.1	6.885	1.754	5.034	6.723	4.449	5.651	2.761	6.203	6.69	9.191	2.403	5.164	3.41	3.93	5.326	7.21	5.586	7.08	1.072	3.475
>ACI14450.1	6.853	1.754	5.002	6.69	4.417	5.619	2.761	6.203	6.723	9.289	2.436	5.359	3.443	3.962	5.294	6.983	5.554	7.113	1.072	3.475
>ABP87907.1	6.528	1.721	4.937	6.755	4.352	5.684	2.793	6.333	6.626	9.256	2.566	5.261	3.378	3.962	5.294	7.015	5.684	7.243	1.039	3.573
>sp|P09814.2|POLG_TVMV	7.112	1.555	5.326	6.318	5.061	5.69	2.845	5.954	7.211	9.262	2.911	4.896	3.341	3.738	5.524	7.244	5.624	6.318	1.092	2.977
>NP_056867.1	7.112	1.555	5.326	6.318	5.061	5.69	2.845	5.954	7.211	9.262	2.911	4.896	3.341	3.738	5.524	7.244	5.624	6.318	1.092	2.977
>AAB52962.1	7.013	1.654	5.359	6.351	4.995	5.657	2.878	6.285	7.145	9.196	2.944	4.73	3.341	3.672	5.822	7.311	5.524	6.054	1.059	3.01
>CAA27720.1	7.112	1.555	5.326	6.318	5.061	5.69	2.845	5.954	7.211	9.262	2.911	4.896	3.341	3.738	5.524	7.244	5.624	6.318	1.092	2.977
>YP_001931955.1	6.57	1.707	5.7	5.958	4.67	5.668	2.899	6.473	7.246	8.663	3.221	5.089	3.704	3.994	5.089	6.506	6.377	6.184	1.256	3.027
>ACB69755.1	6.57	1.707	5.7	5.958	4.67	5.668	2.899	6.473	7.246	8.663	3.221	5.089	3.704	3.994	5.089	6.506	6.377	6.184	1.256	3.027
>ARX77886.1	6.215	1.927	5.003	7.427	4.879	6.091	2.735	5.749	7.582	8.546	2.983	4.319	3.511	4.382	4.91	6.215	5.998	6.868	1.336	3.325
>ARQ79717.1	6.029	1.802	5.034	7.489	4.941	5.998	2.797	5.594	7.427	8.546	3.139	4.226	3.418	4.537	5.19	6.246	5.873	7.116	1.336	3.263
>APX42423.1	6.153	1.709	4.941	7.458	4.817	5.811	2.735	5.531	7.396	8.825	3.045	4.444	3.543	4.475	5.283	6.339	5.718	6.961	1.336	3.48
>AMY62784.1	5.978	1.837	4.981	7.41	4.857	6.071	2.833	5.604	7.752	8.531	3.02	4.203	3.487	4.452	4.95	6.32	5.946	7.13	1.339	3.3
>AMY62783.1	6.122	1.865	5.065	7.52	4.879	5.935	2.735	5.469	7.551	8.639	3.076	4.351	3.418	4.506	4.972	6.308	5.904	7.085	1.367	3.232
>AMY62782.1	5.945	1.805	4.98	7.407	4.918	6.069	2.832	5.571	7.812	8.497	2.957	4.295	3.517	4.451	4.886	6.225	6.007	7.221	1.338	3.268
>AMY62781.1	6.003	1.835	5.039	7.434	4.977	6.034	2.83	5.474	7.714	8.585	3.017	4.386	3.515	4.386	4.946	6.19	6.034	7.061	1.337	3.204
>AMY62780.1	5.963	1.863	5.031	7.484	4.845	5.932	2.671	5.466	7.671	8.571	3.137	4.255	3.54	4.472	4.969	6.398	5.963	7.143	1.335	3.292
>AMY62779.1	6.003	1.835	5.039	7.434	4.946	6.034	2.799	5.505	7.714	8.585	3.017	4.386	3.515	4.386	4.946	6.19	6.034	7.061	1.337	3.235
>AMY62778.1	5.945	1.805	5.011	7.407	4.918	6.038	2.832	5.602	7.812	8.528	2.957	4.264	3.517	4.451	4.886	6.194	6.038	7.158	1.369	3.268
>AMY62777.1	6.003	1.835	5.07	7.434	4.946	6.065	2.799	5.505	7.683	8.616	3.017	4.323	3.484	4.386	4.977	6.221	6.034	7.03	1.337	3.235
>AMY62776.1	6.06	1.896	5.096	7.396	4.848	5.998	2.641	5.469	7.613	8.515	3.076	4.257	3.387	4.475	5.003	6.433	5.904	7.272	1.367	3.294
>AMY62775.1	5.913	1.867	5.011	7.407	4.949	6.007	2.77	5.602	7.625	8.528	3.019	4.326	3.455	4.42	5.042	6.38	5.976	7.096	1.338	3.268
>AMY62774.1	6.153	1.865	5.003	7.52	4.879	5.966	2.766	5.531	7.551	8.608	3.045	4.351	3.356	4.506	4.941	6.37	5.873	7.116	1.336	3.263
>AMY62773.1	6.007	1.805	5.011	7.376	4.949	6.069	2.832	5.509	7.843	8.466	2.957	4.233	3.517	4.451	4.824	6.256	6.007	7.252	1.369	3.268
>AMY62772.1	6.091	1.865	5.096	7.458	4.817	5.966	2.641	5.5	7.613	8.608	3.076	4.257	3.449	4.475	5.003	6.37	5.904	7.178	1.336	3.294
>AMY62771.1	6.034	1.835	4.977	7.558	4.883	6.003	2.737	5.319	7.745	8.616	3.017	4.261	3.484	4.417	4.946	6.314	6.003	7.247	1.337	3.266
>AMY62770.1	5.945	1.805	4.98	7.407	4.918	6.069	2.832	5.571	7.781	8.466	2.957	4.295	3.517	4.451	4.918	6.256	5.976	7.252	1.338	3.268
>AMY62769.1	5.913	1.867	5.042	7.376	4.949	6.007	2.739	5.664	7.594	8.528	3.05	4.357	3.455	4.451	5.073	6.38	5.882	7.065	1.338	3.268
>AMY62768.1	6.091	1.865	5.034	7.458	4.91	5.966	2.766	5.562	7.613	8.608	3.076	4.351	3.418	4.475	4.91	6.339	5.935	7.054	1.336	3.232
>AMY62767.1	5.976	1.805	5.011	7.376	4.918	6.069	2.832	5.54	7.843	8.497	2.957	4.233	3.517	4.451	4.886	6.256	5.976	7.252	1.338	3.268
>AMY62766.1	5.941	1.866	5.008	7.496	4.946	6.034	2.799	5.474	7.714	8.616	3.017	4.355	3.484	4.386	4.883	6.252	6.128	7.03	1.337	3.235
>AMY62765.1	5.945	1.805	5.011	7.439	4.918	6.069	2.832	5.602	7.781	8.528	2.957	4.295	3.486	4.451	4.886	6.225	5.976	7.19	1.338	3.268
>AMY62764.1	6.273	1.863	4.938	7.391	4.845	6.025	2.702	5.466	7.764	8.602	3.043	4.317	3.478	4.441	5.062	6.304	5.963	6.957	1.335	3.23
>AMY62763.1	5.976	1.805	5.042	7.407	4.949	6.1	2.77	5.54	7.874	8.466	2.988	4.233	3.517	4.482	4.855	6.349	5.945	7.127	1.338	3.237
>AMY62762.1	6.242	1.863	4.969	7.36	4.845	6.056	2.702	5.528	7.733	8.602	3.043	4.255	3.478	4.41	5.093	6.335	5.932	6.925	1.335	3.292
>AMY62761.1	6.029	1.896	5.127	7.427	4.817	5.998	2.735	5.5	7.644	8.577	3.076	4.195	3.48	4.413	4.972	6.339	5.904	7.272	1.336	3.263
>AMY62760.1	5.91	1.835	4.977	7.465	4.883	6.003	2.768	5.599	7.589	8.46	3.048	4.386	3.546	4.417	5.101	6.19	6.128	7.03	1.369	3.297
>AMY62759.1	6.06	1.896	5.065	7.427	4.848	5.998	2.641	5.5	7.582	8.515	3.076	4.257	3.387	4.506	5.003	6.464	5.904	7.241	1.336	3.294
>AMY62758.1	5.976	1.805	5.011	7.439	4.918	6.038	2.832	5.602	7.75	8.466	2.988	4.233	3.517	4.451	4.949	6.287	5.976	7.158	1.338	3.268
>AMY62757.1	6.003	1.835	5.039	7.403	4.946	6.065	2.83	5.505	7.714	8.616	3.017	4.386	3.484	4.386	4.977	6.19	6.034	7.03	1.337	3.204
>AMY62756.1	5.972	1.835	5.07	7.403	4.946	6.034	2.799	5.568	7.652	8.616	2.986	4.323	3.515	4.417	4.977	6.283	5.972	7.061	1.337	3.235
>AMY62755.1	6.122	1.865	5.096	7.365	4.91	6.06	2.641	5.469	7.644	8.484	3.045	4.288	3.418	4.475	4.972	6.339	5.904	7.241	1.367	3.294
>AMY62754.1	5.913	1.836	4.949	7.47	4.918	6.1	2.832	5.509	7.781	8.466	2.957	4.264	3.517	4.451	4.855	6.256	6.038	7.283	1.338	3.268
>AMY62753.1	5.945	1.805	5.011	7.407	4.949	6.069	2.832	5.54	7.781	8.434	2.988	4.264	3.486	4.451	4.918	6.287	6.007	7.221	1.338	3.268
>AMY62752.1	5.945	1.805	5.011	7.407	4.918	6.069	2.832	5.54	7.781	8.466	2.988	4.264	3.486	4.451	4.918	6.287	6.007	7.221	1.338	3.268
>AMY62751.1	6.003	1.835	5.07	7.372	4.946	6.065	2.83	5.474	7.714	8.585	3.017	4.323	3.515	4.417	4.946	6.221	6.034	7.092	1.337	3.204
>AMY62750.1	5.913	1.867	5.011	7.407	4.949	5.976	2.739	5.696	7.625	8.497	2.988	4.357	3.486	4.451	5.042	6.38	5.913	7.096	1.338	3.268
>AMY62749.1	5.945	1.805	4.98	7.439	4.918	6.069	2.832	5.571	7.843	8.497	2.957	4.295	3.517	4.451	4.855	6.194	6.038	7.19	1.338	3.268
>AMY62748.1	6.184	1.865	5.065	7.458	4.879	5.935	2.766	5.5	7.644	8.639	3.076	4.288	3.387	4.506	4.879	6.339	5.873	7.116	1.367	3.232
>AMY62747.1	5.976	1.805	5.011	7.376	4.949	6.069	2.863	5.509	7.75	8.466	2.988	4.295	3.548	4.42	4.918	6.225	6.007	7.221	1.338	3.268
>AMY62746.1	5.91	1.835	5.101	7.434	4.946	6.065	2.799	5.505	7.714	8.647	2.986	4.323	3.515	4.386	4.946	6.19	6.034	7.092	1.337	3.235
>AMY62745.1	6.091	1.896	5.096	7.427	4.848	5.966	2.61	5.562	7.582	8.515	3.045	4.288	3.418	4.506	5.034	6.339	5.904	7.209	1.336	3.325
>AMY62744.1	6.06	1.865	5.003	7.427	4.879	5.935	2.766	5.531	7.644	8.577	3.076	4.351	3.387	4.506	4.941	6.401	5.935	7.147	1.336	3.232
>AMY62743.1	6.038	1.805	5.042	7.407	4.918	6.007	2.77	5.447	7.75	8.466	3.019	4.202	3.455	4.513	4.949	6.474	5.913	7.19	1.338	3.299
>AMY62742.1	6.091	1.896	5.096	7.458	4.848	5.966	2.641	5.5	7.582	8.546	3.076	4.226	3.387	4.475	5.034	6.433	5.904	7.209	1.336	3.294
>AMN14076.1	5.994	1.894	5.031	7.267	4.845	5.932	2.702	5.745	7.764	8.54	3.075	4.379	3.54	4.472	4.876	6.366	5.932	6.988	1.366	3.292
>AJW81161.1	6.003	1.835	4.977	7.465	4.946	6.065	2.799	5.474	7.652	8.491	3.048	4.323	3.546	4.355	4.977	6.314	6.034	7.061	1.337	3.297
>AJP77650.1	5.945	1.805	5.011	7.376	4.918	6.069	2.832	5.54	7.812	8.466	2.988	4.264	3.486	4.451	4.918	6.287	6.007	7.221	1.338	3.268
>AIA65161.1	6.016	1.798	4.93	7.256	4.899	5.829	2.543	5.209	7.38	8.682	3.287	4.403	3.411	4.682	5.24	6.605	5.922	7.163	1.333	3.411
>AIZ09252.1	5.91	1.835	5.101	7.216	4.914	6.034	2.83	5.599	7.869	8.46	3.079	4.323	3.453	4.417	4.79	6.439	5.91	7.123	1.337	3.359
>AIZ09251.1	5.972	1.866	4.977	7.309	4.977	6.034	2.706	5.568	7.932	8.46	3.048	4.323	3.421	4.417	4.79	6.345	6.003	7.123	1.337	3.39
>AGE83528.1	6.151	1.833	5.095	7.363	4.908	5.902	2.672	5.654	7.766	8.543	2.92	4.256	3.573	4.38	4.815	6.368	6.12	6.959	1.336	3.386
>AGV06208.1	6.153	1.833	5.034	7.458	4.848	5.842	2.672	5.594	7.644	8.515	3.076	4.444	3.48	4.413	4.941	6.433	5.966	6.992	1.336	3.325
>ACZ13440.1	5.963	1.894	5.031	7.391	4.876	6.025	2.733	5.559	7.795	8.54	2.981	4.348	3.416	4.379	4.907	6.366	6.087	7.05	1.335	3.323
>YP_077181.1	5.937	1.896	5.005	7.429	4.818	5.937	2.767	5.813	7.46	8.797	2.86	4.352	3.544	4.414	5.098	6.186	6.062	6.963	1.337	3.326
>ADZ76018.1	5.963	1.863	5.062	7.329	4.845	5.994	2.764	5.714	7.857	8.509	3.168	4.441	3.478	4.379	4.845	6.335	5.932	6.894	1.335	3.292
>ADZ76017.1	5.972	1.835	5.07	7.309	4.914	6.003	2.799	5.661	7.869	8.46	2.986	4.355	3.484	4.417	4.821	6.376	5.879	7.123	1.337	3.328
>ADZ76016.1	5.848	1.835	5.008	7.372	4.914	6.096	2.862	5.661	7.869	8.491	3.048	4.323	3.515	4.355	4.852	6.314	5.972	7.03	1.337	3.297
>ADZ76015.1	5.91	1.866	5.07	7.341	4.914	6.003	2.83	5.63	7.9	8.46	3.048	4.355	3.484	4.417	4.759	6.376	5.91	7.092	1.337	3.297
>ADZ76014.1	5.91	1.866	5.07	7.278	4.914	6.034	2.83	5.661	7.932	8.46	3.017	4.355	3.484	4.417	4.759	6.376	5.91	7.092	1.337	3.297
>ADZ76013.1	5.941	1.835	5.07	7.341	4.914	6.034	2.83	5.661	7.869	8.46	3.017	4.355	3.453	4.417	4.79	6.47	5.785	7.123	1.337	3.297
>ADZ76012.1	5.839	1.863	5.062	7.422	4.938	5.963	2.64	5.714	7.795	8.571	2.919	4.193	3.509	4.41	4.938	6.398	6.149	7.019	1.335	3.323
>ADZ76011.1	6.06	1.802	5.065	7.365	4.848	5.935	2.766	5.749	7.8	8.515	3.108	4.382	3.511	4.444	4.941	6.153	5.998	6.899	1.336	3.325
>ADZ76010.1	6.029	1.865	5.065	7.334	4.848	5.935	2.735	5.811	7.862	8.608	3.076	4.413	3.605	4.382	4.879	6.184	5.904	6.868	1.336	3.263
>ADZ76009.1	5.871	1.864	4.97	7.518	4.877	5.965	2.703	5.623	7.797	8.543	2.92	4.349	3.448	4.38	4.846	6.368	6.12	7.145	1.336	3.355
>ADZ76008.1	6.122	1.896	5.065	7.427	4.91	5.904	2.797	5.811	7.769	8.515	3.045	4.413	3.511	4.382	4.941	6.122	5.966	6.899	1.336	3.17
>ADZ76007.1	6.091	1.896	5.096	7.334	4.879	5.935	2.766	5.718	7.769	8.546	3.045	4.382	3.511	4.382	5.003	6.153	6.029	6.93	1.336	3.201
>AEA95816.1	5.935	1.865	5.096	7.303	4.972	5.904	2.797	5.625	7.613	8.484	3.17	4.288	3.449	4.444	5.034	6.433	5.966	7.054	1.305	3.263
>AAR99062.1	5.937	1.896	5.005	7.429	4.818	5.937	2.767	5.813	7.46	8.797	2.86	4.352	3.544	4.414	5.098	6.186	6.062	6.963	1.337	3.326
>ABD59007.1	6.062	1.803	5.098	7.336	4.818	5.906	2.735	5.844	7.74	8.673	2.922	4.321	3.482	4.383	4.849	6.403	6.124	6.808	1.337	3.357
>BAF93928.1	6.186	1.865	5.005	7.491	4.787	5.906	2.704	5.502	7.802	8.673	3.015	4.29	3.45	4.445	4.974	6.341	5.968	6.994	1.337	3.264
>ACF60804.1	6.029	1.865	5.096	7.365	4.879	5.873	2.797	5.625	7.831	8.515	3.076	4.319	3.511	4.413	4.941	6.277	5.998	7.023	1.336	3.232
>ACF60803.1	6.122	1.958	5.096	7.365	4.848	5.935	2.828	5.749	7.8	8.608	3.076	4.319	3.449	4.382	4.91	6.153	5.966	6.899	1.336	3.201
>ACF60802.1	5.966	1.927	4.972	7.458	4.879	5.873	2.766	5.78	7.489	8.67	2.921	4.382	3.511	4.351	5.158	6.184	6.091	6.961	1.336	3.325
>ACF60801.1	6.06	1.833	5.003	7.458	4.848	5.873	2.735	5.718	7.707	8.452	3.17	4.382	3.511	4.413	5.003	6.246	6.029	6.868	1.367	3.325
>ACF60800.1	5.807	1.863	5.062	7.391	4.876	5.994	2.64	5.683	7.826	8.571	2.919	4.193	3.54	4.41	4.907	6.398	6.18	7.05	1.335	3.354
>ACF60799.1	5.87	1.863	4.969	7.516	4.876	5.963	2.733	5.621	7.795	8.54	2.981	4.348	3.447	4.379	4.876	6.366	6.087	7.081	1.335	3.354
>ACF60798.1	6.091	1.865	5.096	7.396	4.848	5.904	2.797	5.78	7.8	8.546	3.014	4.351	3.543	4.444	4.879	6.184	6.029	6.868	1.336	3.232
>ACF60797.1	5.932	1.863	5	7.298	4.876	5.963	2.702	5.621	7.702	8.478	3.043	4.41	3.571	4.441	5	6.366	5.901	7.205	1.335	3.292
>ACF60796.1	6.091	1.865	5.096	7.365	4.91	5.935	2.766	5.811	7.8	8.546	3.045	4.319	3.48	4.382	4.972	6.215	5.935	6.899	1.336	3.232
>ACF60795.1	5.879	1.835	5.039	7.278	4.914	6.096	2.83	5.692	7.963	8.46	3.079	4.292	3.453	4.448	4.759	6.47	5.785	7.092	1.337	3.297
>ACF60794.1	6.122	1.865	5.003	7.458	4.91	5.842	2.641	5.625	7.738	8.515	3.014	4.475	3.511	4.413	5.003	6.246	5.966	7.023	1.336	3.294
>ACF60793.1	6.06	1.865	5.096	7.334	4.879	5.966	2.797	5.687	7.831	8.608	3.014	4.319	3.48	4.444	4.91	6.184	5.998	6.992	1.336	3.201
>ACF60792.1	6.091	1.833	5.003	7.396	4.848	5.904	2.766	5.749	7.924	8.484	3.108	4.351	3.543	4.413	4.817	6.215	5.966	6.961	1.336	3.294
>BAE94695.1	5.968	1.865	5.098	7.398	4.756	5.875	2.829	5.72	7.74	8.642	2.984	4.321	3.544	4.507	5.098	6.217	6.062	6.839	1.337	3.202
>ABG33691.1	6.119	1.603	5.497	6.512	4.679	5.857	2.192	5.923	7.788	9.391	3.109	5.334	3.698	3.861	5.072	6.577	6.086	6.315	1.047	3.338
>sp|Q65399.1|POLG_BCMNN	6.099	1.761	5.512	7.078	5.153	5.903	2.838	5.251	7.795	8.969	3.229	4.501	3.196	4.207	5.088	6.067	5.838	6.849	1.37	3.294
>ARI46491.1	6.057	1.791	5.536	7.034	5.08	5.861	2.866	5.308	7.815	9.02	3.191	4.494	3.224	4.233	5.047	6.057	5.894	6.871	1.368	3.256
>ARI46490.1	6.122	1.791	5.568	7.034	5.08	5.861	2.866	5.308	7.848	9.052	3.126	4.526	3.224	4.233	5.015	6.024	5.829	6.871	1.368	3.256
>ARI46489.1	5.959	1.791	5.503	7.066	5.08	5.796	2.963	5.34	7.652	9.02	3.093	4.559	3.256	4.233	5.112	6.057	5.894	7.066	1.368	3.191
>ANO46357.1	5.926	1.791	5.536	7.066	5.08	5.796	2.963	5.21	7.62	8.922	3.159	4.591	3.256	4.266	5.112	6.024	5.926	7.196	1.368	3.191
>NP_660175.1	6.099	1.761	5.512	7.078	5.153	5.903	2.838	5.251	7.795	8.969	3.229	4.501	3.196	4.207	5.088	6.067	5.838	6.849	1.37	3.294
>CDK12644.1	6.122	1.758	5.471	7.034	5.145	5.926	2.833	5.308	7.88	8.89	3.224	4.494	3.224	4.298	4.95	6.089	5.894	6.838	1.368	3.256
>ADR80233.1	6.154	1.758	5.471	7.001	5.08	5.959	2.866	5.308	7.848	8.987	3.191	4.461	3.256	4.233	5.08	6.057	5.796	6.871	1.368	3.256
>ADR80231.1	6.122	1.791	5.471	7.034	5.112	5.926	2.833	5.275	7.848	8.955	3.191	4.494	3.256	4.298	4.917	6.122	5.926	6.806	1.368	3.256
>ADR80232.1	6.187	1.824	5.503	7.066	5.112	5.796	2.931	5.308	7.685	8.89	3.126	4.526	3.321	4.168	5.177	5.992	5.796	7.001	1.368	3.224
>AAN27999.1	6.089	1.758	5.503	7.066	5.145	5.926	2.833	5.243	7.782	8.987	3.224	4.494	3.224	4.233	5.08	6.057	5.861	6.838	1.368	3.289
>AAB02170.1	6.099	1.761	5.512	7.078	5.153	5.903	2.838	5.251	7.795	8.969	3.229	4.501	3.196	4.207	5.088	6.067	5.838	6.849	1.37	3.294
>AAP38183.1	6.122	1.758	5.503	7.066	5.145	5.926	2.833	5.243	7.782	8.987	3.224	4.494	3.224	4.233	5.047	6.057	5.861	6.838	1.368	3.289
>AAW50598.1	5.964	2.02	5.585	7.1	5.08	5.901	2.935	5.27	7.857	8.772	3.124	4.481	3.25	4.134	5.112	6.059	5.806	6.911	1.325	3.313
>NP_741959.1	7.015	1.729	5.318	6.493	5.122	5.644	2.48	5.449	7.21	8.907	3.034	4.731	3.197	3.654	5.383	7.08	6.166	6.786	1.272	3.328
>CAD24792.1	7.015	1.729	5.318	6.493	5.122	5.644	2.48	5.449	7.21	8.907	3.034	4.731	3.197	3.654	5.383	7.08	6.166	6.786	1.272	3.328
>YP_001427388.1	6.407	1.691	5.886	6.211	4.39	5.333	3.252	6.081	7.154	8.943	3.024	4.878	3.74	3.772	5.496	7.415	5.268	6.569	1.203	3.285
>AIY25485.1	6.472	1.691	5.626	6.407	4.553	5.528	3.22	5.984	7.22	9.106	3.154	4.78	3.447	3.837	5.236	7.447	5.301	6.764	1.171	3.057
>ABI34614.1	6.407	1.691	5.886	6.211	4.39	5.333	3.252	6.081	7.154	8.943	3.024	4.878	3.74	3.772	5.496	7.415	5.268	6.569	1.203	3.285
>YP_271857.1	5.821	1.779	5.078	7.309	4.884	5.951	2.329	5.757	7.891	8.732	3.428	4.981	3.493	4.625	4.787	6.339	5.498	6.371	1.358	3.59
>AAV68594.1	5.821	1.779	5.078	7.309	4.884	5.951	2.329	5.757	7.891	8.732	3.428	4.981	3.493	4.625	4.787	6.339	5.498	6.371	1.358	3.59
>YP_022751.1	6.574	1.869	4.77	6.929	4.222	5.833	2.804	5.736	7.154	8.862	3.319	4.995	3.642	3.609	5.124	6.864	6.155	7.09	1.096	3.352
>ALX38286.1	6.947	1.768	4.799	6.978	4.957	6.063	2.747	5.273	6.536	9.346	2.968	4.61	3.568	4.357	5.399	6.063	6.505	6.631	1.231	3.252
>YP_002308580.1	6.77	1.858	4.88	6.392	4.943	6.392	2.802	5.668	6.644	9.225	2.834	4.345	3.747	5.699	4.849	6.108	6.077	6.329	1.228	3.212
>AAV54595.4	6.77	1.858	4.88	6.392	4.943	6.392	2.802	5.668	6.644	9.225	2.834	4.345	3.747	5.699	4.849	6.108	6.077	6.329	1.228	3.212
>sp|O36979.2|POLG_ZYMVS	6.13	1.719	5.287	7.103	5.028	5.968	3.081	5.871	7.168	8.855	2.952	5.06	3.308	3.6	5.547	6.52	6.066	6.487	1.2	3.049
>sp|P18479.2|POLG_ZYMVC	6.104	1.753	5.097	7.013	5.032	5.974	2.922	5.584	7.24	8.896	2.955	5.065	3.377	3.766	5.584	6.364	6.234	6.786	1.234	3.019
>sp|Q89330.1|POLG_ZYMVR	6.228	1.752	5.384	7.039	5.06	5.774	2.887	5.482	7.103	8.725	3.049	5.092	3.341	3.73	5.676	6.617	5.903	6.909	1.233	3.017
>AQX92168.1	6.228	1.849	5.417	7.071	5.06	5.838	2.822	5.709	7.428	8.693	2.952	4.995	3.341	3.86	5.222	6.325	6.163	6.747	1.2	3.081
>AQX92167.1	6.234	1.753	5.162	7.013	5	5.877	2.792	5.942	7.175	8.896	2.825	5.195	3.312	3.636	5.552	6.494	6.201	6.591	1.234	3.117
>AQX92166.1	6.234	1.753	5.162	7.013	5	5.877	2.792	5.942	7.175	8.896	2.825	5.195	3.312	3.636	5.552	6.494	6.201	6.591	1.234	3.117
>AQX92165.1	6.234	1.753	5.162	7.013	4.968	5.877	2.792	5.909	7.175	8.896	2.825	5.195	3.312	3.636	5.552	6.494	6.234	6.623	1.234	3.117
>AQX92164.1	6.234	1.753	5.162	7.013	5	5.877	2.792	5.909	7.175	8.896	2.825	5.195	3.312	3.636	5.552	6.494	6.234	6.591	1.234	3.117
>AQX92163.1	6.234	1.753	5.162	7.013	5	5.877	2.792	5.942	7.175	8.896	2.825	5.195	3.312	3.636	5.552	6.494	6.201	6.591	1.234	3.117
>AQX92162.1	6.157	1.773	5.158	7.028	5.093	5.867	2.934	5.577	7.157	8.865	2.966	4.965	3.353	3.772	5.642	6.319	6.286	6.834	1.225	3.03
>AQX92161.1	6.136	1.721	5.195	7.045	5.032	5.844	2.922	5.584	7.143	8.896	2.955	4.968	3.377	3.766	5.617	6.396	6.266	6.851	1.234	3.052
>AQX92160.1	6.13	1.816	5.319	7.103	4.93	5.871	2.952	5.936	7.233	8.79	2.952	4.995	3.373	3.73	5.352	6.455	6.13	6.649	1.2	3.081
>AQX92159.1	6.195	1.816	5.417	7.103	5.06	5.806	2.789	5.709	7.428	8.693	2.952	4.995	3.341	3.86	5.222	6.325	6.195	6.747	1.2	3.146
>AQX92158.1	6.163	1.816	5.547	7.103	5.06	5.838	2.887	5.806	7.331	8.79	2.952	4.995	3.308	3.73	5.287	6.325	6.001	6.779	1.2	3.081
>AQX92157.1	6.163	1.816	5.547	7.103	5.06	5.838	2.887	5.806	7.331	8.79	2.952	4.995	3.308	3.73	5.287	6.325	6.001	6.779	1.2	3.081
>ARX77885.1	6.201	1.688	5.13	7.143	5	5.844	2.922	5.617	7.24	8.831	2.987	5.032	3.377	3.701	5.487	6.396	6.299	6.786	1.234	3.084
>ARN61640.1	6.234	1.721	5.39	7.013	5	5.682	3.019	5.682	7.175	8.864	2.955	4.903	3.377	3.734	5.552	6.461	6.234	6.818	1.234	2.955
>APZ85837.1	6.266	1.623	5.195	7.11	5.032	5.877	2.955	5.747	7.208	8.766	2.955	4.968	3.377	3.701	5.584	6.364	6.201	6.721	1.234	3.117
>APG79042.1	6.169	1.721	5.162	7.11	5.065	5.844	2.955	5.714	7.11	8.831	2.955	5.227	3.377	3.701	5.552	6.299	6.299	6.688	1.234	2.987
>APG79034.1	6.299	1.721	5.195	7.045	5.097	5.844	2.955	5.682	7.175	8.799	2.922	5.227	3.377	3.734	5.487	6.299	6.299	6.623	1.234	2.987
>AOW31897.1	6.201	1.721	5.26	7.11	5.032	5.877	2.857	5.617	7.078	8.864	2.89	5.13	3.377	3.701	5.519	6.396	6.234	6.818	1.234	3.084
>ANW46658.1	6.331	1.883	5.097	7.11	5.13	5.844	2.825	5.552	7.013	8.896	2.955	4.935	3.539	3.636	5.779	6.591	6.039	6.591	1.266	2.987
>ANC70285.1	6.039	1.721	5.097	6.981	5.097	5.844	2.89	5.584	7.24	8.831	2.922	5.065	3.377	3.669	5.617	6.364	6.396	6.981	1.234	3.052
>AMH40820.1	6.234	1.786	5.065	7.11	5.032	5.942	2.857	5.617	7.078	8.864	2.857	5.032	3.377	3.734	5.584	6.299	6.266	6.948	1.234	3.084
>ALM55107.1	6.266	1.753	5.195	7.045	5.032	5.877	2.922	5.519	7.013	8.864	2.987	4.968	3.344	3.766	5.649	6.364	6.266	6.883	1.234	3.052
>AIN25415.1	6.071	1.753	5.162	7.045	5	5.844	2.922	5.617	7.143	8.864	2.987	5.097	3.377	3.766	5.617	6.299	6.234	6.883	1.266	3.052
>AIN25414.1	6.071	1.753	5.162	7.045	5	5.844	2.955	5.617	7.143	8.831	2.987	5.097	3.377	3.734	5.617	6.299	6.234	6.883	1.266	3.084
>NP_477522.1	6.201	1.656	5.195	7.143	5.032	5.844	2.857	5.487	7.175	8.864	2.955	5.13	3.474	3.701	5.649	6.136	6.299	6.818	1.234	3.149
>AIX02989.1	6.136	1.753	5.097	7.078	5.065	5.844	2.89	5.682	7.143	8.799	2.987	5.195	3.377	3.734	5.519	6.331	6.331	6.753	1.234	3.052
>AIX02988.1	6.136	1.753	5.13	7.078	5.032	5.844	2.857	5.682	7.175	8.831	2.987	5.13	3.377	3.734	5.487	6.364	6.331	6.753	1.234	3.084
>AIS36258.1	6.071	1.753	5.162	7.045	5.032	5.844	2.955	5.617	7.143	8.864	2.987	5.097	3.377	3.734	5.649	6.299	6.234	6.851	1.234	3.052
>AIS36257.1	6.071	1.753	5.162	7.045	5.032	5.877	2.955	5.617	7.143	8.864	2.987	5.097	3.377	3.734	5.617	6.299	6.234	6.851	1.234	3.052
>AIS36256.1	6.071	1.753	5.162	7.045	5.032	5.877	2.955	5.617	7.143	8.864	2.987	5.097	3.377	3.734	5.617	6.299	6.234	6.851	1.234	3.052
>AGT95940.1	6.071	1.753	5.162	7.045	5	5.844	2.955	5.617	7.143	8.831	2.987	5.097	3.377	3.734	5.617	6.299	6.234	6.883	1.266	3.084
>AGT95939.1	6.071	1.753	5.162	7.045	5	5.844	2.922	5.617	7.143	8.831	2.987	5.097	3.377	3.766	5.617	6.299	6.234	6.883	1.266	3.084
>AGT95938.1	6.071	1.753	5.162	7.045	5	5.844	2.955	5.617	7.143	8.831	2.987	5.097	3.377	3.734	5.617	6.299	6.234	6.883	1.266	3.084
>AGT95937.1	6.071	1.753	5.162	7.045	5	5.844	2.955	5.617	7.143	8.831	2.987	5.097	3.377	3.734	5.617	6.299	6.234	6.883	1.266	3.084
>AGT95936.1	6.071	1.753	5.162	7.045	5	5.844	2.955	5.617	7.143	8.831	2.987	5.097	3.377	3.734	5.617	6.299	6.234	6.883	1.266	3.084
>AGT95935.1	6.071	1.753	5.162	7.045	5.032	5.877	2.955	5.617	7.143	8.864	2.987	5.097	3.377	3.734	5.617	6.299	6.234	6.851	1.234	3.052
>AGT95934.1	6.071	1.753	5.162	7.045	5	5.844	2.922	5.617	7.143	8.831	2.987	5.097	3.377	3.734	5.617	6.299	6.234	6.883	1.266	3.117
>AGT95933.1	6.071	1.753	5.162	7.045	5	5.844	2.922	5.617	7.143	8.831	2.987	5.097	3.377	3.766	5.617	6.299	6.234	6.883	1.266	3.084
>AGT95932.1	6.071	1.753	5.162	7.045	5	5.844	2.922	5.617	7.143	8.831	2.987	5.097	3.377	3.766	5.617	6.299	6.234	6.883	1.266	3.084
>AFK65610.1	6.234	1.753	5.195	7.078	5.032	5.812	2.89	5.617	7.175	8.799	2.89	5.065	3.442	3.766	5.519	6.299	6.201	6.916	1.234	3.084
>AFK23498.1	6.084	1.766	5.201	7.033	5.038	5.921	2.781	5.594	7.164	8.799	3.009	5.103	3.369	3.729	5.659	6.313	6.281	6.804	1.243	3.108
>AFK23497.1	5.944	1.713	5.21	7.378	4.93	5.909	2.762	5.699	7.448	8.811	2.902	5.245	3.427	3.776	5.524	6.364	6.154	6.608	1.224	2.972
>AFK23496.1	6.061	1.76	5.181	7.038	5.051	5.898	2.867	5.637	7.136	8.765	2.998	5.116	3.389	3.747	5.637	6.321	6.224	6.875	1.238	3.063
>AFK23495.1	5.995	1.718	5.187	7.073	5.019	5.861	2.93	5.726	7.14	8.757	2.863	5.153	3.402	3.604	5.557	6.399	6.298	6.905	1.246	3.166
>AFK23494.1	6.063	1.76	5.183	7.073	5.052	5.867	2.901	5.639	7.171	8.768	2.966	5.117	3.39	3.716	5.639	6.323	6.226	6.845	1.239	3.064
>AFK23493.1	6.032	1.728	5.184	7.075	5.054	5.869	2.934	5.641	7.141	8.803	3	5.119	3.391	3.717	5.641	6.325	6.195	6.847	1.239	3.065
>AFK23492.1	6.037	1.772	5.217	6.988	5.085	5.906	2.887	5.676	7.185	8.76	2.887	5.118	3.412	3.74	5.676	6.332	6.135	6.857	1.247	3.084
>AFK23491.1	6.001	1.729	5.186	7.045	5.055	5.838	2.935	5.643	7.175	8.806	3.001	5.121	3.392	3.751	5.643	6.327	6.197	6.849	1.239	3.066
>AFK23490.1	6.067	1.729	5.186	7.078	5.055	5.871	2.935	5.643	7.143	8.774	3.001	5.121	3.392	3.751	5.643	6.295	6.23	6.784	1.239	3.066
>AFK23489.1	5.831	1.831	5.186	7.153	5.153	5.966	2.78	5.627	7.322	8.407	3.017	5.22	3.458	3.729	5.627	6.339	6.169	6.814	1.22	3.153
>AFK23488.1	6.003	1.705	5.286	6.992	5.116	5.969	2.66	5.628	7.196	8.731	3.001	5.252	3.445	3.752	5.491	6.446	6.173	6.753	1.296	3.104
>AFK23487.1	6.079	1.685	5.187	7.07	5.021	5.847	2.907	5.649	7.169	8.854	3.006	5.154	3.37	3.7	5.55	6.376	6.244	6.805	1.222	3.105
>AFK23486.1	6.019	1.827	5.339	7.13	5.267	5.625	2.723	5.769	6.987	8.671	2.938	5.159	3.475	3.583	5.518	6.593	6.234	6.772	1.218	3.153
>AFK23485.1	5.787	1.817	5.081	7.167	5.114	5.922	2.894	5.619	7.369	8.748	2.894	5.148	3.398	3.668	5.686	6.326	6.292	6.763	1.245	3.062
>AFK23484.1	6.034	1.729	5.186	7.078	5.055	5.838	2.903	5.643	7.11	8.839	3.001	5.121	3.392	3.751	5.643	6.327	6.197	6.849	1.239	3.066
>AFK23483.1	6.069	1.701	5.135	6.969	5.135	5.802	2.934	5.669	7.202	8.803	2.934	5.235	3.401	3.735	5.569	6.335	6.202	6.869	1.167	3.134
>AFK23482.1	5.931	1.786	5.395	6.824	5.073	6.109	2.858	5.716	7.431	8.682	2.894	5.323	3.466	3.501	5.538	6.324	6.145	6.717	1.286	3.001
>AFK23481.1	5.888	1.726	5.178	6.904	5.076	6.091	2.91	5.584	7.276	8.9	2.944	5.212	3.418	3.723	5.482	6.328	6.261	6.802	1.252	3.046
>AFK23480.1	5.851	1.725	5.309	7.068	5.005	5.648	2.773	5.749	7.169	8.793	2.942	5.242	3.416	3.821	5.783	6.425	6.256	6.831	1.217	2.976
>AFK23479.1	6.044	1.713	5.272	7.085	5.003	5.91	2.787	5.675	7.085	8.731	2.989	5.205	3.392	3.627	5.541	6.447	6.212	6.884	1.242	3.156
>AFK23478.1	6.043	1.741	5.326	6.897	4.95	5.872	2.731	5.804	7.17	8.672	3.073	5.258	3.38	3.687	5.77	6.35	6.282	6.658	1.297	3.039
>AFK23477.1	5.987	1.773	5.117	7.023	5.084	5.987	2.876	5.652	7.124	8.729	3.043	5.184	3.344	3.712	5.585	6.288	6.254	6.856	1.237	3.144
>AFK23476.1	6.024	1.758	5.177	7.034	5.047	5.861	2.898	5.633	7.131	8.857	2.996	5.112	3.387	3.745	5.633	6.317	6.219	6.871	1.237	3.061
>AFK23475.1	6.062	1.727	5.181	7.078	5.046	5.892	2.878	5.689	7.281	8.703	2.98	5.249	3.353	3.691	5.554	6.333	6.265	6.807	1.185	3.048
>AFK23474.1	5.997	1.728	5.183	7.073	5.052	5.867	2.901	5.639	7.171	8.801	2.999	5.117	3.39	3.716	5.639	6.323	6.226	6.877	1.239	3.064
>CAM12729.1	6.201	1.656	5.26	7.143	5.097	5.682	2.922	5.649	7.143	8.799	2.955	5.065	3.442	3.734	5.617	6.299	6.234	6.818	1.234	3.052
>AAA65559.1	6.104	1.753	5.097	7.013	5.032	5.974	2.922	5.584	7.24	8.896	2.955	5.065	3.377	3.766	5.584	6.364	6.234	6.786	1.234	3.019
>AAA65558.1	6.228	1.752	5.384	7.039	5.06	5.774	2.887	5.482	7.103	8.725	3.049	5.092	3.341	3.73	5.676	6.617	5.903	6.909	1.233	3.017
>AAO61299.1	6.169	1.753	5.195	7.143	5.032	5.812	2.89	5.584	7.11	8.831	3.019	5.032	3.344	3.766	5.455	6.396	6.266	6.883	1.266	3.052
>AAQ17216.1	6.234	1.688	5.26	7.078	5.032	5.747	2.89	5.649	7.208	8.799	2.922	4.968	3.344	3.701	5.649	6.591	6.234	6.753	1.201	3.052
>AAQ17215.1	6.266	1.688	5.227	7.078	5.032	5.779	2.857	5.649	7.208	8.831	2.922	4.968	3.344	3.669	5.649	6.558	6.234	6.753	1.234	3.052
>AAQ17214.1	6.234	1.688	5.26	7.11	5.032	5.844	2.955	5.714	7.24	8.766	2.922	4.968	3.409	3.701	5.584	6.331	6.201	6.753	1.234	3.052
>AAD44684.2	6.201	1.656	5.195	7.143	5.032	5.844	2.857	5.487	7.175	8.864	2.955	5.13	3.474	3.701	5.649	6.136	6.299	6.818	1.234	3.149
>AAB72004.2	6.13	1.719	5.287	7.103	5.028	5.968	3.081	5.871	7.168	8.855	2.952	5.06	3.308	3.6	5.547	6.52	6.066	6.487	1.2	3.049
>BAF93929.1	6.266	1.688	5.39	6.981	5.065	5.747	2.955	5.649	7.24	8.831	2.922	4.935	3.409	3.734	5.487	6.364	6.234	6.818	1.234	3.052
>ABL01532.1	6.136	1.753	5.195	7.11	5.065	5.812	2.922	5.617	7.11	8.831	3.019	5	3.344	3.799	5.455	6.396	6.299	6.851	1.234	3.052
>ABL01531.1	6.136	1.753	5.195	7.11	5.065	5.812	2.922	5.584	7.11	8.831	3.019	5	3.344	3.799	5.487	6.396	6.299	6.851	1.234	3.052
>AAZ78317.1	6.136	1.753	5.195	6.981	5.032	5.844	2.89	5.682	7.143	8.799	2.955	5.13	3.409	3.734	5.552	6.396	6.331	6.753	1.234	3.052
>BAE75935.1	6.071	1.753	5.195	7.11	5.097	5.909	2.89	5.649	7.11	8.701	2.922	5.032	3.377	3.701	5.584	6.364	6.429	6.818	1.234	3.052
>BAE75934.1	6.136	1.753	5.195	7.11	5.097	5.942	2.89	5.649	7.143	8.766	2.922	5	3.377	3.701	5.552	6.266	6.396	6.818	1.234	3.052
>CAC87636.2	6.234	1.721	5.097	7.078	5.032	5.974	2.89	5.812	7.175	8.734	2.857	5.065	3.409	3.734	5.519	6.396	6.266	6.688	1.201	3.117
>CAC87635.2	6.201	1.688	5.26	7.078	5.032	5.812	2.89	5.519	7.11	8.799	2.922	5.097	3.442	3.734	5.584	6.331	6.331	6.818	1.234	3.117
>CAC85170.2	6.169	1.558	5.195	7.11	5	5.877	2.89	5.519	7.175	8.831	2.922	5.065	3.409	3.799	5.552	6.331	6.299	6.916	1.234	3.149
>CAD56800.1	6.266	1.753	5.455	7.045	5	5.714	3.019	5.519	7.175	8.896	3.019	4.87	3.442	3.669	5.584	6.396	6.136	6.851	1.234	2.955
>APU54684.1	5.742	1.893	5.152	7.169	4.593	6.083	2.452	5.462	7.511	8.752	3.383	4.562	3.507	4.066	5.152	6.704	6.021	7.263	1.241	3.29
>AMV91975.1	5.742	1.862	5.152	7.2	4.687	6.114	2.421	5.431	7.387	8.69	3.445	4.624	3.507	4.128	5.183	6.673	5.959	7.232	1.241	3.321
>AMB61302.1	5.776	2.05	5.062	7.36	4.503	6.149	2.391	5.466	7.298	8.851	3.478	4.534	3.385	4.13	5.404	6.894	5.932	6.957	1.242	3.137
>AKS48908.1	5.773	1.924	5.276	7.138	4.624	6.083	2.359	5.525	7.387	8.814	3.259	4.469	3.569	4.159	5.276	6.673	6.083	7.2	1.241	3.166
>AKS48907.1	5.899	1.925	5.154	7.327	4.595	5.992	2.422	5.402	7.42	8.817	3.415	4.533	3.477	4.036	5.309	6.768	6.085	7.016	1.242	3.167
>AKS48906.1	5.773	1.893	5.214	7.232	4.842	5.99	2.39	5.525	7.356	8.597	3.414	4.562	3.693	4.128	5.121	6.673	5.866	7.2	1.241	3.29
>AHZ46209.1	6.083	1.862	5.028	7.076	4.376	5.928	2.173	5.556	7.821	8.908	3.383	4.873	3.321	4.283	4.904	6.983	5.835	6.952	1.241	3.414
>AJF38887.1	5.673	1.912	4.959	7.196	4.506	5.997	2.107	5.64	7.65	9.011	3.306	4.83	3.274	4.376	4.83	6.969	5.9	7.196	1.297	3.371
>NP_570723.1	6.027	2.061	5.309	7.027	4.466	5.996	2.498	5.621	7.308	8.745	3.373	4.716	3.623	4.154	5.278	6.59	5.934	6.715	1.249	3.31
>AIX02805.1	5.866	1.862	5.09	7.294	4.531	6.052	2.235	5.649	7.418	9.063	3.538	4.345	3.383	4.19	5.338	6.983	5.804	6.921	1.241	3.197
>AII73714.1	5.773	1.924	5.214	7.169	4.593	6.114	2.421	5.462	7.449	8.721	3.414	4.562	3.507	4.066	5.214	6.673	5.959	7.232	1.241	3.29
>AIT11627.1	5.681	1.915	5.336	7.345	4.488	5.901	2.731	5.775	7.69	8.883	3.453	4.426	3.515	3.923	5.053	6.842	5.775	6.685	1.287	3.296
>AIS72974.1	5.99	1.831	5.059	7.232	4.438	6.052	2.452	5.276	7.294	8.876	3.507	4.718	3.507	4.159	5.307	6.518	6.145	7.2	1.241	3.197
>AIS72973.1	5.866	1.831	4.997	7.2	4.438	6.114	2.483	5.338	7.356	8.876	3.569	4.811	3.538	4.19	5.183	6.487	6.114	7.169	1.241	3.197
>AIS72972.1	5.897	1.831	4.966	7.2	4.438	6.145	2.514	5.431	7.325	8.876	3.569	4.811	3.538	4.159	5.214	6.487	6.052	7.107	1.241	3.197
>AIS72971.1	5.866	1.831	4.935	7.2	4.438	6.114	2.483	5.4	7.325	8.876	3.569	4.873	3.538	4.19	5.214	6.487	6.083	7.138	1.241	3.197
>AIS72970.1	5.866	1.831	4.997	7.2	4.438	6.114	2.483	5.4	7.325	8.876	3.569	4.811	3.507	4.19	5.214	6.518	6.083	7.138	1.241	3.197
>AIS72969.1	5.928	1.831	5.09	7.263	4.407	6.052	2.483	5.245	7.356	8.876	3.538	4.718	3.507	4.159	5.183	6.518	6.145	7.294	1.241	3.166
>AIS72968.1	5.866	1.831	4.997	7.232	4.438	6.114	2.483	5.4	7.325	8.845	3.569	4.811	3.538	4.159	5.214	6.518	6.083	7.138	1.241	3.197
>AIS72967.1	6.052	1.8	4.997	7.2	4.438	6.083	2.483	5.121	7.418	8.939	3.538	4.687	3.538	4.097	5.121	6.735	6.176	7.138	1.241	3.197
>AIS72966.1	5.959	1.831	5.059	7.2	4.469	6.114	2.421	5.09	7.449	8.876	3.507	4.687	3.507	4.159	5.059	6.58	6.269	7.325	1.241	3.197
>AIS72965.1	6.052	1.8	5.028	7.263	4.5	6.052	2.452	5.121	7.294	8.939	3.507	4.624	3.507	4.128	5.152	6.704	6.145	7.263	1.241	3.228
>AIS72964.1	5.928	1.831	4.997	7.294	4.469	6.021	2.421	5.214	7.356	8.908	3.507	4.687	3.507	4.128	5.152	6.673	6.176	7.263	1.241	3.228
>AIS72963.1	5.959	1.8	4.997	7.294	4.438	6.021	2.421	5.183	7.263	8.939	3.538	4.624	3.507	4.128	5.245	6.735	6.207	7.2	1.241	3.259
>AIS72962.1	5.928	1.831	4.966	7.263	4.407	6.021	2.39	5.059	7.356	8.97	3.507	4.655	3.507	4.128	5.183	6.704	6.238	7.356	1.241	3.29
>AIS72961.1	5.897	1.862	5.059	7.232	4.407	6.083	2.452	5.214	7.449	8.908	3.507	4.624	3.507	4.19	5.059	6.704	6.145	7.263	1.241	3.197
>AIS72960.1	5.897	1.831	5.059	7.263	4.376	6.145	2.421	5.214	7.356	8.908	3.569	4.624	3.476	4.128	5.214	6.58	6.3	7.138	1.273	3.228
>AIS72959.1	5.99	1.831	5.028	7.138	4.407	5.897	2.142	5.493	7.697	8.939	3.383	4.966	3.321	4.283	4.997	6.983	5.866	6.983	1.241	3.414
>AIS72958.1	5.866	1.831	5.059	7.263	4.438	5.959	2.483	5.152	7.387	8.845	3.569	4.718	3.507	4.128	5.183	6.58	6.207	7.356	1.241	3.228
>AIS72957.1	5.99	1.831	5.09	7.138	4.5	6.021	2.483	5.214	7.449	8.876	3.507	4.811	3.507	4.128	5.245	6.456	6.114	7.2	1.241	3.197
>AIS72956.1	5.959	1.831	4.935	7.263	4.469	6.114	2.452	5.183	7.356	8.908	3.507	4.78	3.507	4.19	5.214	6.518	6.114	7.263	1.241	3.197
>AIS72955.1	5.866	1.831	5.121	7.232	4.438	5.897	2.452	5.245	7.325	8.845	3.569	4.749	3.507	4.159	5.276	6.549	6.207	7.294	1.241	3.197
>AIS72954.1	5.99	1.831	5.09	7.2	4.5	6.021	2.452	5.245	7.449	8.876	3.538	4.718	3.507	4.159	5.152	6.549	6.083	7.2	1.241	3.197
>AIS72953.1	5.928	1.831	5.09	7.169	4.531	5.99	2.483	5.276	7.387	8.876	3.507	4.811	3.507	4.128	5.276	6.425	6.083	7.263	1.241	3.197
>AIS72952.1	5.99	1.831	5.028	7.263	4.438	6.052	2.421	5.431	7.387	8.845	3.538	4.749	3.538	4.19	5.214	6.518	6.052	7.076	1.241	3.197
>AIS72951.1	5.897	1.831	5.121	7.263	4.469	5.928	2.483	5.245	7.387	8.908	3.569	4.78	3.507	4.159	5.183	6.487	6.114	7.232	1.241	3.197
>AIS72950.1	5.928	1.831	5.059	7.232	4.438	6.052	2.452	5.276	7.325	8.876	3.538	4.749	3.476	4.159	5.276	6.549	6.176	7.169	1.241	3.197
>AIS72949.1	5.99	1.831	5.059	7.232	4.438	6.052	2.452	5.276	7.294	8.876	3.507	4.718	3.507	4.159	5.307	6.518	6.145	7.2	1.241	3.197
>AIS72948.1	5.959	1.831	5.059	7.263	4.438	6.021	2.452	5.4	7.356	8.814	3.569	4.718	3.538	4.19	5.245	6.456	6.083	7.169	1.241	3.197
>AIS72947.1	5.928	1.831	4.997	7.2	4.438	6.083	2.483	5.369	7.356	8.845	3.569	4.78	3.538	4.19	5.183	6.518	6.083	7.169	1.241	3.197
>AIS72946.1	5.959	1.831	5.09	7.263	4.407	6.052	2.452	5.245	7.356	8.876	3.538	4.718	3.507	4.159	5.183	6.518	6.145	7.263	1.241	3.197
>AIS72945.1	5.866	1.831	4.997	7.2	4.438	6.114	2.483	5.4	7.325	8.845	3.569	4.811	3.538	4.19	5.214	6.518	6.083	7.138	1.241	3.197
>AGR83956.1	5.68	1.955	5.307	7.107	4.593	6.114	2.483	5.493	7.573	8.783	3.383	4.624	3.476	4.097	5.059	6.611	6.021	7.232	1.241	3.166
>AIC83446.1	5.559	2.092	5.215	7.245	4.403	5.871	2.53	5.746	7.776	8.932	3.404	4.56	3.685	4.06	5.028	6.558	5.903	6.746	1.312	3.373
>AIC83445.1	5.654	1.937	5.311	7.373	4.561	5.748	2.562	5.623	7.591	8.841	3.343	4.717	3.624	3.936	5.217	6.623	5.967	6.779	1.281	3.311
>AIC83444.1	5.569	1.971	5.35	7.29	4.443	5.788	2.566	5.695	7.666	8.949	3.442	4.506	3.723	4.005	5.194	6.539	5.914	6.696	1.314	3.379
>AIC83443.1	5.569	1.971	5.319	7.29	4.443	5.788	2.597	5.663	7.791	8.917	3.442	4.506	3.723	4.005	5.1	6.539	5.914	6.727	1.314	3.379
>CDK12645.1	5.711	1.893	5.09	7.014	4.593	6.145	2.421	5.773	7.449	8.69	3.476	4.842	3.786	4.159	5.214	6.549	5.711	7.014	1.273	3.197
>AGZ92019.1	5.99	1.8	5.152	7.014	4.407	5.897	2.142	5.493	7.852	8.97	3.383	4.873	3.383	4.221	4.997	6.89	5.866	7.045	1.21	3.414
>AGV08290.1	5.735	1.922	5.053	7.099	4.526	5.983	2.511	5.549	7.099	8.679	3.472	4.681	3.627	4.185	5.487	6.82	6.138	6.913	1.271	3.255
>AGV08289.1	6.059	2.03	5.372	7.183	4.372	5.965	2.467	5.621	7.214	8.807	3.435	4.435	3.623	4.154	5.309	6.558	5.934	6.839	1.249	3.373
>AGN52637.1	5.959	1.831	5.059	7.232	4.407	5.928	2.483	5.059	7.263	8.908	3.538	4.687	3.569	4.159	5.245	6.673	6.331	7.263	1.241	3.166
>ADD71269.1	5.528	2.092	5.247	7.245	4.403	5.871	2.498	5.746	7.776	8.932	3.404	4.591	3.654	4.06	5.028	6.527	5.934	6.746	1.312	3.404
>AAS87605.1	6.09	2.092	5.34	7.121	4.466	5.934	2.436	5.621	7.214	8.807	3.435	4.56	3.623	4.06	5.309	6.496	5.871	6.902	1.218	3.404
>AAB53147.1	6.052	1.831	5.121	7.076	4.407	5.928	2.173	5.493	7.728	8.908	3.383	4.904	3.321	4.314	4.935	6.921	5.866	7.014	1.241	3.383
>ACE95704.1	5.959	1.831	5.183	7.169	4.593	6.207	2.483	5.556	7.449	8.752	3.352	4.531	3.445	4.066	5.183	6.704	5.897	7.045	1.241	3.352
>AAB01025.1	5.99	1.831	5.121	7.045	4.407	5.959	2.173	5.493	7.697	8.908	3.383	4.873	3.321	4.314	4.966	6.952	5.897	7.045	1.241	3.383
>AAM60816.1	5.742	1.893	5.121	7.138	4.655	6.114	2.483	5.587	7.48	8.721	3.352	4.78	3.507	4.066	5.214	6.58	5.928	7.169	1.241	3.228
>ABG56534.1	5.773	1.924	5.245	7.076	4.407	6.021	2.514	5.618	7.387	8.97	3.414	4.624	3.569	4.159	5.214	6.487	6.114	6.983	1.241	3.259
>AAX82171.1	5.742	1.862	5.059	7.045	4.469	6.207	2.328	5.431	7.573	8.939	3.321	4.718	3.352	4.283	4.904	6.828	6.145	7.2	1.241	3.352
>AAW56423.1	5.436	2.093	5.342	7.185	4.436	5.654	2.562	5.842	7.904	8.903	3.343	4.561	3.905	3.968	4.998	6.404	5.842	6.873	1.343	3.405
>CAC86161.1	5.835	1.893	5.152	7.107	4.376	6.207	2.39	5.493	7.169	9.001	3.445	4.5	3.6	4.19	5.307	6.549	6.207	7.045	1.241	3.29
>CAC86160.1	6.027	2.061	5.309	7.027	4.466	5.996	2.498	5.621	7.308	8.745	3.373	4.716	3.623	4.154	5.278	6.59	5.934	6.715	1.249	3.31
>sp|P17765.2|POLG_BYMV	6.086	1.702	5.268	6.97	4.777	5.857	2.356	6.021	7.788	9.293	3.207	5.301	3.665	3.829	5.137	6.217	5.857	6.25	1.014	3.403
>AMR68878.1	5.988	1.603	5.563	6.675	4.712	6.021	2.291	6.152	7.886	9.62	3.01	5.268	3.632	3.763	5.105	6.348	5.792	6.054	1.047	3.469
>AGV40216.2	5.759	1.636	5.007	6.741	5.007	6.152	2.389	5.955	8.181	9.195	3.076	5.596	4.156	3.73	5.072	5.988	5.923	6.054	1.047	3.338
>AGV40215.2	5.628	1.603	5.007	6.675	5.007	6.25	2.389	5.792	8.05	9.228	3.109	5.628	4.221	3.73	5.268	5.923	5.89	6.086	1.08	3.436
>AGV40210.2	5.988	1.669	5.236	6.97	4.777	5.89	2.356	5.955	7.755	9.293	3.207	5.366	3.665	3.829	5.203	6.185	5.955	6.217	1.047	3.436
>AGV40206.2	5.759	1.603	5.072	6.643	4.941	6.152	2.356	5.923	8.181	9.195	3.109	5.53	4.188	3.796	5.137	6.086	5.792	6.086	1.047	3.403
>AFA26424.2	5.923	1.702	4.908	6.545	5.072	6.217	2.356	5.759	8.017	9.326	3.174	5.236	4.319	3.698	5.563	6.054	5.857	6.054	0.982	3.24
>AIT38254.2	5.661	1.603	5.039	6.708	5.007	6.217	2.323	5.759	8.05	9.195	3.109	5.596	4.221	3.796	5.268	5.923	5.857	6.185	1.08	3.403
>NP_612218.1	6.086	1.669	5.17	6.937	4.745	5.923	2.389	5.923	7.624	9.293	3.207	5.334	3.665	3.829	5.203	6.381	5.825	6.315	1.047	3.436
>CDO67699.1	6.021	1.636	5.17	6.937	4.745	5.988	2.192	5.89	7.755	9.555	3.01	5.465	3.665	3.992	5.137	6.25	5.857	6.25	1.014	3.469
>CDO67698.1	6.25	1.636	5.366	6.839	4.745	5.792	2.356	5.923	7.886	9.522	3.043	5.137	3.763	3.927	5.039	6.283	5.694	6.283	1.014	3.501
>CDO67697.1	6.217	1.603	5.268	6.872	4.777	6.021	2.356	5.988	7.886	9.228	3.174	5.301	3.698	3.829	4.908	6.25	5.857	6.25	1.014	3.501
>CDO67696.1	6.25	1.603	5.366	6.806	4.777	5.825	2.356	6.054	7.853	9.457	3.076	5.105	3.763	3.927	5.039	6.348	5.628	6.217	1.014	3.534
>CDO67695.1	6.119	1.636	5.17	6.904	4.745	6.021	2.192	5.988	7.853	9.588	2.978	5.432	3.698	3.927	5.105	6.152	5.759	6.217	1.014	3.501
>CDO67694.1	6.065	1.681	5.208	6.955	4.845	5.966	2.175	5.9	7.844	9.558	2.999	5.372	3.659	3.955	5.142	6.229	5.834	6.131	0.956	3.527
>CDO67693.1	5.923	1.636	5.334	6.839	4.745	5.89	2.291	5.923	7.853	9.686	2.945	5.301	3.665	3.894	5.137	6.315	5.923	6.283	1.014	3.403
>CDO67692.1	6.079	1.603	5.077	6.947	4.776	6.045	2.238	5.979	7.715	9.619	2.939	5.478	3.607	4.008	5.077	6.413	5.778	6.112	1.035	3.474
>CDO67691.1	5.988	1.636	5.17	7.003	4.712	5.955	2.258	5.955	7.788	9.457	3.043	5.268	3.665	3.927	5.137	6.315	6.086	6.119	1.014	3.501
>CDO67690.1	6.021	1.603	5.17	7.003	4.745	5.955	2.258	5.89	7.755	9.424	3.043	5.334	3.665	3.894	5.203	6.283	6.054	6.185	1.014	3.501
>CDO67689.1	5.995	1.656	5.399	6.857	4.803	5.896	2.286	5.962	7.85	9.738	2.981	5.267	3.71	3.909	5.002	6.227	5.896	6.161	1.027	3.379
>CDO67688.1	6.119	1.603	5.334	6.872	4.777	5.89	2.258	6.021	7.919	9.62	2.978	5.366	3.698	3.927	5.007	6.25	5.825	6.119	1.014	3.403
>CDO67687.1	6.043	1.609	5.222	6.962	4.762	5.977	2.167	6.108	7.816	9.622	3.021	5.353	3.678	3.908	5.09	6.371	5.846	6.043	1.018	3.383
>CDO67686.1	6.03	1.582	5.239	6.952	4.778	5.964	2.273	5.931	7.875	9.522	3.031	5.371	3.657	3.987	5.041	6.26	5.865	6.161	1.021	3.46
>CDO67685.1	6.086	1.636	5.334	6.806	4.777	5.955	2.258	6.119	7.886	9.62	2.978	5.301	3.698	3.894	5.137	6.217	5.857	6.021	1.014	3.403
>CDO67684.1	6.086	1.636	5.334	6.872	4.777	5.857	2.291	5.988	7.919	9.653	2.945	5.366	3.698	3.894	5.072	6.25	5.857	6.119	1.014	3.37
>CDO67683.1	6.031	1.573	5.343	6.85	4.753	5.932	2.229	5.834	8.096	9.603	2.95	5.244	3.638	3.966	4.949	6.359	5.998	6.195	1.016	3.441
>CDO67682.1	5.988	1.603	5.203	6.937	4.745	5.955	2.225	5.89	7.886	9.457	3.043	5.334	3.665	3.959	5.137	6.217	6.021	6.217	1.014	3.501
>CDO67681.1	6.021	1.603	5.137	6.97	4.745	6.021	2.16	6.021	7.853	9.555	2.978	5.596	3.665	3.959	5.039	6.152	5.726	6.283	1.014	3.501
>CDO67680.1	6.054	1.636	5.301	6.904	4.777	5.89	2.258	6.119	7.984	9.653	2.912	5.301	3.698	3.927	4.974	6.217	5.89	6.054	1.014	3.436
>CDO67679.1	6.016	1.705	5.314	6.918	4.746	5.916	2.206	5.949	7.988	9.592	2.908	5.314	3.643	4.044	5.114	6.317	5.816	6.083	1.036	3.376
>CDO67678.1	6	1.639	5.213	6.918	4.754	5.869	2.295	5.803	7.934	9.541	3.049	5.344	3.803	3.967	5.082	6.361	5.705	6.23	1.016	3.475
>CDO67677.1	6.02	1.579	5.23	6.941	4.803	5.855	2.171	5.855	8.158	9.539	2.895	5.263	3.684	3.947	4.934	6.349	6.02	6.217	1.02	3.52
>AHB33484.1	6.021	1.636	5.268	6.872	4.745	5.89	2.323	6.086	7.919	9.62	2.945	5.301	3.665	3.894	5.072	6.315	5.857	6.152	1.014	3.403
>AFV57242.1	6.131	1.607	5.082	6.885	4.754	6.066	2.164	6	7.934	9.541	2.984	5.541	3.639	3.934	5.016	6.164	5.738	6.262	1.016	3.541
>AFQ95554.1	6.054	1.669	5.334	6.872	4.745	5.857	2.258	5.988	7.984	9.686	2.945	5.301	3.665	3.927	4.941	6.283	5.923	6.119	1.014	3.436
>BAM15837.1	6.021	1.734	5.399	6.774	4.777	5.792	2.389	5.955	7.755	9.13	3.24	5.236	3.698	3.829	5.301	6.25	6.021	6.25	1.047	3.403
>AAB37237.1	5.955	1.636	5.596	6.708	4.712	5.988	2.258	6.152	7.919	9.555	2.945	5.236	3.665	3.796	5.072	6.283	5.825	6.185	1.047	3.469
>AAP30002.1	6.086	1.702	5.268	6.97	4.777	5.857	2.356	6.021	7.788	9.293	3.207	5.301	3.665	3.829	5.137	6.217	5.857	6.25	1.014	3.403
>BAH60697.1	6.021	1.669	5.366	6.839	4.941	5.857	2.454	5.89	8.017	9.391	2.978	5.105	3.763	3.796	5.007	6.315	5.89	6.348	1.014	3.338
>BAH60696.1	6.119	1.571	5.268	6.872	4.745	5.988	2.323	6.054	7.886	9.195	3.141	5.432	3.829	3.829	4.941	6.185	5.89	6.217	1.014	3.501
>BAH60695.1	6.119	1.669	5.366	6.839	4.777	5.857	2.421	6.054	7.755	9.293	3.174	5.203	3.698	3.796	5.137	6.217	5.923	6.25	1.014	3.436
>BAH60694.1	6.052	1.668	5.234	6.935	4.612	5.921	2.29	5.888	7.851	9.552	3.075	5.267	3.631	3.762	5.234	6.313	5.921	6.248	1.047	3.5
>ACK99555.1	6.054	1.603	5.236	6.872	4.777	5.857	2.356	6.185	8.017	9.391	3.109	5.334	3.632	3.959	4.941	6.315	5.955	5.988	1.014	3.403
>CAP03438.1	6.086	1.767	5.301	6.806	4.712	5.955	2.356	5.988	7.592	9.391	3.24	5.334	3.665	3.796	5.334	6.217	5.955	6.054	1.047	3.403
>BAE96600.1	6.25	1.669	5.236	6.708	4.647	6.054	2.291	6.054	7.788	9.522	3.076	5.366	3.599	3.894	4.974	6.414	5.825	6.054	1.047	3.534
>BAE96599.1	6.25	1.702	5.268	6.741	4.679	5.988	2.258	6.086	7.821	9.457	3.076	5.366	3.632	3.894	4.974	6.479	5.792	5.955	1.047	3.534
>BAF96025.1	6.185	1.571	5.301	6.904	4.777	5.694	2.323	5.661	7.919	8.999	3.37	5.301	3.632	3.894	4.941	6.545	5.825	6.643	1.047	3.469
>ABG33691.1	6.119	1.603	5.497	6.512	4.679	5.857	2.192	5.923	7.788	9.391	3.109	5.334	3.698	3.861	5.072	6.577	6.086	6.315	1.047	3.338
>BAA12099.1	6.086	1.669	5.17	6.937	4.745	5.923	2.389	5.923	7.624	9.293	3.207	5.334	3.665	3.829	5.203	6.381	5.825	6.315	1.047	3.436
>AQY03806.1	6.58	1.459	5.543	6.807	4.311	6.062	2.788	5.284	7.261	8.558	3.306	4.376	3.76	3.501	5.575	7.164	6.159	6.613	1.297	3.598
>sp|Q6XW15.1|POLG_BTMV	6.645	1.491	5.316	6.84	4.246	6.126	2.723	5.284	7.261	8.46	3.241	4.506	3.695	3.501	5.64	7.261	6.029	6.775	1.329	3.63
>NP_954611.1	6.645	1.491	5.316	6.84	4.246	6.126	2.723	5.284	7.261	8.46	3.241	4.506	3.695	3.501	5.64	7.261	6.029	6.775	1.329	3.63
>ABG74926.1	6.742	1.491	5.413	6.807	4.279	6.094	2.82	5.348	7.196	8.395	3.241	4.538	3.695	3.533	5.608	7.229	6.062	6.58	1.329	3.598
>AAP41071.1	6.645	1.491	5.316	6.84	4.246	6.126	2.723	5.284	7.261	8.46	3.241	4.506	3.695	3.501	5.64	7.261	6.029	6.775	1.329	3.63
>ABG74927.1	6.645	1.524	5.478	6.84	4.279	6.159	2.788	5.478	7.229	8.428	3.274	4.408	3.793	3.468	5.64	7.164	5.997	6.548	1.297	3.566
>AAS87605.1	6.09	2.092	5.34	7.121	4.466	5.934	2.436	5.621	7.214	8.807	3.435	4.56	3.623	4.06	5.309	6.496	5.871	6.902	1.218	3.404
Average	6.391	1.737	5.361	6.685	4.578	5.843	2.714	5.931	7.21	8.833	2.977	4.758	3.588	3.977	5.306	6.582	6.089	6.762	1.233	3.446
STDEV	0.390925	0.125777	0.271539	0.433224	0.369466	0.301604	0.207745	0.394035	0.359511	0.287397	0.22246	0.402123	0.247475	0.255688	0.338922	0.429338	0.369	0.386524	0.109836	0.239794
SQRT	39.5095	39.5095	39.5095	39.5095	39.5095	39.5095	39.5095	39.5095	39.5095	39.5095	39.5095	39.5095	39.5095	39.5095	39.5095	39.5095	39.5095	39.5095	39.5095	39.5095
Standard error	0.00989445	0.00318347	0.00687275	0.0109651	0.00935132	0.00763371	0.00525812	0.00997318	0.00909935	0.00727412	0.00563053	0.0101779	0.00626368	0.00647155	0.00857824	0.0108667	0.00933952	0.00978307	0.00277998	0.00606928
Acessions(1561)	Ala	Cys	Asp	Glu	Phe	Gly	His	Ile	Lys	Leu	Met	Asn	Pro	Gln	Arg	Ser	Thr	Val	Trp	Tyr
Average	6.391	1.737	5.361	6.685	4.578	5.843	2.714	5.931	7.21	8.833	2.977	4.758	3.588	3.977	5.306	6.582	6.089	6.762	1.233	3.446
Standard error	0.00989445	0.00318347	0.00687275	0.0109651	0.00935132	0.00763371	0.00525812	0.00997318	0.00909935	0.00727412	0.00563053	0.0101779	0.00626368	0.00647155	0.00857824	0.0108667	0.00933952	0.00978307	0.00277998	0.00606928

## Sheet: plot_AA
Acessions(1561)	Average	Standard error
Leu	8.833	0.00727412
Lys	7.21	0.00909935
Val	6.762	0.00978307
Glu	6.685	0.0109651
Ser	6.582	0.0108667
Ala	6.391	0.00989445
Thr	6.089	0.00933952
Ile	5.931	0.00997318
Gly	5.843	0.00763371
Asp	5.361	0.00687275
Arg	5.306	0.00857824
Asn	4.758	0.0101779
Phe	4.578	0.00935132
Gln	3.977	0.00647155
Pro	3.588	0.00626368
Tyr	3.446	0.00606928
Met	2.977	0.00563053
His	2.714	0.00525812
Cys	1.737	0.00318347
Trp	1.233	0.00277998

## Sheet: Sheet3
Phe	UUU	80	1.24	Ser	UCU	42	0.86	Tyr	UAU	60	1.48	Cys	UGU	69	0.99
	UUC	49	0.76	UCC	23	0.47	UAC	21	0.52	UGC	70	1.01
Leu	UUA	33	1.03	UCA	69	1.42	TER	UAA	68	0.91	TER	UGA	123	1.65
	UUG	50	1.55	UCG	24	0.49	UAG	32	0.43	Trp	UGG	77	1
	CUU	50	1.55	Pro	CCU	20	0.92	His	CAU	72	1.12	Arg	CGU	22	0.69
	CUC	26	0.81	CCC	16	0.74	CAC	56	0.88	CGC	15	0.47
	CUA	18	0.56	CCA	41	1.89	Gln	CAA	79	1.4	CGA	18	0.57
	CUG	16	0.5	CCG	10	0.46	CAG	34	0.6	CGG	11	0.35
Ile	AUU	98	1.51	Thr	ACU	47	1.02	Asn	AAU	90	1.1	Ser	AGU	71	1.46
	AUC	54	0.83	ACC	37	0.8	AAC	74	0.9	AGC	63	1.29
	AUA	43	0.66	ACA	94	2.03	Lys	AAA	92	0.98	Arg	AGA	77	2.42
Met	AUG	51	1	ACG	7	0.15	AAG	95	1.02	AGG	48	1.51
Val	GUU	65	1.65	Ala	GCU	41	1.12	Asp	GAU	79	1.39	Gly	GGU	41	1.08
	GUC	29	0.73	GCC	21	0.57	GAC	35	0.61	GGC	31	0.82
	GUA	21	0.53	GCA	60	1.63	Glu	GAA	86	1.26	GGA	60	1.58
	GUG	43	1.09	GCG	25	0.68	GAG	50	0.74	GGG	20	0.53
3142	codons	in	Chiili_Veinal_Mo	(used	Universal	Genetic	code)
Phe	UUU	53	0.99	Ser	UCU	31	0.63	Tyr	UAU	17	0.68	Cys	UGU	58	1.05
	UUC	54	1.01	UCC	33	0.67	UAC	33	1.32	UGC	53	0.95
Leu	UUA	57	1.08	UCA	98	2	TER	UAA	74	1	TER	UGA	91	1.23
	UUG	128	2.42	UCG	16	0.33	UAG	57	0.77	Trp	UGG	97	1
	CUU	28	0.53	Pro	CCU	20	0.94	His	CAU	55	1.06	Arg	CGU	11	0.31
	CUC	21	0.4	CCC	12	0.56	CAC	49	0.94	CGC	11	0.31
	CUA	35	0.66	CCA	49	2.31	Gln	CAA	150	1.25	CGA	23	0.64
	CUG	48	0.91	CCG	4	0.19	CAG	90	0.75	CGG	8	0.22
Ile	AUU	59	1.08	Thr	ACU	44	0.8	Asn	AAU	54	1.11	Ser	AGU	67	1.37
	AUC	49	0.9	ACC	36	0.66	AAC	43	0.89	AGC	49	1
	AUA	56	1.02	ACA	126	2.3	Lys	AAA	89	0.85	Arg	AGA	97	2.72
Met	AUG	130	1	ACG	13	0.24	AAG	120	1.15	AGG	64	1.79
Val	GUU	47	1.09	Ala	GCU	23	0.96	Asp	GAU	29	1	Gly	GGU	26	0.99
	GUC	21	0.49	GCC	9	0.38	GAC	29	1	GGC	17	0.65
	GUA	31	0.72	GCA	50	2.08	Glu	GAA	49	0.97	GGA	40	1.52
	GUG	74	1.71	GCG	14	0.58	GAG	52	1.03	GGG	22	0.84
3193	codons	in	Clover_Yellow_Ve	(used	Universal	Genetic	code)
Phe	UUU	39	0.82	Ser	UCU	43	0.74	Tyr	UAU	28	0.9	Cys	UGU	43	0.8
	UUC	56	1.18	UCC	35	0.61	UAC	34	1.1	UGC	65	1.2
Leu	UUA	49	0.81	UCA	109	1.88	TER	UAA	40	0.74	TER	UGA	77	1.42
	UUG	132	2.18	UCG	74	1.28	UAG	46	0.85	Trp	UGG	63	1
	CUU	45	0.74	Pro	CCU	27	0.92	His	CAU	43	0.86	Arg	CGU	20	0.46
	CUC	48	0.79	CCC	19	0.64	CAC	57	1.14	CGC	37	0.86
	CUA	32	0.53	CCA	45	1.53	Gln	CAA	93	1	CGA	35	0.81
	CUG	57	0.94	CCG	27	0.92	CAG	93	1	CGG	24	0.56
Ile	AUU	52	0.87	Thr	ACU	41	0.69	Asn	AAU	61	0.94	Ser	AGU	30	0.52
	AUC	61	1.02	ACC	37	0.62	AAC	69	1.06	AGC	56	0.97
	AUA	66	1.11	ACA	101	1.7	Lys	AAA	61	0.73	Arg	AGA	95	2.2
Met	AUG	107	1	ACG	58	0.98	AAG	105	1.27	AGG	48	1.11
Val	GUU	25	0.67	Ala	GCU	28	0.81	Asp	GAU	24	0.91	Gly	GGU	30	1.01
	GUC	32	0.86	GCC	21	0.61	GAC	29	1.09	GGC	27	0.91
	GUA	36	0.97	GCA	52	1.51	Glu	GAA	40	1.03	GGA	35	1.18
	GUG	56	1.5	GCG	37	1.07	GAG	38	0.97	GGG	27	0.91
3220	codons	in	Cocksfoot_Streak	(used	Universal	Genetic	code)
Phe	UUU	75	1.42	Ser	UCU	41	0.88	Tyr	UAU	67	1.4	Cys	UGU	63	0.99
	UUC	31	0.58	UCC	26	0.56	UAC	29	0.6	UGC	64	1.01
Leu	UUA	33	1.02	UCA	43	0.92	TER	UAA	64	0.81	TER	UGA	140	1.76
	UUG	26	0.8	UCG	32	0.68	UAG	34	0.43	Trp	UGG	87	1
	CUU	59	1.82	Pro	CCU	19	1.01	His	CAU	77	1.12	Arg	CGU	44	0.82
	CUC	42	1.29	CCC	14	0.75	CAC	61	0.88	CGC	40	0.74
	CUA	21	0.65	CCA	36	1.92	Gln	CAA	107	1.3	CGA	86	1.6
	CUG	14	0.43	CCG	6	0.32	CAG	57	0.7	CGG	27	0.5
Ile	AUU	69	1.49	Thr	ACU	46	1.39	Asn	AAU	77	1.15	Ser	AGU	64	1.37
	AUC	32	0.69	ACC	34	1.03	AAC	57	0.85	AGC	75	1.6
	AUA	38	0.82	ACA	34	1.03	Lys	AAA	90	1.29	Arg	AGA	83	1.54
Met	AUG	31	1	ACG	18	0.55	AAG	49	0.71	AGG	43	0.8
Val	GUU	49	1.65	Ala	GCU	48	0.96	Asp	GAU	68	1.24	Gly	GGU	33	0.76
	GUC	19	0.64	GCC	30	0.6	GAC	42	0.76	GGC	30	0.69
	GUA	27	0.91	GCA	74	1.47	Glu	GAA	117	1.35	GGA	79	1.82
	GUG	24	0.81	GCG	49	0.98	GAG	56	0.65	GGG	32	0.74
3182	codons	in	Daphne_Mosaic_Vi	(used	Universal	Genetic	code)
Phe	UUU	94	1.3	Ser	UCU	19	0.52	Tyr	UAU	61	1.26	Cys	UGU	70	1.26
	UUC	51	0.7	UCC	22	0.61	UAC	36	0.74	UGC	41	0.74
Leu	UUA	48	1.48	UCA	50	1.38	TER	UAA	56	0.94	TER	UGA	104	1.74
	UUG	34	1.05	UCG	11	0.3	UAG	19	0.32	Trp	UGG	72	1
	CUU	40	1.23	Pro	CCU	15	0.61	His	CAU	64	1.07	Arg	CGU	25	0.76
	CUC	33	1.02	CCC	25	1.01	CAC	56	0.93	CGC	28	0.85
	CUA	20	0.62	CCA	52	2.1	Gln	CAA	99	1.46	CGA	20	0.61
	CUG	20	0.62	CCG	7	0.28	CAG	37	0.54	CGG	8	0.24
Ile	AUU	85	1.69	Thr	ACU	54	1.26	Asn	AAU	100	1.18	Ser	AGU	64	1.76
	AUC	27	0.54	ACC	43	1.01	AAC	69	0.82	AGC	52	1.43
	AUA	39	0.77	ACA	60	1.4	Lys	AAA	137	1.39	Arg	AGA	66	2.01
Met	AUG	55	1	ACG	14	0.33	AAG	60	0.61	AGG	50	1.52
Val	GUU	44	1.26	Ala	GCU	38	0.93	Asp	GAU	61	1.42	Gly	GGU	38	0.88
	GUC	17	0.49	GCC	19	0.47	GAC	25	0.58	GGC	36	0.83
	GUA	28	0.8	GCA	73	1.79	Glu	GAA	86	1.25	GGA	67	1.55
	GUG	51	1.46	GCG	33	0.81	GAG	52	0.75	GGG	32	0.74
3012	codons	in	Dasheen_Mosaic_V	(used	Universal	Genetic	code)
Phe	UUU	91	1.18	Ser	UCU	35	1.03	Tyr	UAU	54	1.07	Cys	UGU	41	1.24
	UUC	63	0.82	UCC	19	0.56	UAC	47	0.93	UGC	25	0.76
Leu	UUA	34	0.73	UCA	70	2.06	TER	UAA	6	0.86	TER	UGA	14	2
	UUG	85	1.83	UCG	7	0.21	UAG	1	0.14	Trp	UGG	50	1
	CUU	59	1.27	Pro	CCU	32	1.02	His	CAU	50	1.19	Arg	CGU	16	0.55
	CUC	41	0.88	CCC	15	0.48	CAC	34	0.81	CGC	14	0.49
	CUA	24	0.52	CCA	70	2.24	Gln	CAA	73	1.11	CGA	16	0.55
	CUG	36	0.77	CCG	8	0.26	CAG	58	0.89	CGG	11	0.38
Ile	AUU	92	1.56	Thr	ACU	45	0.99	Asn	AAU	101	1.3	Ser	AGU	43	1.26
	AUC	40	0.68	ACC	22	0.49	AAC	54	0.7	AGC	30	0.88
	AUA	45	0.76	ACA	96	2.12	Lys	AAA	112	1	Arg	AGA	73	2.53
Met	AUG	94	1	ACG	18	0.4	AAG	111	1	AGG	43	1.49
Val	GUU	84	1.6	Ala	GCU	55	1.16	Asp	GAU	123	1.39	Gly	GGU	72	1.41
	GUC	27	0.51	GCC	19	0.4	GAC	54	0.61	GGC	39	0.76
	GUA	33	0.63	GCA	89	1.88	Glu	GAA	139	1.29	GGA	58	1.14
	GUG	66	1.26	GCG	26	0.55	GAG	76	0.71	GGG	35	0.69
3213	codons	in	East_Asian_Passi	(used	Universal	Genetic	code)
Phe	UUU	85	1.4	Ser	UCU	54	1.07	Tyr	UAU	68	1.28	Cys	UGU	73	1.07
	UUC	36	0.6	UCC	30	0.59	UAC	38	0.72	UGC	64	0.93
Leu	UUA	25	0.95	UCA	55	1.09	TER	UAA	67	0.79	TER	UGA	148	1.74
	UUG	25	0.95	UCG	21	0.41	UAG	40	0.47	Trp	UGG	82	1
	CUU	38	1.44	Pro	CCU	29	1.51	His	CAU	68	1.05	Arg	CGU	31	0.7
	CUC	26	0.99	CCC	15	0.78	CAC	61	0.95	CGC	28	0.64
	CUA	23	0.87	CCA	29	1.51	Gln	CAA	94	1.4	CGA	54	1.23
	CUG	21	0.8	CCG	4	0.21	CAG	40	0.6	CGG	19	0.43
Ile	AUU	73	1.4	Thr	ACU	50	1.24	Asn	AAU	83	1.11	Ser	AGU	74	1.46
	AUC	45	0.87	ACC	35	0.87	AAC	67	0.89	AGC	70	1.38
	AUA	38	0.73	ACA	58	1.44	Lys	AAA	98	1.33	Arg	AGA	79	1.8
Met	AUG	18	1	ACG	18	0.45	AAG	49	0.67	AGG	53	1.2
Val	GUU	67	1.74	Ala	GCU	46	1.03	Asp	GAU	67	1.33	Gly	GGU	45	0.9
	GUC	17	0.44	GCC	36	0.81	GAC	34	0.67	GGC	41	0.82
	GUA	30	0.78	GCA	81	1.82	Glu	GAA	117	1.25	GGA	87	1.75
	GUG	40	1.04	GCG	15	0.34	GAG	70	0.75	GGG	26	0.52
3218	codons	in	Fritillary_Virus	(used	Universal	Genetic	code)
Phe	UUU	37	0.89	Ser	UCU	20	0.57	Tyr	UAU	34	0.99	Cys	UGU	49	1.13
	UUC	46	1.11	UCC	16	0.46	UAC	35	1.01	UGC	38	0.87
Leu	UUA	35	0.83	UCA	90	2.57	TER	UAA	57	1.04	TER	UGA	82	1.49
	UUG	127	3	UCG	18	0.51	UAG	26	0.47	Trp	UGG	65	1
	CUU	18	0.43	Pro	CCU	9	1.16	His	CAU	68	0.97	Arg	CGU	4	0.18
	CUC	24	0.57	CCC	4	0.52	CAC	72	1.03	CGC	7	0.31
	CUA	13	0.31	CCA	15	1.94	Gln	CAA	139	1.21	CGA	9	0.39
	CUG	37	0.87	CCG	3	0.39	CAG	90	0.79	CGG	6	0.26
Ile	AUU	74	1.2	Thr	ACU	34	0.67	Asn	AAU	63	0.86	Ser	AGU	32	0.91
	AUC	64	1.04	ACC	22	0.44	AAC	84	1.14	AGC	34	0.97
	AUA	47	0.76	ACA	122	2.42	Lys	AAA	108	0.93	Arg	AGA	61	2.67
Met	AUG	131	1	ACG	24	0.48	AAG	125	1.07	AGG	50	2.19
Val	GUU	23	0.64	Ala	GCU	13	0.8	Asp	GAU	31	1.03	Gly	GGU	12	0.62
	GUC	27	0.75	GCC	9	0.55	GAC	29	0.97	GGC	17	0.88
	GUA	23	0.64	GCA	31	1.91	Glu	GAA	70	1.13	GGA	30	1.56
	GUG	71	1.97	GCG	12	0.74	GAG	54	0.87	GGG	18	0.94
2838	codons	in	Japanese_Yam_Mos	(used	Universal	Genetic	code)
Phe	UUU	58	0.89	Ser	UCU	17	0.54	Tyr	UAU	60	0.97	Cys	UGU	25	0.93
	UUC	73	1.11	UCC	10	0.32	UAC	64	1.03	UGC	29	1.07
Leu	UUA	49	1.2	UCA	76	2.43	TER	UAA	5	2.14	TER	UGA	1	0.43
	UUG	61	1.49	UCG	12	0.38	UAG	1	0.43	Trp	UGG	34	1
	CUU	33	0.81	Pro	CCU	14	0.5	His	CAU	50	1.03	Arg	CGU	15	0.57
	CUC	29	0.71	CCC	8	0.28	CAC	47	0.97	CGC	12	0.46
	CUA	38	0.93	CCA	83	2.94	Gln	CAA	80	1.31	CGA	40	1.53
	CUG	35	0.86	CCG	8	0.28	CAG	42	0.69	CGG	3	0.11
Ile	AUU	73	1.09	Thr	ACU	28	0.61	Asn	AAU	101	1.16	Ser	AGU	42	1.34
	AUC	43	0.64	ACC	19	0.42	AAC	73	0.84	AGC	31	0.99
	AUA	85	1.27	ACA	121	2.64	Lys	AAA	139	1.17	Arg	AGA	61	2.33
Met	AUG	98	1	ACG	15	0.33	AAG	98	0.83	AGG	26	0.99
Val	GUU	64	1.46	Ala	GCU	39	0.83	Asp	GAU	104	1.24	Gly	GGU	46	1.19
	GUC	41	0.94	GCC	23	0.49	GAC	64	0.76	GGC	25	0.65
	GUA	20	0.46	GCA	115	2.45	Glu	GAA	128	1.19	GGA	61	1.57
	GUG	50	1.14	GCG	11	0.23	GAG	87	0.81	GGG	23	0.59
3066	codons	in	Johnsongrass_Mos	(used	Universal	Genetic	code)
Phe	UUU	45	0.89	Ser	UCU	40	0.73	Tyr	UAU	28	0.92	Cys	UGU	35	0.71
	UUC	56	1.11	UCC	20	0.36	UAC	33	1.08	UGC	64	1.29
Leu	UUA	60	0.99	UCA	112	2.04	TER	UAA	50	0.97	TER	UGA	62	1.2
	UUG	130	2.14	UCG	56	1.02	UAG	43	0.83	Trp	UGG	54	1
	CUU	33	0.54	Pro	CCU	20	0.87	His	CAU	52	0.94	Arg	CGU	15	0.37
	CUC	47	0.77	CCC	17	0.74	CAC	59	1.06	CGC	27	0.67
	CUA	36	0.59	CCA	35	1.52	Gln	CAA	109	1.11	CGA	34	0.84
	CUG	58	0.96	CCG	20	0.87	CAG	88	0.89	CGG	38	0.94
Ile	AUU	50	0.98	Thr	ACU	42	0.66	Asn	AAU	44	0.75	Ser	AGU	44	0.8
	AUC	53	1.04	ACC	33	0.52	AAC	74	1.25	AGC	58	1.05
	AUA	50	0.98	ACA	127	2.01	Lys	AAA	102	1.04	Arg	AGA	73	1.8
Met	AUG	119	1	ACG	51	0.81	AAG	94	0.96	AGG	56	1.38
Val	GUU	27	0.77	Ala	GCU	25	0.78	Asp	GAU	31	1.15	Gly	GGU	19	0.73
	GUC	26	0.74	GCC	22	0.69	GAC	23	0.85	GGC	18	0.69
	GUA	22	0.63	GCA	44	1.38	Glu	GAA	57	1.16	GGA	46	1.77
	GUG	65	1.86	GCG	37	1.16	GAG	41	0.84	GGG	21	0.81
3170	codons	in	Agropyron_Mosaic	(used	Universal	Genetic	code)
Phe	UUU	46	1.08	Ser	UCU	39	0.84	Tyr	UAU	27	0.72	Cys	UGU	43	0.87
	UUC	39	0.92	UCC	20	0.43	UAC	48	1.28	UGC	56	1.13
Leu	UUA	53	1.01	UCA	79	1.7	TER	UAA	54	0.78	TER	UGA	98	1.41
	UUG	143	2.72	UCG	30	0.65	UAG	56	0.81	Trp	UGG	84	1
	CUU	27	0.51	Pro	CCU	16	0.7	His	CAU	60	0.93	Arg	CGU	27	0.62
	CUC	18	0.34	CCC	15	0.65	CAC	69	1.07	CGC	18	0.41
	CUA	35	0.67	CCA	47	2.04	Gln	CAA	106	0.94	CGA	42	0.96
	CUG	39	0.74	CCG	14	0.61	CAG	119	1.06	CGG	9	0.21
Ile	AUU	54	0.93	Thr	ACU	47	0.87	Asn	AAU	53	1	Ser	AGU	53	1.14
	AUC	61	1.05	ACC	37	0.68	AAC	53	1	AGC	58	1.25
	AUA	59	1.02	ACA	99	1.82	Lys	AAA	88	0.99	Arg	AGA	83	1.89
Met	AUG	120	1	ACG	34	0.63	AAG	89	1.01	AGG	84	1.92
Val	GUU	30	0.78	Ala	GCU	19	0.72	Asp	GAU	27	1.06	Gly	GGU	30	0.86
	GUC	17	0.44	GCC	16	0.61	GAC	24	0.94	GGC	25	0.71
	GUA	25	0.65	GCA	56	2.13	Glu	GAA	47	1.12	GGA	52	1.49
	GUG	81	2.12	GCG	14	0.53	GAG	37	0.88	GGG	33	0.94
3181	codons	in	Konjac_Mosaic_Vi	(used	Universal	Genetic	code)
Phe	UUU	90	1.18	Ser	UCU	36	0.97	Tyr	UAU	86	1.31	Cys	UGU	43	1.37
	UUC	62	0.82	UCC	13	0.35	UAC	45	0.69	UGC	20	0.63
Leu	UUA	71	1.51	UCA	56	1.51	TER	UAA	8	0.96	TER	UGA	10	1.2
	UUG	65	1.38	UCG	17	0.46	UAG	7	0.84	Trp	UGG	33	1
	CUU	53	1.12	Pro	CCU	21	0.72	His	CAU	63	1.26	Arg	CGU	35	1.31
	CUC	25	0.53	CCC	13	0.45	CAC	37	0.74	CGC	14	0.52
	CUA	44	0.93	CCA	63	2.17	Gln	CAA	88	1.41	CGA	27	1.01
	CUG	25	0.53	CCG	19	0.66	CAG	37	0.59	CGG	17	0.64
Ile	AUU	66	1.14	Thr	ACU	38	0.78	Asn	AAU	100	1.18	Ser	AGU	63	1.7
	AUC	38	0.66	ACC	19	0.39	AAC	69	0.82	AGC	38	1.02
	AUA	69	1.2	ACA	102	2.1	Lys	AAA	110	1.02	Arg	AGA	38	1.42
Met	AUG	89	1	ACG	35	0.72	AAG	106	0.98	AGG	29	1.09
Val	GUU	51	1.15	Ala	GCU	42	0.93	Asp	GAU	117	1.31	Gly	GGU	62	1.32
	GUC	35	0.79	GCC	17	0.38	GAC	62	0.69	GGC	29	0.62
	GUA	35	0.79	GCA	96	2.13	Glu	GAA	102	1.06	GGA	64	1.36
	GUG	56	1.27	GCG	25	0.56	GAG	90	0.94	GGG	33	0.7
3168	codons	in	Leek_Yellow_Stri	(used	Universal	Genetic	code)
Phe	UUU	54	1.3	Ser	UCU	50	0.96	Tyr	UAU	48	1.25	Cys	UGU	47	0.99
	UUC	29	0.7	UCC	35	0.67	UAC	29	0.75	UGC	48	1.01
Leu	UUA	28	0.86	UCA	50	0.96	TER	UAA	64	0.94	TER	UGA	106	1.55
	UUG	30	0.92	UCG	20	0.38	UAG	35	0.51	Trp	UGG	84	1
[truncated: 5,963 more rows]
[truncated: 1 more columns]

## Sheet: Sheet4
ID	%GC	GCContent	G	C	A	T	Pu	Py	Pu/Py
[truncated: 442 more rows]
